# Supplementary material for: Kingdom-wide analysis of the evolution of the plant type III polyketide synthase superfamily
Source: Plant Physiol. 2020 Dec 30;185(3):857–75. doi: 10.1093/plphys/kiaa086 (PMC8133574; doi:10.1093/plphys/kiaa086)
Supplement: kiaa086_Supplementary_Data [file kiaa086_supplementary_data.zip]

Archive with 4 entries (4 files):
- pp.01200.2020-s01.xlsx
- pp.01200.2020-s02.xlsx
- pp.01200.2020-s03.pdf
- pp.01200.2020-s04.pdf
