# Supplementary material for: Kingdom-wide analysis of the evolution of the plant type III polyketide synthase superfamily
Source: Plant Physiol. 2020 Dec 30;185(3):857–75. doi: 10.1093/plphys/kiaa086 (PMC8133574; doi:10.1093/plphys/kiaa086)
Supplement: kiaa086_Supplementary_Data [file kiaa086_supplementary_data.zip › pp.01200.2020-s01.xlsx]

## Sheet: S1_PKS_genes_tree_id_type
ID	number_exon_PLAZA	PLAZA_site	pPAP	pPAP_reviewed	i-TASSER/docking	type_of_PKS_blast	type_of_PKS_blast_abbr	annotation_status_blast	query_cover_blast	identity_blast	e_value_blast	length	chromosome_scaffold_name	biochemical_characterization	annotation	reference	Kingdom	Subkingdom	Division	Class	unranked	unranked	Order	Family	Genus	species
1EBL	species_not_in_PLAZA		Other	Other	yes	beta-ketoacyl-ACP synthase III [Escherichia coli]	KS	validated	100	100	0	317	-	X_ray_structure	β-ketoacyl-acyl carrier protein synthase III	Davies et al. (2000)	Bacteria		Proteobacteria	Gammaproteobacteria			Enterobacteriales	Enterobacteriaceae	Escherichia	Escherichia coli
3EUT_A	species_not_in_PLAZA		Other	Other	yes	chalcone synthase	CHS	predicted	100	99.74	0	379	-	X_ray_structure	ORAS	Rubin-Pitel et al. (2008)	Fungi		Ascomycota	Sordariomycetes			Sordariales	Sordariaceae	Neurospora	Neurospora crassa
3H76	species_not_in_PLAZA		Other	Other	yes	PQSD	PQS	validated	100	100	0	359	-	X_ray_structure	quinolone synthase	Bera et al. (2009)	Bacteria		Proteobacteria	Gammaproteobacteria			Pseudomonadales	Pseudomonadaceae	Pseudomonas	Pseudomonas aeruginosa
AAB48106.1	species_not_in_PLAZA		Other	Other	yes	type III polyketide synthase	PKS	predicted	100	100	0	349	-				Bacteria		Proteobacteria	Gammaproteobacteria			Pseudomonadales	Pseudomonadaceae	Pseudomonas	Pseudomonas
AAK45681	species_not_in_PLAZA		Other	Other	yes	polyketide synthase [Mycobacterium tuberculosis]	PKS	validated	100	100	0	393	-	X_ray_structure	PKS18	Sankaranarayanan et al. (2004)	Bacteria		Actinobacteria	Actinobacteria			Actinomycetales	Mycobacteriaceae	Mycobacterium	Mycobacterium tuberculosis
actch_Achn067591	3	https://bioinformatics.psb.ugent.be/plaza/versions/plaza_v4_dicots/genes/view/Achn067591	Other	Other	yes	type III polyketide synthase [Actinidia chinensis var. chinensis]	PKS	predicted	99	100	0	388	Unknow				Plantae		Magnoliophyta	Magnoliopsida	Eudicots	Asterids	Ericales	Actinidiaceae	Actinidia	Actinidia chinensis
actch_Achn109041	2	https://bioinformatics.psb.ugent.be/plaza/versions/plaza_v4_dicots/genes/view/Achn109041	R-4-C	R-4-C	yes	Chalcone synthase [Actinidia chinensis var. chinensis]	CHS	predicted	99	100	0	389	Unknow				Plantae		Magnoliophyta	Magnoliopsida	Eudicots	Asterids	Ericales	Actinidiaceae	Actinidia	Actinidia chinensis
actch_Achn168721	2	https://bioinformatics.psb.ugent.be/plaza/versions/plaza_v4_dicots/genes/view/Achn168721	R-4-C	R-4-C	yes	Chalcone synthase [Actinidia chinensis var. chinensis]	CHS	predicted	99	99.74	0	389	Chr2				Plantae		Magnoliophyta	Magnoliopsida	Eudicots	Asterids	Ericales	Actinidiaceae	Actinidia	Actinidia chinensis
actch_Achn214721	2	https://bioinformatics.psb.ugent.be/plaza/versions/plaza_v4_dicots/genes/view/Achn214721	R-4-C	R-4-C	yes	Chalcone synthase [Actinidia chinensis var. chinensis]	CHS	predicted	99	100	0	389	Chr22				Plantae		Magnoliophyta	Magnoliopsida	Eudicots	Asterids	Ericales	Actinidiaceae	Actinidia	Actinidia chinensis
actch_Achn225141	3	https://bioinformatics.psb.ugent.be/plaza/versions/plaza_v4_dicots/genes/view/Achn225141	Other	Other	yes	type III polyketide synthase [Actinidia chinensis var. chinensis]	PKS	predicted	96	100	0	401	Unknow				Plantae		Magnoliophyta	Magnoliopsida	Eudicots	Asterids	Ericales	Actinidiaceae	Actinidia	Actinidia chinensis
actch_Achn238171	2	https://bioinformatics.psb.ugent.be/plaza/versions/plaza_v4_dicots/genes/view/Achn238171	R-4-C	R-4-C	yes	chalcone synthase [Actinidia chinensis var. chinensis]	CHS	predicted	99	100	0	388	Chr8				Plantae		Magnoliophyta	Magnoliopsida	Eudicots	Asterids	Ericales	Actinidiaceae	Actinidia	Actinidia chinensis
actch_Achn238291	2	https://bioinformatics.psb.ugent.be/plaza/versions/plaza_v4_dicots/genes/view/Achn238291	Other	Other	yes	type III polyketide synthase [Actinidia chinensis var. chinensis]	PKS	predicted	99	99.22	0	385	Unknow				Plantae		Magnoliophyta	Magnoliopsida	Eudicots	Asterids	Ericales	Actinidiaceae	Actinidia	Actinidia chinensis
actch_Achn238301	6	https://bioinformatics.psb.ugent.be/plaza/versions/plaza_v4_dicots/genes/view/Achn238301	Other	Other	yes	Type III polyketide synthase [Actinidia chinensis var. chinensis]	PKS	predicted	68	98.43	0	557	Unknow				Plantae		Magnoliophyta	Magnoliopsida	Eudicots	Asterids	Ericales	Actinidiaceae	Actinidia	Actinidia chinensis
actch_Achn246931	2	https://bioinformatics.psb.ugent.be/plaza/versions/plaza_v4_dicots/genes/view/Achn246931	Other	Other	yes	Chalcone synthase [Actinidia chinensis var. chinensis]	CHS	predicted	99	100	0	398	Chr22				Plantae		Magnoliophyta	Magnoliopsida	Eudicots	Asterids	Ericales	Actinidiaceae	Actinidia	Actinidia chinensis
actch_Achn369761	2	https://bioinformatics.psb.ugent.be/plaza/versions/plaza_v4_dicots/genes/view/Achn369761	R-4-C	R-4-C	yes	chalcone synthase [Actinidia chinensis var. chinensis]	CHS	predicted	99	100	0	388	Chr1				Plantae		Magnoliophyta	Magnoliopsida	Eudicots	Asterids	Ericales	Actinidiaceae	Actinidia	Actinidia chinensis
Aegmo_AGE44110	species_not_in_PLAZA		Other	Other	yes	type III polyketide synthase [Aegle marmelos]	PKS	predicted	100	100	0	391	-	enzymatic_assay	4-hydroxy-1-methyl-2H-quinolone synthase	Resmi et al (2013)	Plantae	Tracheobionta	Magnoliophyta	Magnoliopsida	Eudicots	Eurosids II	Sapindales	Rutaceae	Aegle	Aegle marmelos
Aloar_AAT48709	species_not_in_PLAZA		Other	Other	yes	octaketide synthase 1 [Aloe arborescens]	OS	validated	100	100	0	403	-	enzymatic_assay	octaketide synthase	Abe et al. (2005b)	Plantae	Tracheobionta	Magnoliophyta	Liliopsida	Monocots		Asparagales	Xanthorrhoeaceae	Aloe	Aloe arborescens
Aloar_AAX35541	species_not_in_PLAZA		Other	Other	yes	5,7-dihydroxy-2-methylchromone synthase/pentaketide chromone synthase [Aloe arborescens]	CS	validated	100	100	0	403	-	enzymatic_assay	pentaketide/chromone synthase	Abe et al. (2005a)	Plantae	Tracheobionta	Magnoliophyta	Liliopsida	Monocots		Asparagales	Xanthorrhoeaceae	Aloe	Aloe arborescens
Aloar_ABS72373	species_not_in_PLAZA		Other	Other	yes	aloesone synthase/polyketide synthase 3 [Aloe arborescens]	AS	validated	100	100	0	403	-	enzymatic_assay	aleosone synthase	Mizuuchi et al. (2009)	Plantae	Tracheobionta	Magnoliophyta	Liliopsida	Monocots		Asparagales	Xanthorrhoeaceae	Aloe	Aloe arborescens
Aloar_ACR19997	species_not_in_PLAZA		Other	Other	yes	octaketide synthase 2/polyketide synthase 4 [Aloe arborescens]	OS	validated	100	100	0	403	-	enzymatic_assay	octaketide synthase	Mizuuchi et al. (2009)	Plantae	Tracheobionta	Magnoliophyta	Liliopsida	Monocots		Asparagales	Xanthorrhoeaceae	Aloe	Aloe arborescens
Aloar_ACR19998	species_not_in_PLAZA		Other	Other	yes	octaketide synthase 3/polyketide synthase 5 [Aloe arborescens]	OS	validated	100	100	0	405	-	enzymatic_assay	octaketide synthase	Mizuuchi et al. (2009)	Plantae	Tracheobionta	Magnoliophyta	Liliopsida	Monocots		Asparagales	Xanthorrhoeaceae	Aloe	Aloe arborescens
amahy_AH002200-RA	2	https://bioinformatics.psb.ugent.be/plaza/versions/plaza_v4_dicots/genes/view/AH002200	R-2-X	nd		type III polyketide synthase B-like[Chenopodium quinoa], fragment	PKSB	predicted	97	62	5e-37	88	Scaffold_1				Plantae	Tracheobionta	Magnoliophyta	Magnoliopsida	Eudicots	Core eudicots	Caryophyllales	Amaranthaceae	Amaranthus	Amaranthus hypochondriacus
amahy_AH002803-RA	2	https://bioinformatics.psb.ugent.be/plaza/versions/plaza_v4_dicots/genes/view/AH002803	Other	Other	yes	type III polyketide synthase A [Beta vulgaris subsp. vulgaris]	PKSA	predicted	100	83	3e-178	274	Scaffold_2				Plantae	Tracheobionta	Magnoliophyta	Magnoliopsida	Eudicots	Core eudicots	Caryophyllales	Amaranthaceae	Amaranthus	Amaranthus hypochondriacus
amahy_AH004264-RA	3	https://bioinformatics.psb.ugent.be/plaza/versions/plaza_v4_dicots/genes/view/AH004264	R-4-C	R-4-C	yes	chalcone synthase-like [Chenopodium quinoa]	CHS	predicted	98	86	0	369	Scaffold_2				Plantae	Tracheobionta	Magnoliophyta	Magnoliopsida	Eudicots	Core eudicots	Caryophyllales	Amaranthaceae	Amaranthus	Amaranthus hypochondriacus
amahy_AH005234-RA	3	https://bioinformatics.psb.ugent.be/plaza/versions/plaza_v4_dicots/genes/view/AH005234	R-4-C	R-4-C	yes	chalcone synthase-like [Chenopodium quinoa]	CHS	predicted	95	92	0	381	Scaffold_3				Plantae	Tracheobionta	Magnoliophyta	Magnoliopsida	Eudicots	Core eudicots	Caryophyllales	Amaranthaceae	Amaranthus	Amaranthus hypochondriacus
amtri_evm_27.model.AmTr_v1.0_scaffold00039.31	2	https://bioinformatics.psb.ugent.be/plaza/versions/plaza_v4_dicots/genes/view/ATR0787G098	R-4-C	R-4-C	yes	hypothetical protein AMTR_s00039p00070110 [Amborella trichopoda]	unknown	predicted	99	100	0	375	AmTr_v1.0_scaffold00039				Plantae	Tracheobionta	Magnoliophyta	Magnoliopsida			Amborellales	Amborellaceae	Amborella	Amborella trichipoda
amtri_evm_27.model.AmTr_v1.0_scaffold00066.73	1	https://bioinformatics.psb.ugent.be/plaza/versions/plaza_v4_dicots/genes/view/ATR0743G040	R-4-C	nd		hypothetical protein AMTR_s00066p0009262, fragment	unknown	predicted	99	100	6e-106	149	AmTr_v1.0_scaffold00066				Plantae	Tracheobionta	Magnoliophyta	Magnoliopsida			Amborellales	Amborellaceae	Amborella	Amborella trichipoda
amtri_evm_27.model.AmTr_v1.0_scaffold00102.48	2	https://bioinformatics.psb.ugent.be/plaza/versions/plaza_v4_dicots/genes/view/ATR0329G042	R-4-A	R-4-A	yes	chalcone synthase 1 [Amborella trichopoda]	CHS	predicted	99	100	0	387	AmTr_v1.0_scaffold00102				Plantae	Tracheobionta	Magnoliophyta	Magnoliopsida			Amborellales	Amborellaceae	Amborella	Amborella trichipoda
amtri_evm_27.model.AmTr_v1.0_scaffold00102.49	3	https://bioinformatics.psb.ugent.be/plaza/versions/plaza_v4_dicots/genes/view/ATR0329G032	Other	Other	yes	hypothetical protein AMTR_s00102p00093300 [Amborella trichopoda]	unknown	predicted	99	100	0	359	AmTr_v1.0_scaffold00102				Plantae	Tracheobionta	Magnoliophyta	Magnoliopsida			Amborellales	Amborellaceae	Amborella	Amborella trichipoda
amtri_evm_27.model.AmTr_v1.0_scaffold00111.16	3	https://bioinformatics.psb.ugent.be/plaza/versions/plaza_v4_dicots/genes/view/ATR0057G008	Other	Other	yes	type III polyketide synthase A [Amborella trichopoda]	PKSA	predicted	99	100	0	383	AmTr_v1.0_scaffold00111				Plantae	Tracheobionta	Magnoliophyta	Magnoliopsida			Amborellales	Amborellaceae	Amborella	Amborella trichipoda
amtri_evm_27.model.AmTr_v1.0_scaffold00182.32	2	https://bioinformatics.psb.ugent.be/plaza/versions/plaza_v4_dicots/genes/view/ATR0149G007	Other	Other	yes	type III polyketide synthase B [Amborella trichopoda]	PKSB	predicted	99	100	0	317	AmTr_v1.0_scaffold00182				Plantae	Tracheobionta	Magnoliophyta	Magnoliopsida			Amborellales	Amborellaceae	Amborella	Amborella trichipoda
anaba_alr0239	species_not_in_PLAZA		Other	Other	yes	beta-ketoacyl-ACP synthase 3 [Nostocaceae]	KS	predicted	100	100	0	330	-				Bacteria		Cyanobacteria	Cyanophyceae			Nostocales	Nostocaceae	Anabaena	Anabaena variabilis
anaco_Aco007699.1	2	https://bioinformatics.psb.ugent.be/plaza/versions/plaza_v4_monocots/genes/view/Aco007699	Other	Other	yes	type III polyketide synthase A	PKSA	predicted	99	100	0	395	LG08				Plantae	Tracheobionta	Magnoliophyta	Liliopsida	Monocots	Commelinids	Poales	Bromeliaceae	Ananas	Ananas comosus
anaco_Aco008872.1	3	https://bioinformatics.psb.ugent.be/plaza/versions/plaza_v4_monocots/genes/view/Aco008872	Other	Other	yes	type III polyketide synthase B-like	PKSB	predicted	90	100	0	420	LG09				Plantae	Tracheobionta	Magnoliophyta	Liliopsida	Monocots	Commelinids	Poales	Bromeliaceae	Ananas	Ananas comosus
anaco_Aco016200.1	4	https://bioinformatics.psb.ugent.be/plaza/versions/plaza_v4_monocots/genes/view/Aco016200	R-4-C	R-4-C	yes	chalcone synthase 1	CHS	predicted	99	100	0	394	LG17				Plantae	Tracheobionta	Magnoliophyta	Liliopsida	Monocots	Commelinids	Poales	Bromeliaceae	Ananas	Ananas comosus
Aposh_PKA45887	species_not_in_PLAZA		Other	Other	yes	Stilbene synthase 5	STS	predicted	100	100	0	406	-				Plantae	Tracheobionta	Magnoliophyta	Liliopsida	Monocots		Asparagales	Orchidaceae	Apostasia	Apostasia shenzhenica
Aposh_PKA51027	species_not_in_PLAZA		Other	Other	yes	Bibenzyl synthase	BBS	predicted	100	100	0	393	-				Plantae	Tracheobionta	Magnoliophyta	Liliopsida	Monocots		Asparagales	Orchidaceae	Apostasia	Apostasia shenzhenica
Aposh_PKA51028	species_not_in_PLAZA		Other	Other	yes	Chalcone synthase 8	CHS	predicted	100	100	0	392	-				Plantae	Tracheobionta	Magnoliophyta	Liliopsida	Monocots		Asparagales	Orchidaceae	Apostasia	Apostasia shenzhenica
Aposh_PKA53998	species_not_in_PLAZA		R-4-A	R-4-A	yes	Bibenzyl synthase	BBS	predicted	100	100	0	393	-				Plantae	Tracheobionta	Magnoliophyta	Liliopsida	Monocots		Asparagales	Orchidaceae	Apostasia	Apostasia shenzhenica
Aposh_PKA53999	species_not_in_PLAZA		R-4-A	R-4-A	yes	bibenzyl synthase	BBS	predicted	100	100	0	393	-				Plantae	Tracheobionta	Magnoliophyta	Liliopsida	Monocots		Asparagales	Orchidaceae	Apostasia	Apostasia shenzhenica
Aposh_PKA56805	species_not_in_PLAZA		Other	Other	yes	bibenzyl synthase	BBS	predicted	100	100	0	393	-				Plantae	Tracheobionta	Magnoliophyta	Liliopsida	Monocots		Asparagales	Orchidaceae	Apostasia	Apostasia shenzhenica
Aposh_PKA56808	species_not_in_PLAZA		Other	Other	yes	bibenzyl synthase	BBS	predicted	100	100	0	392	-				Plantae	Tracheobionta	Magnoliophyta	Liliopsida	Monocots		Asparagales	Orchidaceae	Apostasia	Apostasia shenzhenica
Aposh_PKA56868	species_not_in_PLAZA		R-4-C	R-4-C	yes	Chalcone synthase 8	CHS	predicted	100	100	0	394	-				Plantae	Tracheobionta	Magnoliophyta	Liliopsida	Monocots		Asparagales	Orchidaceae	Apostasia	Apostasia shenzhenica
Aposh_PKA66411	species_not_in_PLAZA		Other	Other	yes	chalcone synthase 6	CHS	predicted	100	100	0	333	-				Plantae	Tracheobionta	Magnoliophyta	Liliopsida	Monocots		Asparagales	Orchidaceae	Apostasia	Apostasia shenzhenica
aquco_Aqcoe2G118400.1.p	species_not_in_PLAZA		Other	Other	yes	hypothetical protein AQUCO_00400221v1	unknown	predicted	99	100	0	390	Chr_02				Plantae	Tracheobionta	Magnoliophyta	Magnoliopsida	Eudicots	Basal Eudicots	Ranunculales	Ranunculaceae	Aquilegia	Aquilegia coerulea
aquco_Aqcoe2G387500.1.p	species_not_in_PLAZA		Other	Other	yes	hypothetical protein AQUCO_03400236v1	unknown	predicted	99	100	0	390	Chr_02				Plantae	Tracheobionta	Magnoliophyta	Magnoliopsida	Eudicots	Basal Eudicots	Ranunculales	Ranunculaceae	Aquilegia	Aquilegia coerulea
aquco_Aqcoe3G357100.1.p	species_not_in_PLAZA		Other	Other	yes	hypothetical protein AQUCO_00200757v1	unknown	predicted	99	100	0	393	Chr_03				Plantae	Tracheobionta	Magnoliophyta	Magnoliopsida	Eudicots	Basal Eudicots	Ranunculales	Ranunculaceae	Aquilegia	Aquilegia coerulea
aquco_Aqcoe5G262300.1.p	species_not_in_PLAZA		Other	Other	yes	hypothetical protein AQUCO_06900031v1	unknown	predicted	87	100	0	358	Chr_05				Plantae	Tracheobionta	Magnoliophyta	Magnoliopsida	Eudicots	Basal Eudicots	Ranunculales	Ranunculaceae	Aquilegia	Aquilegia coerulea
aquco_Aqcoe5G334300.1.p	species_not_in_PLAZA		R-4-C	R-4-C	yes	hypothetical protein AQUCO_11500005v1	unknown	predicted	99	100	0	393	Chr_05				Plantae	Tracheobionta	Magnoliophyta	Magnoliopsida	Eudicots	Basal Eudicots	Ranunculales	Ranunculaceae	Aquilegia	Aquilegia coerulea
aquco_Aqcoe6G208400.1.p	species_not_in_PLAZA		Other	Other	yes	hypothetical protein AQUCO_00600182v1	unknown	predicted	99	100	0	389	Chr_06				Plantae	Tracheobionta	Magnoliophyta	Magnoliopsida	Eudicots	Basal Eudicots	Ranunculales	Ranunculaceae	Aquilegia	Aquilegia coerulea
aquco_Aqcoe7G089900.1.p	species_not_in_PLAZA		Other	Other	yes	hypothetical protein AQUCO_01300799v1	unknown	predicted	99	100	0	406	Chr_07				Plantae	Tracheobionta	Magnoliophyta	Magnoliopsida	Eudicots	Basal Eudicots	Ranunculales	Ranunculaceae	Aquilegia	Aquilegia coerulea
Aqusi_ABM73433	species_not_in_PLAZA		Other	Other	yes	chalcone synthase [Aquilaria sinensis]	CHS	predicted	100	100	0	397	-	enzymatic_assay	pyran-2-one synthase	Wang et al. (2017a)	Plantae	Tracheobionta	Magnoliophyta	Magnoliopsida	Eudicots	Eurosids II	Malvales	Thymelaeaceae	Aquilaria	Aquilaria sinensis
Aqusi_ABM73434	species_not_in_PLAZA		R-4-C	R-4-C	yes	chalcone synthase	CHS	predicted	100	100	0	394	-	enzymatic_assay	CHS	Wang et al. (2017a)	Plantae	Tracheobionta	Magnoliophyta	Magnoliopsida	Eudicots	Eurosids II	Malvales	Thymelaeaceae	Aquilaria	Aquilaria sinensis
Aqusi_AYA58332	species_not_in_PLAZA		Other	Other	yes	type III polyketide synthase [Aquilaria sinensis]	PKS	predicted	100	100	0	397	-	enzymatic_assay	pyran-2-one synthase	Wang et al. (2017a)	Plantae	Tracheobionta	Magnoliophyta	Magnoliopsida	Eudicots	Eurosids II	Malvales	Thymelaeaceae	Aquilaria	Aquilaria sinensis
aradu_XP_015934537.1	species_not_in_PLAZA		Other	Other	yes	chalcone synthase-like	CHS	predicted	100	100	0	387	NC_029779.2				Plantae	Tracheobionta	Magnoliophyta	Magnoliopsida	Eudicots	Eurosids I	Fabales	Fabaceae	Arachis	Arachis duranensis
aradu_XP_015934538.1	species_not_in_PLAZA		Other	Other	yes	chalcone synthase-like	CHS	predicted	100	100	0	389	NC_029779.2				Plantae	Tracheobionta	Magnoliophyta	Magnoliopsida	Eudicots	Eurosids I	Fabales	Fabaceae	Arachis	Arachis duranensis
aradu_XP_015940991.1	species_not_in_PLAZA		R-4-A	R-4-A	yes	stilbene synthase 3-like	STS	predicted	100	100	0	389	NC_029772.2				Plantae	Tracheobionta	Magnoliophyta	Magnoliopsida	Eudicots	Eurosids I	Fabales	Fabaceae	Arachis	Arachis duranensis
aradu_XP_015952719.1	species_not_in_PLAZA		Other	Other	yes	type III polyketide synthase B	PKSB	predicted	100	100	0	391	NC_029774.2				Plantae	Tracheobionta	Magnoliophyta	Magnoliopsida	Eudicots	Eurosids I	Fabales	Fabaceae	Arachis	Arachis duranensis
aradu_XP_015952822.1	species_not_in_PLAZA		R-4-C	R-4-C	yes	chalcone synthase	CHS	predicted	100	100	0	389	NC_029774.2				Plantae	Tracheobionta	Magnoliophyta	Magnoliopsida	Eudicots	Eurosids I	Fabales	Fabaceae	Arachis	Arachis duranensis
aradu_XP_015958332.1	species_not_in_PLAZA		R-4-A	R-4-A	yes	stilbene synthase 3	STS	predicted	100	100	0	389	NC_029775.2				Plantae	Tracheobionta	Magnoliophyta	Magnoliopsida	Eudicots	Eurosids I	Fabales	Fabaceae	Arachis	Arachis duranensis
aradu_XP_015959399.1	species_not_in_PLAZA		R-4-A	R-4-A	yes	stilbene synthase 1	STS	predicted	100	100	0	389	NC_029775.2				Plantae	Tracheobionta	Magnoliophyta	Magnoliopsida	Eudicots	Eurosids I	Fabales	Fabaceae	Arachis	Arachis duranensis
aradu_XP_015959400.1	species_not_in_PLAZA		R-4-A	R-4-A	yes	stilbene synthase 3-like	STS	predicted	100	100	0	390	NC_029775.2				Plantae	Tracheobionta	Magnoliophyta	Magnoliopsida	Eudicots	Eurosids I	Fabales	Fabaceae	Arachis	Arachis duranensis
aradu_XP_015959401.1	species_not_in_PLAZA		R-4-A	R-4-A	yes	stilbene synthase 3	STS	predicted	100	100	0	390	NC_029775.2				Plantae	Tracheobionta	Magnoliophyta	Magnoliopsida	Eudicots	Eurosids I	Fabales	Fabaceae	Arachis	Arachis duranensis
aradu_XP_015959402.1	species_not_in_PLAZA		R-4-A	R-4-A	yes	putative stilbene synthase 1	STS	predicted	100	100	0	389	NC_029775.2				Plantae	Tracheobionta	Magnoliophyta	Magnoliopsida	Eudicots	Eurosids I	Fabales	Fabaceae	Arachis	Arachis duranensis
aradu_XP_015959403.1	species_not_in_PLAZA		R-4-A	R-4-A	yes	stilbene synthase 1	STS	predicted	100	100	0	389	NC_029775.2				Plantae	Tracheobionta	Magnoliophyta	Magnoliopsida	Eudicots	Eurosids I	Fabales	Fabaceae	Arachis	Arachis duranensis
aradu_XP_015959405.1	species_not_in_PLAZA		R-4-A	R-4-A	yes	stilbene synthase 3	STS	predicted	100	100	0	389	NC_029775.2				Plantae	Tracheobionta	Magnoliophyta	Magnoliopsida	Eudicots	Eurosids I	Fabales	Fabaceae	Arachis	Arachis duranensis
aradu_XP_015959406.1	species_not_in_PLAZA		R-4-A	R-4-A	yes	stilbene synthase 3	STS	predicted	100	100	0	390	NC_029775.2				Plantae	Tracheobionta	Magnoliophyta	Magnoliopsida	Eudicots	Eurosids I	Fabales	Fabaceae	Arachis	Arachis duranensis
aradu_XP_015959407.1	species_not_in_PLAZA		R-4-A	R-4-A	yes	stilbene synthase 3	STS	predicted	100	100	0	389	NC_029775.2				Plantae	Tracheobionta	Magnoliophyta	Magnoliopsida	Eudicots	Eurosids I	Fabales	Fabaceae	Arachis	Arachis duranensis
aradu_XP_015959435.1	species_not_in_PLAZA		R-4-A	R-4-A	yes	stilbene synthase 1	STS	predicted	100	100	0	389	NC_029775.2				Plantae	Tracheobionta	Magnoliophyta	Magnoliopsida	Eudicots	Eurosids I	Fabales	Fabaceae	Arachis	Arachis duranensis
aradu_XP_015959436.1	species_not_in_PLAZA		R-4-A	R-4-A	yes	stilbene synthase 1	STS	predicted	100	100	0	389	NC_029775.2				Plantae	Tracheobionta	Magnoliophyta	Magnoliopsida	Eudicots	Eurosids I	Fabales	Fabaceae	Arachis	Arachis duranensis
aradu_XP_015959437.1	species_not_in_PLAZA		R-4-A	R-4-A	yes	stilbene synthase 1	STS	predicted	100	100	0	389	NC_029775.2				Plantae	Tracheobionta	Magnoliophyta	Magnoliopsida	Eudicots	Eurosids I	Fabales	Fabaceae	Arachis	Arachis duranensis
aradu_XP_015959438.1	species_not_in_PLAZA		R-4-A	R-4-A	yes	stilbene synthase 1	STS	predicted	100	100	0	389	NC_029775.2				Plantae	Tracheobionta	Magnoliophyta	Magnoliopsida	Eudicots	Eurosids I	Fabales	Fabaceae	Arachis	Arachis duranensis
aradu_XP_015959439.2	species_not_in_PLAZA		R-4-A	R-4-A	yes	putative stilbene synthase 2	STS	predicted	100	100	0	320	NC_029775.2				Plantae	Tracheobionta	Magnoliophyta	Magnoliopsida	Eudicots	Eurosids I	Fabales	Fabaceae	Arachis	Arachis duranensis
aradu_XP_015959440.1	species_not_in_PLAZA		R-4-A	R-4-A	yes	stilbene synthase 1	STS	predicted	100	100	0	389	NC_029775.2				Plantae	Tracheobionta	Magnoliophyta	Magnoliopsida	Eudicots	Eurosids I	Fabales	Fabaceae	Arachis	Arachis duranensis
aradu_XP_015959441.1	species_not_in_PLAZA		R-4-A	R-4-A	yes	stilbene synthase 3	STS	predicted	100	100	0	389	NC_029775.2				Plantae	Tracheobionta	Magnoliophyta	Magnoliopsida	Eudicots	Eurosids I	Fabales	Fabaceae	Arachis	Arachis duranensis
aradu_XP_015959445.1	species_not_in_PLAZA		R-4-A	R-4-A	yes	stilbene synthase 3	STS	predicted	100	100	0	389	NC_029775.2				Plantae	Tracheobionta	Magnoliophyta	Magnoliopsida	Eudicots	Eurosids I	Fabales	Fabaceae	Arachis	Arachis duranensis
aradu_XP_015959446.1	species_not_in_PLAZA		R-4-C	R-4-C	yes	chalcone synthase	CHS	predicted	100	100	0	389	NC_029775.2				Plantae	Tracheobionta	Magnoliophyta	Magnoliopsida	Eudicots	Eurosids I	Fabales	Fabaceae	Arachis	Arachis duranensis
aradu_XP_015959447.1	species_not_in_PLAZA		R-4-A	R-4-A	yes	stilbene synthase 3	STS	predicted	100	100	0	389	NC_029775.2				Plantae	Tracheobionta	Magnoliophyta	Magnoliopsida	Eudicots	Eurosids I	Fabales	Fabaceae	Arachis	Arachis duranensis
aradu_XP_015959448.1	species_not_in_PLAZA		R-4-A	R-4-A	yes	stilbene synthase 3	STS	predicted	100	100	0	389	NC_029775.2				Plantae	Tracheobionta	Magnoliophyta	Magnoliopsida	Eudicots	Eurosids I	Fabales	Fabaceae	Arachis	Arachis duranensis
aradu_XP_015959449.1	species_not_in_PLAZA		R-4-A	R-4-A	yes	stilbene synthase 3	STS	predicted	100	100	0	389	NC_029775.2				Plantae	Tracheobionta	Magnoliophyta	Magnoliopsida	Eudicots	Eurosids I	Fabales	Fabaceae	Arachis	Arachis duranensis
aradu_XP_015959453.1	species_not_in_PLAZA		R-4-A	R-4-A	yes	stilbene synthase 3	STS	predicted	100	100	0	389	NC_029775.2				Plantae	Tracheobionta	Magnoliophyta	Magnoliopsida	Eudicots	Eurosids I	Fabales	Fabaceae	Arachis	Arachis duranensis
aradu_XP_015964691.1	species_not_in_PLAZA		R-4-C	R-4-C	yes	chalcone synthase 6	CHS	predicted	100	100	0	389	NC_029776.2				Plantae	Tracheobionta	Magnoliophyta	Magnoliopsida	Eudicots	Eurosids I	Fabales	Fabaceae	Arachis	Arachis duranensis
aradu_XP_015964692.1	species_not_in_PLAZA		R-4-C	R-4-C	yes	chalcone synthase 6	CHS	predicted	100	100	0	389	NC_029776.2				Plantae	Tracheobionta	Magnoliophyta	Magnoliopsida	Eudicots	Eurosids I	Fabales	Fabaceae	Arachis	Arachis duranensis
aradu_XP_015971059.1	species_not_in_PLAZA		Other	Other	yes	type III polyketide synthase A	PKSA	predicted	100	100	0	388	NC_029777.2				Plantae	Tracheobionta	Magnoliophyta	Magnoliopsida	Eudicots	Eurosids I	Fabales	Fabaceae	Arachis	Arachis duranensis
aradu_XP_015971138.1	species_not_in_PLAZA		R-4-C	R-4-C	yes	chalcone synthase	CHS	predicted	100	100	0	393	NC_029777.2				Plantae	Tracheobionta	Magnoliophyta	Magnoliopsida	Eudicots	Eurosids I	Fabales	Fabaceae	Arachis	Arachis duranensis
aradu_XP_020995724.1	species_not_in_PLAZA		R-4-A	R-4-A	yes	stilbene synthase 3 isoform X2	STS	predicted	100	100	0	389	NC_029775.2				Plantae	Tracheobionta	Magnoliophyta	Magnoliopsida	Eudicots	Eurosids I	Fabales	Fabaceae	Arachis	Arachis duranensis
aradu_XP_020995733.1	species_not_in_PLAZA		R-4-A	R-4-A	yes	stilbene synthase 3 isoform X2	STS	predicted	100	100	0	390	NC_029775.2				Plantae	Tracheobionta	Magnoliophyta	Magnoliopsida	Eudicots	Eurosids I	Fabales	Fabaceae	Arachis	Arachis duranensis
Arahy_BAA78617	species_not_in_PLAZA		R-4-A	R-4-A	yes	stilbene Synthase [Arachis hypogaea]	STS	validated	100	100	0	389	-	X_ray_structure	STS	Shomura et al. (2005)	Plantae	Tracheobionta	Magnoliophyta	Magnoliopsida	Eudicots	Eurosids I	Fabales	Fabaceae	Arachis	Arachis hypogaea
araip_XP_016180692.1	2	https://bioinformatics.psb.ugent.be/plaza/versions/plaza_v4_dicots/genes/view/Araip.PF5R6	R-4-A	R-4-A	yes	stilbene synthase 3	STS	predicted	100	100	0	389	NC_029785.2				Plantae	Tracheobionta	Magnoliophyta	Magnoliopsida	Eudicots	Eurosids I	Fabales	Fabaceae	Arachis	Arachis ipaensis
araip_XP_016187828.1	3	https://bioinformatics.psb.ugent.be/plaza/versions/plaza_v4_dicots/genes/view/Araip.IA0U9	R-4-C	R-4-C	yes	chalcone synthase	CHS	predicted	100	100	0	389	NC_029787.2				Plantae	Tracheobionta	Magnoliophyta	Magnoliopsida	Eudicots	Eurosids I	Fabales	Fabaceae	Arachis	Arachis ipaensis
araip_XP_016187901.1	2	https://bioinformatics.psb.ugent.be/plaza/versions/plaza_v4_dicots/genes/view/Araip.L8VR7	Other	Other	yes	type III polyketide synthase B	PKSB	predicted	100	100	0	391	NC_029787.2				Plantae	Tracheobionta	Magnoliophyta	Magnoliopsida	Eudicots	Eurosids I	Fabales	Fabaceae	Arachis	Arachis ipaensis
araip_XP_016195100.1	nf		Other	nd		chalcone synthase 4-2-like	CHS	predicted	100	100	8e-106	149	NC_029788.2				Plantae	Tracheobionta	Magnoliophyta	Magnoliopsida	Eudicots	Eurosids I	Fabales	Fabaceae	Arachis	Arachis ipaensis
araip_XP_016196906.1	nf		R-4-A	R-4-A	yes	stilbene synthase 3	STS	predicted	100	100	0	389	NC_029788.2				Plantae	Tracheobionta	Magnoliophyta	Magnoliopsida	Eudicots	Eurosids I	Fabales	Fabaceae	Arachis	Arachis ipaensis
araip_XP_016196907.1	nf		R-4-A	R-4-A	yes	stilbene synthase 3-like	STS	predicted	100	100	0	389	NC_029788.2				Plantae	Tracheobionta	Magnoliophyta	Magnoliopsida	Eudicots	Eurosids I	Fabales	Fabaceae	Arachis	Arachis ipaensis
araip_XP_016197777.1	2	https://bioinformatics.psb.ugent.be/plaza/versions/plaza_v4_dicots/genes/view/Araip.8ZH5X	R-4-A	R-4-A	yes	stilbene synthase 3	STS	predicted	100	100	0	390	NC_029788.2				Plantae	Tracheobionta	Magnoliophyta	Magnoliopsida	Eudicots	Eurosids I	Fabales	Fabaceae	Arachis	Arachis ipaensis
araip_XP_016197779.1	2	https://bioinformatics.psb.ugent.be/plaza/versions/plaza_v4_dicots/genes/view/Araip.TTM09	R-4-A	R-4-A	yes	stilbene synthase 3-like	STS	predicted	100	100	0	390	NC_029788.2				Plantae	Tracheobionta	Magnoliophyta	Magnoliopsida	Eudicots	Eurosids I	Fabales	Fabaceae	Arachis	Arachis ipaensis
araip_XP_016197780.1	2	https://bioinformatics.psb.ugent.be/plaza/versions/plaza_v4_dicots/genes/view/Araip.E7BUX	R-4-A	R-4-A	yes	stilbene synthase 3	STS	predicted	100	100	0	389	NC_029788.2				Plantae	Tracheobionta	Magnoliophyta	Magnoliopsida	Eudicots	Eurosids I	Fabales	Fabaceae	Arachis	Arachis ipaensis
araip_XP_016197781.1	2	https://bioinformatics.psb.ugent.be/plaza/versions/plaza_v4_dicots/genes/view/Araip.7P0TV	R-4-A	R-4-A	yes	stilbene synthase 3-like	STS	predicted	100	100	0	389	NC_029788.2				Plantae	Tracheobionta	Magnoliophyta	Magnoliopsida	Eudicots	Eurosids I	Fabales	Fabaceae	Arachis	Arachis ipaensis
araip_XP_016197783.1	2	https://bioinformatics.psb.ugent.be/plaza/versions/plaza_v4_dicots/genes/view/Araip.QL51L	R-4-A	R-4-A	yes	stilbene synthase 3-like	STS	predicted	100	100	0	389	NC_029788.2				Plantae	Tracheobionta	Magnoliophyta	Magnoliopsida	Eudicots	Eurosids I	Fabales	Fabaceae	Arachis	Arachis ipaensis
araip_XP_016197784.1	2	https://bioinformatics.psb.ugent.be/plaza/versions/plaza_v4_dicots/genes/view/Araip.62EH4	R-4-A	R-4-A	yes	stilbene synthase 3-like	STS	predicted	100	100	0	389	NC_029788.2				Plantae	Tracheobionta	Magnoliophyta	Magnoliopsida	Eudicots	Eurosids I	Fabales	Fabaceae	Arachis	Arachis ipaensis
araip_XP_016197787.1	2	https://bioinformatics.psb.ugent.be/plaza/versions/plaza_v4_dicots/genes/view/Araip.B8TJ0	R-4-C	R-4-C	yes	chalcone synthase	CHS	predicted	100	100	0	389	NC_029788.2				Plantae	Tracheobionta	Magnoliophyta	Magnoliopsida	Eudicots	Eurosids I	Fabales	Fabaceae	Arachis	Arachis ipaensis
araip_XP_016197788.1	nf		R-4-A	R-4-A	yes	stilbene synthase 1	STS	predicted	100	100	0	389	NC_029788.2				Plantae	Tracheobionta	Magnoliophyta	Magnoliopsida	Eudicots	Eurosids I	Fabales	Fabaceae	Arachis	Arachis ipaensis
araip_XP_016197789.2	nf		R-4-A	R-4-A	yes	LOW QUALITY PROTEIN: putative stilbene synthase 2	STS	predicted	100	100	0	274	NC_029788.2				Plantae	Tracheobionta	Magnoliophyta	Magnoliopsida	Eudicots	Eurosids I	Fabales	Fabaceae	Arachis	Arachis ipaensis
araip_XP_016197793.1	nf		R-4-A	R-4-A	yes	stilbene synthase 1 isoform X1	STS	predicted	100	100	0	389	NC_029788.2				Plantae	Tracheobionta	Magnoliophyta	Magnoliopsida	Eudicots	Eurosids I	Fabales	Fabaceae	Arachis	Arachis ipaensis
araip_XP_016197798.1	nf		R-4-A	R-4-A	yes	stilbene synthase 3-like	STS	predicted	100	100	0	389	NC_029788.2				Plantae	Tracheobionta	Magnoliophyta	Magnoliopsida	Eudicots	Eurosids I	Fabales	Fabaceae	Arachis	Arachis ipaensis
araip_XP_016197799.2	nf		R-4-A	R-4-A	yes	stilbene synthase 3-like	STS	predicted	100	100	0	389	NC_029788.2				Plantae	Tracheobionta	Magnoliophyta	Magnoliopsida	Eudicots	Eurosids I	Fabales	Fabaceae	Arachis	Arachis ipaensis
araip_XP_016197801.1	nf		R-4-A	R-4-A	yes	stilbene synthase 3	STS	predicted	100	100	0	389	NC_029788.2				Plantae	Tracheobionta	Magnoliophyta	Magnoliopsida	Eudicots	Eurosids I	Fabales	Fabaceae	Arachis	Arachis ipaensis
araip_XP_016197802.1	nf		R-4-A	R-4-A	yes	stilbene synthase 3-like	STS	predicted	100	100	0	390	NC_029788.2				Plantae	Tracheobionta	Magnoliophyta	Magnoliopsida	Eudicots	Eurosids I	Fabales	Fabaceae	Arachis	Arachis ipaensis
araip_XP_016197804.1	nf		R-4-A	R-4-A	yes	stilbene synthase 3-like	STS	predicted	100	100	0	389	NC_029788.2				Plantae	Tracheobionta	Magnoliophyta	Magnoliopsida	Eudicots	Eurosids I	Fabales	Fabaceae	Arachis	Arachis ipaensis
araip_XP_016197805.1	nf		R-4-A	R-4-A	yes	stilbene synthase 3-like	STS	predicted	100	100	0	389	NC_029788.2				Plantae	Tracheobionta	Magnoliophyta	Magnoliopsida	Eudicots	Eurosids I	Fabales	Fabaceae	Arachis	Arachis ipaensis
araip_XP_016197807.1	2	https://bioinformatics.psb.ugent.be/plaza/versions/plaza_v4_dicots/genes/view/Araip.U7CA5	R-4-A	R-4-A	yes	stilbene synthase 3-like	STS	predicted	100	100	0	389	NC_029788.2				Plantae	Tracheobionta	Magnoliophyta	Magnoliopsida	Eudicots	Eurosids I	Fabales	Fabaceae	Arachis	Arachis ipaensis
araip_XP_020976418.1	nf		R-4-A	R-4-A	yes	stilbene synthase 3-like isoform X1	STS	predicted	100	100	0	389	NC_029788.2				Plantae	Tracheobionta	Magnoliophyta	Magnoliopsida	Eudicots	Eurosids I	Fabales	Fabaceae	Arachis	Arachis ipaensis
araip_XP_020976446.1	nf		R-4-A	R-4-A	yes	stilbene synthase 3-like, fragment	STS	predicted	100	100	0	251	NC_029788.2				Plantae	Tracheobionta	Magnoliophyta	Magnoliopsida	Eudicots	Eurosids I	Fabales	Fabaceae	Arachis	Arachis ipaensis
araip_XP_020978004.1	nf		Other	Other	yes	putative stilbene synthase 2	STS	predicted	100	100	0	264	NC_029788.2				Plantae	Tracheobionta	Magnoliophyta	Magnoliopsida	Eudicots	Eurosids I	Fabales	Fabaceae	Arachis	Arachis ipaensis
araly_AL1G10240.t1	2	https://bioinformatics.psb.ugent.be/plaza/versions/plaza_v4_dicots/genes/view/AL1G10240	Other	Other	yes	pentatricopeptide repeat-containing protein At1g02060, chloroplastic	unknown	predicted	99	100	0	396	scaffold_1				Plantae	Tracheobionta	Magnoliophyta	Magnoliopsida	Eudicots	Eurosids II	Brassicales	Brassicaceae	Arabidopsis	Arabidopsis lyrata
araly_AL6G24580.t1	2	https://bioinformatics.psb.ugent.be/plaza/versions/plaza_v4_dicots/genes/view/AL6G24580	R-4-C	R-4-C	yes	chalcone synthase	CHS	predicted	99	100	0	396	scaffold_6	no	CHS	Koch et al. (2000)	Plantae	Tracheobionta	Magnoliophyta	Magnoliopsida	Eudicots	Eurosids II	Brassicales	Brassicaceae	Arabidopsis	Arabidopsis lyrata
araly_AL6G53470.t1	2	https://bioinformatics.psb.ugent.be/plaza/versions/plaza_v4_dicots/genes/view/AL6G53470	Other	Other	yes	type III polyketide synthase C	PKSC	predicted	99	100	0	392	scaffold_6				Plantae	Tracheobionta	Magnoliophyta	Magnoliopsida	Eudicots	Eurosids II	Brassicales	Brassicaceae	Arabidopsis	Arabidopsis lyrata
araly_AL7G16360.t1	3	https://bioinformatics.psb.ugent.be/plaza/versions/plaza_v4_dicots/genes/view/AL7G16360	Other	Other	yes	type III polyketide synthase B	PKSB	predicted	99	100	0	392	scaffold_7				Plantae	Tracheobionta	Magnoliophyta	Magnoliopsida	Eudicots	Eurosids II	Brassicales	Brassicaceae	Arabidopsis	Arabidopsis lyrata
arath_AT1G02050	2	https://bioinformatics.psb.ugent.be/plaza/versions/plaza_v4_dicots/genes/view/AT1G02050	Other	Other	yes	Chalcone and stilbene synthase family protein	CHS	validated	99	100	0	395	Chr1	mutant, mutant, enzymatic_assay	LAP6	Dobritsa et al. (2010), Kim et al. (2010), Mizuuchi et al. (2008)	Plantae	Tracheobionta	Magnoliophyta	Magnoliopsida	Eudicots	Eurosids II	Brassicales	Brassicaceae	Arabidopsis	Arabidopsis thaliana
arath_AT4G00040	2	https://bioinformatics.psb.ugent.be/plaza/versions/plaza_v4_dicots/genes/view/AT4G00040	Other	Other	yes	Chalcone and stilbene synthase family protein	CHS	validated	99	100	0	385	Chr4				Plantae	Tracheobionta	Magnoliophyta	Magnoliopsida	Eudicots	Eurosids II	Brassicales	Brassicaceae	Arabidopsis	Arabidopsis thaliana
arath_AT4G34850	3	https://bioinformatics.psb.ugent.be/plaza/versions/plaza_v4_dicots/genes/view/AT4G34850	Other	Other	yes	Chalcone and stilbene synthase family protein	CHS	validated	99	100	0	392	Chr4	mutant, mutant, enzymatic_assay	LAP5	Dobritsa et al. (2010), Kim et al. (2010), Mizuuchi et al. (2008)	Plantae	Tracheobionta	Magnoliophyta	Magnoliopsida	Eudicots	Eurosids II	Brassicales	Brassicaceae	Arabidopsis	Arabidopsis thaliana
arath_AT5G13930	2	https://bioinformatics.psb.ugent.be/plaza/versions/plaza_v4_dicots/genes/view/AT5G13930	R-4-C	R-4-C	yes	Chalcone and stilbene synthase family protein	CHS	validated	99	100	0	395	Chr5	mutant	CHS	Shirley et al. (1995)	Plantae	Tracheobionta	Magnoliophyta	Magnoliopsida	Eudicots	Eurosids II	Brassicales	Brassicaceae	Arabidopsis	Arabidopsis thaliana
artan_PWA28986.1	species_not_in_PLAZA		R-4-C	R-4-C	yes	Chalcone/stilbene synthase, active site-containing protein	PKS	predicted	100	100	0	401	PKPP01027046.1				Plantae	Tracheobionta	Magnoliophyta	Magnoliopsida	Eudicots	Asterids	Asterales	Asteraceae	Artemisia	Artemisia annua
artan_PWA38922.1	species_not_in_PLAZA		Other	Other	yes	chalcone synthase	CHS	predicted	100	100	0	395	PKPP01015138.1				Plantae	Tracheobionta	Magnoliophyta	Magnoliopsida	Eudicots	Asterids	Asterales	Asteraceae	Artemisia	Artemisia annua
artan_PWA42080.1	species_not_in_PLAZA		Other	Other	yes	chalcone synthase	CHS	predicted	100	100	0	264	PKPP01012637.1				Plantae	Tracheobionta	Magnoliophyta	Magnoliopsida	Eudicots	Asterids	Asterales	Asteraceae	Artemisia	Artemisia annua
artan_PWA42992.1	species_not_in_PLAZA		Other	Other	yes	Dihydrodipicolinate reductase, bacterial/plant	unknown	predicted	100	100	0	268	PKPP01012072.1				Plantae	Tracheobionta	Magnoliophyta	Magnoliopsida	Eudicots	Asterids	Asterales	Asteraceae	Artemisia	Artemisia annua
artan_PWA45299.1	species_not_in_PLAZA		Other	Other	yes	chalcone synthase	CHS	predicted	100	100	0	401	PKPP01010837.1				Plantae	Tracheobionta	Magnoliophyta	Magnoliopsida	Eudicots	Asterids	Asterales	Asteraceae	Artemisia	Artemisia annua
artan_PWA45985.1	species_not_in_PLAZA		R-4-C	R-4-C	yes	chalcone synthase type 4	CHS	predicted	100	100	0	389	PKPP01010509.1				Plantae	Tracheobionta	Magnoliophyta	Magnoliopsida	Eudicots	Asterids	Asterales	Asteraceae	Artemisia	Artemisia annua
artan_PWA51752.1	species_not_in_PLAZA		Other	Other	yes	chalcone synthase	CHS	predicted	100	100	0	389	PKPP01008038.1				Plantae	Tracheobionta	Magnoliophyta	Magnoliopsida	Eudicots	Asterids	Asterales	Asteraceae	Artemisia	Artemisia annua
artan_PWA55015.1	species_not_in_PLAZA		R-4-C	R-4-C	yes	Chalcone/stilbene synthase, active site-containing protein	PKS	predicted	100	100	0	401	PKPP01006896.1				Plantae	Tracheobionta	Magnoliophyta	Magnoliopsida	Eudicots	Asterids	Asterales	Asteraceae	Artemisia	Artemisia annua
artan_PWA56116.1	species_not_in_PLAZA		Other	Other	yes	chalcone synthase	CHS	predicted	100	100	0	389	PKPP01006566.1	no	CHS	Hong et al. (2009)	Plantae	Tracheobionta	Magnoliophyta	Magnoliopsida	Eudicots	Asterids	Asterales	Asteraceae	Artemisia	Artemisia annua
artan_PWA59740.1	species_not_in_PLAZA		Other	Other	yes	chalcone and stilbene synthase family protein	PKS	predicted	100	100	0	387	PKPP01005546.1				Plantae	Tracheobionta	Magnoliophyta	Magnoliopsida	Eudicots	Asterids	Asterales	Asteraceae	Artemisia	Artemisia annua
artan_PWA65027.1	species_not_in_PLAZA		R-4-C	R-4-C	yes	chalcone synthase	CHS	predicted	100	100	0	398	PKPP01004300.1				Plantae	Tracheobionta	Magnoliophyta	Magnoliopsida	Eudicots	Asterids	Asterales	Asteraceae	Artemisia	Artemisia annua
artan_PWA65029.1	species_not_in_PLAZA		Other	Other	yes	chalcone synthase	CHS	predicted	100	100	0	301	PKPP01004300.1				Plantae	Tracheobionta	Magnoliophyta	Magnoliopsida	Eudicots	Asterids	Asterales	Asteraceae	Artemisia	Artemisia annua
artan_PWA73968.1	species_not_in_PLAZA		Other	Other	yes	chalcone synthase	CHS	predicted	100	100	0	378	PKPP01002644.1				Plantae	Tracheobionta	Magnoliophyta	Magnoliopsida	Eudicots	Asterids	Asterales	Asteraceae	Artemisia	Artemisia annua
artan_PWA77763.1	species_not_in_PLAZA		Other	Other	yes	chalcone synthase	CHS	predicted	100	100	0	396	PKPP01002080.1				Plantae	Tracheobionta	Magnoliophyta	Magnoliopsida	Eudicots	Asterids	Asterales	Asteraceae	Artemisia	Artemisia annua
artan_PWA80153.1	species_not_in_PLAZA		Other	Other	yes	chalcone synthase 3	CHS	predicted	100	100	0	403	PKPP01001756.1				Plantae	Tracheobionta	Magnoliophyta	Magnoliopsida	Eudicots	Asterids	Asterales	Asteraceae	Artemisia	Artemisia annua
artan_PWA90845.1	species_not_in_PLAZA		Other	Other	yes	chalcone synthase 3	CHS	predicted	100	100	0	403	PKPP01000596.1				Plantae	Tracheobionta	Magnoliophyta	Magnoliopsida	Eudicots	Asterids	Asterales	Asteraceae	Artemisia	Artemisia annua
aspof_XP_020241912.1	2	https://bioinformatics.psb.ugent.be/plaza/versions/plaza_v4_5_monocots/genes/view/evm.TU.AsparagusV1_08.337.V1.1	Other	Other	yes	type III polyketide synthase A-like [Asparagus officinalis]	PKSA	predicted	100	100	0	391	NC_033801.1				Plantae	Tracheobionta	Magnoliophyta	Liliopsida	Monocots		Asparagales	Asparagaceae	Asparagus	Asparagus officinalis
aspof_XP_020245912.1	nf		R-4-C	R-4-C	yes	chalcone synthase 1-like [Asparagus officinalis]	CHS	predicted	100	100	0	397	NC_033802.1				Plantae	Tracheobionta	Magnoliophyta	Liliopsida	Monocots		Asparagales	Asparagaceae	Asparagus	Asparagus officinalis
aspof_XP_020252477.1	4	https://bioinformatics.psb.ugent.be/plaza/versions/plaza_v4_5_monocots/genes/view/evm.TU.AsparagusV1_01.315.V1.1	Other	Other	yes	chalcone synthase 6-4-like [Asparagus officinalis]	CHS	predicted	100	100	0	370	NC_033794.1				Plantae	Tracheobionta	Magnoliophyta	Liliopsida	Monocots		Asparagales	Asparagaceae	Asparagus	Asparagus officinalis
aspof_XP_020257203.1	2	https://bioinformatics.psb.ugent.be/plaza/versions/plaza_v4_5_monocots/genes/view/evm.TU.AsparagusV1_03.1598.V1.1	Other	Other	yes	octaketide synthase 3-like [Asparagus officinalis]	OS	predicted	100	100	0	396	NC_033796.1				Plantae	Tracheobionta	Magnoliophyta	Liliopsida	Monocots		Asparagales	Asparagaceae	Asparagus	Asparagus officinalis
aspof_XP_020260024.1	2	https://bioinformatics.psb.ugent.be/plaza/versions/plaza_v4_5_monocots/genes/view/evm.TU.AsparagusV1_04.346.V1.1	Other	Other	yes	chalcone synthase [Ornithogalum saundersiae]	CHS	predicted	100	100	0	386	NC_033797.1				Plantae	Tracheobionta	Magnoliophyta	Liliopsida	Monocots		Asparagales	Asparagaceae	Asparagus	Asparagus officinalis
aspof_XP_020262351.1	3	https://bioinformatics.psb.ugent.be/plaza/versions/plaza_v4_5_monocots/genes/view/evm.TU.AsparagusV1_04.834.V1.1	Other	Other	yes	type III polyketide synthase B-like [Asparagus officinalis]	PKSB	predicted	100	100	0	273	NC_033797.1				Plantae	Tracheobionta	Magnoliophyta	Liliopsida	Monocots		Asparagales	Asparagaceae	Asparagus	Asparagus officinalis
aspof_XP_020266908.1	nf		Other	nd		chalcone synthase 1B-like [Asparagus officinalis]	CHS	predicted	85	40.27	3e-18	141	NC_033800.1				Plantae	Tracheobionta	Magnoliophyta	Liliopsida	Monocots		Asparagales	Asparagaceae	Asparagus	Asparagus officinalis
aspof_XP_020275699.1	3	https://bioinformatics.psb.ugent.be/plaza/versions/plaza_v4_5_monocots/genes/view/evm.TU.AsparagusV1_07.878.V1.1	Other	Other	yes	octaketide synthase 3-like [Asparagus officinalis]	OS	predicted	100	100	0	404	NC_033800.1				Plantae	Tracheobionta	Magnoliophyta	Liliopsida	Monocots		Asparagales	Asparagaceae	Asparagus	Asparagus officinalis
Atrbe_AYU65302	species_not_in_PLAZA		Other	Other	yes	pyrrolidine ketide synthase [Atropa belladonna]	PyKS	validated	100	100	0	392	-	enzymatic_assay/mutant	pyrrolidine ketide synthase	Bedewitz et al. (2018)	Plantae	Tracheobionta	Magnoliophyta	Magnoliopsida	Eudicots	Asterids	Solanales	Solanaceae	Atropa	Atropa belladonna
auran_XP_009036155.1	1	https://bioinformatics.psb.ugent.be/plaza/versions/pico-plaza/genes/view/AA0007G03230	Other	Other	yes	hypothetical protein AURANDRAFT_25482	PKS	predicted	100	100	0	297	NW_008705567.1				Chromista		Heterokonta	Pelagophyceae			Pelagomonadales	Pelagomonadaceae	Aureococcus	Aureococcus anophagefferens
azofi_Azfi_s0003.g007959	species_not_in_PLAZA		Other	Other	yes	chalcone synthase-like polyketide synthase [Huperzia serrata]	CHS	predicted	86	54.99	3e-137	423	Azfi_s0003				Plantae	Tracheobionta	Pteridophyta	Polypodiopsida			Salviniales	Salviniaceae	Azolla	Azolla filiculoides
azofi_Azfi_s0007.g011026	species_not_in_PLAZA		Other	Other	yes	chalcone synthase homolog PrChS1 [Pinus radiata]	CHS	predicted	97	63.32	0	437	Azfi_s0007				Plantae	Tracheobionta	Pteridophyta	Polypodiopsida			Salviniales	Salviniaceae	Azolla	Azolla filiculoides
azofi_Azfi_s0008.g011448	species_not_in_PLAZA		Other	Other	yes	chalcone synthase [Ceratopteris thalictroides]	CHS	predicted	94	88.57	0	370	Azfi_s0008				Plantae	Tracheobionta	Pteridophyta	Polypodiopsida			Salviniales	Salviniaceae	Azolla	Azolla filiculoides
azofi_Azfi_s0010.g012322	species_not_in_PLAZA		Other	Other	yes	naringenin-chalcone synthase [Equisetum arvense]	CHS	predicted	91	70.1	0	435	Azfi_s0010				Plantae	Tracheobionta	Pteridophyta	Polypodiopsida			Salviniales	Salviniaceae	Azolla	Azolla filiculoides
azofi_Azfi_s0010.g012428	species_not_in_PLAZA		Other	Other	yes	naringenin-chalcone synthase [Equisetum arvense]	CHS	predicted	68	77.47	2e-170	430	Azfi_s0010				Plantae	Tracheobionta	Pteridophyta	Polypodiopsida			Salviniales	Salviniaceae	Azolla	Azolla filiculoides
azofi_Azfi_s0010.g012433	species_not_in_PLAZA		Other	Other	yes	chalcone synthase [Dryopteris erythrosora]	CHS	predicted	91	74.44	0	441	Azfi_s0010				Plantae	Tracheobionta	Pteridophyta	Polypodiopsida			Salviniales	Salviniaceae	Azolla	Azolla filiculoides
azofi_Azfi_s0029.g024183	species_not_in_PLAZA		Other	Other	yes	chalcone synthase [Dryopteris erythrosora]	CHS	predicted	89	84.01	0	328	Azfi_s0029				Plantae	Tracheobionta	Pteridophyta	Polypodiopsida			Salviniales	Salviniaceae	Azolla	Azolla filiculoides
azofi_Azfi_s0068.g036262	species_not_in_PLAZA		Other	Other	yes	chalcone synthase [Ceratopteris thalictroides]	CHS	predicted	94	67.09	0	419	Azfi_s0068				Plantae	Tracheobionta	Pteridophyta	Polypodiopsida			Salviniales	Salviniaceae	Azolla	Azolla filiculoides
azofi_Azfi_s0072.g037031	species_not_in_PLAZA		Other	Other	yes	chalcone synthase [Trifolium pratense]	CHS	predicted	66	56.15	1e-72	283	Azfi_s0072				Plantae	Tracheobionta	Pteridophyta	Polypodiopsida			Salviniales	Salviniaceae	Azolla	Azolla filiculoides
azofi_Azfi_s0168.g054633	species_not_in_PLAZA		Other	Other	yes	chalcone synthase [Ceratopteris thalictroides]	CHS	predicted	97	88.35	0	407	Azfi_s0168				Plantae	Tracheobionta	Pteridophyta	Polypodiopsida			Salviniales	Salviniaceae	Azolla	Azolla filiculoides
azofi_Azfi_s0334.g065481	species_not_in_PLAZA		Other	Other	yes	chalcone synthase [Ceratopteris thalictroides]	CHS	predicted	96	86.33	0	408	Azfi_s0334				Plantae	Tracheobionta	Pteridophyta	Polypodiopsida			Salviniales	Salviniaceae	Azolla	Azolla filiculoides
azofi_Azfi_s2456.g111486	species_not_in_PLAZA		Other	Other	yes	chalcone synthase 1-like [Lupinus angustifolius]	CHS	predicted	77	39.84	9e-83	425	Azfi_s2456				Plantae	Tracheobionta	Pteridophyta	Polypodiopsida			Salviniales	Salviniaceae	Azolla	Azolla filiculoides
BAA33495	species_not_in_PLAZA		Other	Other	yes	1,3,6,8-tetrahydroxynaphthalene synthase	TNS	predicted	100	100	0	372	-	enzymatic_assay	RppA	Funa et al. (2002)	Bacteria		Actinobacteria	Actinobacteria			Actinomycetales	Streptomycetaceae	Streptomyces	Streptomyces
BAD97390	species_not_in_PLAZA		Other	Other	yes	chalcone synthase [Aspergillus flavus]	CHS	predicted	100	99	0	402	-				Fungi		Ascomycota	Eurotiomycetes			Eurotiales	Trichocomaceae	Aspergillus	Aspergillus flavus
BAD97391	species_not_in_PLAZA		Other	Other	yes	major facilitator superfamily MFS_1 [Aspergillus oryzae]	Csyb	predicted	100	100	0	397	-	enzymatic_assay	CsyB/alkyl pyrone synthase	Hashimoto et al. (2014)	Fungi		Ascomycota	Eurotiomycetes			Eurotiales	Trichocomaceae	Aspergillus	Aspergillus oryzae
betpe_Bpev01.c0016.g0046.m0001	species_not_in_PLAZA		R-4-C	R-4-C	yes	naringenin-chalcone synthase [Casuarina glauca]	CHS	predicted	100	95.37	0	389	Contig16				Plantae	Tracheobionta	Magnoliophyta	Magnoliopsida	Eudicots	Eurosids I	Fagales	Betulaceae	Betula	Betula pendula
betpe_Bpev01.c0261.g0013.m0001	species_not_in_PLAZA		R-4-C	R-4-C	yes	naringenin-chalcone synthase [Betula pendula]	CHS	predicted	100	99.24	0	395	Contig261				Plantae	Tracheobionta	Magnoliophyta	Magnoliopsida	Eudicots	Eurosids I	Fagales	Betulaceae	Betula	Betula pendula
betpe_Bpev01.c0261.g0014.m0001	species_not_in_PLAZA		Other	Other	yes	chalcone synthase-like [Juglans regia]	CHS	predicted	100	80.46	0	394	Contig261				Plantae	Tracheobionta	Magnoliophyta	Magnoliopsida	Eudicots	Eurosids I	Fagales	Betulaceae	Betula	Betula pendula
betpe_Bpev01.c0867.g0012.m0001	species_not_in_PLAZA		Other	Other	yes	type III polyketide synthase A isoform X1 [Ziziphus jujuba]	PKSA	predicted	100	89.46	0	389	Contig867				Plantae	Tracheobionta	Magnoliophyta	Magnoliopsida	Eudicots	Eurosids I	Fagales	Betulaceae	Betula	Betula pendula
betpe_Bpev01.c1031.g0025.m0001	species_not_in_PLAZA		Other	Other	yes	type III polyketide synthase B [Quercus suber]	PKSB	predicted	100	91.07	0	392	Contig1031				Plantae	Tracheobionta	Magnoliophyta	Magnoliopsida	Eudicots	Eurosids I	Fagales	Betulaceae	Betula	Betula pendula
betvu_Bv1_018270_qrat.t1	2	https://bioinformatics.psb.ugent.be/plaza/versions/plaza_v4_dicots/genes/view/Bv1_018270_qrat	Other	Other	yes	type III polyketide synthase A	PKSA	predicted	100	100	0	389	Bvchr1_un.sca002				Plantae	Tracheobionta	Magnoliophyta	Magnoliopsida	Eudicots	Core eudicots	Caryophyllales	Amaranthaceae	Beta	Beta vulgaris
betvu_Bv1_018740_qrnh.t1	2	https://bioinformatics.psb.ugent.be/plaza/versions/plaza_v4_dicots/genes/view/Bv1_018740_qrnh	Other	Other	yes	chalcone synthase 3	CHS	predicted	100	100	0	393	Bvchr1_un.sca002				Plantae	Tracheobionta	Magnoliophyta	Magnoliopsida	Eudicots	Core eudicots	Caryophyllales	Amaranthaceae	Beta	Beta vulgaris
betvu_Bv1_018750_wmqt.t1	2	https://bioinformatics.psb.ugent.be/plaza/versions/plaza_v4_dicots/genes/view/Bv1_018750_wmqt	Other	Other	yes	chalcone synthase 3	CHS	predicted	100	100	0	393	Bvchr1_un.sca002				Plantae	Tracheobionta	Magnoliophyta	Magnoliopsida	Eudicots	Core eudicots	Caryophyllales	Amaranthaceae	Beta	Beta vulgaris
betvu_Bv1_018760_ejxc.t1	3	https://bioinformatics.psb.ugent.be/plaza/versions/plaza_v4_dicots/genes/view/Bv1_018760_ejxc	Other	Other	yes	hypothetical protein BVRB_1g018760, chalcone synthase 3-like	CHS	predicted	100	100	0	351	Bvchr1_un.sca002				Plantae	Tracheobionta	Magnoliophyta	Magnoliopsida	Eudicots	Core eudicots	Caryophyllales	Amaranthaceae	Beta	Beta vulgaris
betvu_Bv1_018770_zsda.t1	2	https://bioinformatics.psb.ugent.be/plaza/versions/plaza_v4_dicots/genes/view/Bv1_018770_zsda	Other	Other	yes	chalcone synthase	CHS	predicted	100	100	0	393	Bvchr1_un.sca002				Plantae	Tracheobionta	Magnoliophyta	Magnoliopsida	Eudicots	Core eudicots	Caryophyllales	Amaranthaceae	Beta	Beta vulgaris
betvu_Bv2_042480_pyot.t1	1	https://bioinformatics.psb.ugent.be/plaza/versions/plaza_v4_dicots/genes/view/Bv2_042480_pyot	Other	Other	yes	hypothetical protein BVRB_2g042480, chalcone synthase 2-like	CHS	predicted	100	100	0	327	Bvchr2.sca018				Plantae	Tracheobionta	Magnoliophyta	Magnoliopsida	Eudicots	Core eudicots	Caryophyllales	Amaranthaceae	Beta	Beta vulgaris
betvu_Bv2_042490_cfac.t1	3	https://bioinformatics.psb.ugent.be/plaza/versions/plaza_v4_dicots/genes/view/Bv2_042490_cfac	Other	Other	yes	hypothetical protein BVRB_2g042490, chalcone synthase 2-like	CHS	predicted	100	100	0	363	Bvchr2.sca018				Plantae	Tracheobionta	Magnoliophyta	Magnoliopsida	Eudicots	Core eudicots	Caryophyllales	Amaranthaceae	Beta	Beta vulgaris
betvu_Bv2_042500_ciwn.t1	1	https://bioinformatics.psb.ugent.be/plaza/versions/plaza_v4_dicots/genes/view/Bv2_042500_ciwn	Other	Other	yes	chalcone synthase 2-like	CHS	predicted	100	100	0	327	Bvchr2.sca018				Plantae	Tracheobionta	Magnoliophyta	Magnoliopsida	Eudicots	Core eudicots	Caryophyllales	Amaranthaceae	Beta	Beta vulgaris
betvu_Bv6_151690_pgae.t1	2	https://bioinformatics.psb.ugent.be/plaza/versions/plaza_v4_dicots/genes/view/Bv6_151690_pgae	R-4-C	R-4-C	yes	chalcone synthase	CHS	predicted	100	100	0	392	Bvchr6.sca027				Plantae	Tracheobionta	Magnoliophyta	Magnoliopsida	Eudicots	Core eudicots	Caryophyllales	Amaranthaceae	Beta	Beta vulgaris
betvu_Bv6_152260_oprd.t1	2	https://bioinformatics.psb.ugent.be/plaza/versions/plaza_v4_dicots/genes/view/Bv6_152260_oprd	Other	Other	yes	chalcone synthase	CHS	predicted	100	100	0	392	Bvchr6.sca028				Plantae	Tracheobionta	Magnoliophyta	Magnoliopsida	Eudicots	Core eudicots	Caryophyllales	Amaranthaceae	Beta	Beta vulgaris
betvu_Bv9_210980_izsj.t1	2	https://bioinformatics.psb.ugent.be/plaza/versions/plaza_v4_dicots/genes/view/Bv9_210980_izsj	Other	Other	yes	chalcone synthase-like	CHS	predicted	100	100	0	359	Bvchr9.sca024				Plantae	Tracheobionta	Magnoliophyta	Magnoliopsida	Eudicots	Core eudicots	Caryophyllales	Amaranthaceae	Beta	Beta vulgaris
betvu_Bv9_214770_yxcg.t1	3	https://bioinformatics.psb.ugent.be/plaza/versions/plaza_v4_dicots/genes/view/Bv9_214770_yxcg	Other	Other	yes	type III polyketide synthase B	PKSB	predicted	100	100	0	395	Bvchr9.sca025				Plantae	Tracheobionta	Magnoliophyta	Magnoliopsida	Eudicots	Core eudicots	Caryophyllales	Amaranthaceae	Beta	Beta vulgaris
bradi_Bradi1g12727.1.p	3	https://bioinformatics.psb.ugent.be/plaza/versions/plaza_v4_monocots/genes/view/Bradi1g12727	Other	Other	yes	bisdemethoxycurcumin synthase	BCS	predicted	99	100	0	401	Bd1				Plantae	Tracheobionta	Magnoliophyta	Liliopsida	Monocots	Commelinids	Poales	Poaceae	Brachypodium	Brachypodium distachyon
bradi_Bradi1g25920.1.p	2	https://bioinformatics.psb.ugent.be/plaza/versions/plaza_v4_monocots/genes/view/Bradi1g25920	Other	Other	yes	bisdemethoxycurcumin synthase	BCS	predicted	99	100	0	390	Bd1	no	CHS	Subramanyam et al. (2019)	Plantae	Tracheobionta	Magnoliophyta	Liliopsida	Monocots	Commelinids	Poales	Poaceae	Brachypodium	Brachypodium distachyon
bradi_Bradi1g48182.1.p	2	https://bioinformatics.psb.ugent.be/plaza/versions/plaza_v4_monocots/genes/view/Bradi1g48182	R-4-C	nd		hypothetical protein BRADI_1g48182v3, fragment	unknown	predicted	99	100	3e-83	121	Bd1				Plantae	Tracheobionta	Magnoliophyta	Liliopsida	Monocots	Commelinids	Poales	Poaceae	Brachypodium	Brachypodium distachyon
bradi_Bradi1g48200.1.p	2	https://bioinformatics.psb.ugent.be/plaza/versions/plaza_v4_monocots/genes/view/Bradi1g48200	Other	Other	yes	bisdemethoxycurcumin synthase	BCS	predicted	99	100	0	395	Bd1				Plantae	Tracheobionta	Magnoliophyta	Liliopsida	Monocots	Commelinids	Poales	Poaceae	Brachypodium	Brachypodium distachyon
bradi_Bradi1g50710.1.p	2	https://bioinformatics.psb.ugent.be/plaza/versions/plaza_v4_monocots/genes/view/Bradi1g50710	Other	Other	yes	bisdemethoxycurcumin synthase	BCS	predicted	99	100	0	409	Bd1				Plantae	Tracheobionta	Magnoliophyta	Liliopsida	Monocots	Commelinids	Poales	Poaceae	Brachypodium	Brachypodium distachyon
bradi_Bradi1g52580.1.p	2	https://bioinformatics.psb.ugent.be/plaza/versions/plaza_v4_monocots/genes/view/Bradi1g52580	Other	Other	yes	type III polyketide synthase B	PKSB	predicted	99	100	0	410	Bd1				Plantae	Tracheobionta	Magnoliophyta	Liliopsida	Monocots	Commelinids	Poales	Poaceae	Brachypodium	Brachypodium distachyon
bradi_Bradi3g29230.1.p	2	https://bioinformatics.psb.ugent.be/plaza/versions/plaza_v4_monocots/genes/view/Bradi3g29230	Other	Other	yes	type III polyketide synthase A	PKSA	predicted	99	100	0	386	Bd3	no	CHS	Subramanyam et al. (2019)	Plantae	Tracheobionta	Magnoliophyta	Liliopsida	Monocots	Commelinids	Poales	Poaceae	Brachypodium	Brachypodium distachyon
bradi_Bradi3g45434.2.p	6	https://bioinformatics.psb.ugent.be/plaza/versions/plaza_v4_monocots/genes/view/Bradi3g45434	Other	Other	yes	hypothetical protein BRADI_3g45434v3	unknown	predicted	99	100	0	406	Bd3				Plantae	Tracheobionta	Magnoliophyta	Liliopsida	Monocots	Commelinids	Poales	Poaceae	Brachypodium	Brachypodium distachyon
bradi_Bradi4g17230.1.p	2	https://bioinformatics.psb.ugent.be/plaza/versions/plaza_v4_monocots/genes/view/Bradi4g17230	R-4-C	R-4-C	yes	chalcone synthase 2	CHS	predicted	99	100	0	400	Bd4				Plantae	Tracheobionta	Magnoliophyta	Liliopsida	Monocots	Commelinids	Poales	Poaceae	Brachypodium	Brachypodium distachyon
bradi_Bradi4g24780.1.p	2	https://bioinformatics.psb.ugent.be/plaza/versions/plaza_v4_monocots/genes/view/Bradi4g24780	Other	Other	yes	bisdemethoxycurcumin synthase	BCS	predicted	99	100	0	407	Bd4	no	CHS	Subramanyam et al. (2019)	Plantae	Tracheobionta	Magnoliophyta	Liliopsida	Monocots	Commelinids	Poales	Poaceae	Brachypodium	Brachypodium distachyon
bradi_Bradi4g28070.1.p	2	https://bioinformatics.psb.ugent.be/plaza/versions/plaza_v4_monocots/genes/view/Bradi4g28070	Other	Other	yes	bisdemethoxycurcumin synthase	BCS	predicted	99	100	0	408	Bd4				Plantae	Tracheobionta	Magnoliophyta	Liliopsida	Monocots	Commelinids	Poales	Poaceae	Brachypodium	Brachypodium distachyon
brana_GSBRNA2T00005406001	species_not_in_PLAZA		Other	Other	yes	chalcone synthase 3 protein [Brassica rapa subsp. rapa]	CHS	predicted	99	100	0	393	chrA04				Plantae	Tracheobionta	Magnoliophyta	Magnoliopsida	Eudicots	Eurosids II	Brassicales	Brassicaceae	Brassica	Brassica napus
brana_GSBRNA2T00015932001	species_not_in_PLAZA		Other	Other	yes	type III polyketide synthase C [Brassica rapa]	PKSC	predicted	99	99.49	0	392	chrC03				Plantae	Tracheobionta	Magnoliophyta	Magnoliopsida	Eudicots	Eurosids II	Brassicales	Brassicaceae	Brassica	Brassica napus
brana_GSBRNA2T00025164001	species_not_in_PLAZA		Other	Other	yes	type III polyketide synthase B-like [Brassica napus]	PKSB	predicted	99	99.74	0	392	chrAnn_random				Plantae	Tracheobionta	Magnoliophyta	Magnoliopsida	Eudicots	Eurosids II	Brassicales	Brassicaceae	Brassica	Brassica napus
brana_GSBRNA2T00031571001	species_not_in_PLAZA		R-4-C	R-4-C	yes	chalcone synthase [Brassica oleracea var. napobrassica]	CHS	predicted	99	100	0	395	chrC09				Plantae	Tracheobionta	Magnoliophyta	Magnoliopsida	Eudicots	Eurosids II	Brassicales	Brassicaceae	Brassica	Brassica napus
brana_GSBRNA2T00057364001	species_not_in_PLAZA		Other	Other	yes	type III polyketide synthase B [Brassica napus]	PKSB	predicted	99	99.23	0	392	chrA09				Plantae	Tracheobionta	Magnoliophyta	Magnoliopsida	Eudicots	Eurosids II	Brassicales	Brassicaceae	Brassica	Brassica napus
brana_GSBRNA2T00071525001	species_not_in_PLAZA		Other	Other	yes	type III polyketide synthase B [Brassica napus]	PKSB	predicted	99	100	0	392	chrA03				Plantae	Tracheobionta	Magnoliophyta	Magnoliopsida	Eudicots	Eurosids II	Brassicales	Brassicaceae	Brassica	Brassica napus
brana_GSBRNA2T00090647001	species_not_in_PLAZA		Other	Other	yes	chalcone synthase [Alyssum montanum]	CHS	predicted	71	63.29	4e-55	209	chrA09				Plantae	Tracheobionta	Magnoliophyta	Magnoliopsida	Eudicots	Eurosids II	Brassicales	Brassicaceae	Brassica	Brassica napus
brana_GSBRNA2T00095676001	species_not_in_PLAZA		Other	Other	yes	type III polyketide synthase B-like [Brassica napus]	PKSB	predicted	99	100	0	392	chrC03				Plantae	Tracheobionta	Magnoliophyta	Magnoliopsida	Eudicots	Eurosids II	Brassicales	Brassicaceae	Brassica	Brassica napus
brana_GSBRNA2T00098094001	species_not_in_PLAZA		nd	nd	yes	chalcone synthase [Alyssum montanum]	CHS	predicted	60	93.94	4e-34	109	chrA02				Plantae	Tracheobionta	Magnoliophyta	Magnoliopsida	Eudicots	Eurosids II	Brassicales	Brassicaceae	Brassica	Brassica napus
brana_GSBRNA2T00098102001	species_not_in_PLAZA		R-4-C	R-4-C	yes	chalcone synthase-like [Brassica napus]	CHS	predicted	99	98.73	0	394	chrA02				Plantae	Tracheobionta	Magnoliophyta	Magnoliopsida	Eudicots	Eurosids II	Brassicales	Brassicaceae	Brassica	Brassica napus
brana_GSBRNA2T00100038001	species_not_in_PLAZA		Other	Other	yes	type III polyketide synthase B-like [Brassica napus]	PKSB	predicted	99	100	0	392	chrC07				Plantae	Tracheobionta	Magnoliophyta	Magnoliopsida	Eudicots	Eurosids II	Brassicales	Brassicaceae	Brassica	Brassica napus
brana_GSBRNA2T00117565001	species_not_in_PLAZA		R-4-C	nd	yes	chalcone synthase [Brassica napus]	CHS	predicted	90	95.92	1e-26	54	chrC02				Plantae	Tracheobionta	Magnoliophyta	Magnoliopsida	Eudicots	Eurosids II	Brassicales	Brassicaceae	Brassica	Brassica napus
brana_GSBRNA2T00120659001	species_not_in_PLAZA		R-4-C	R-4-C	yes	chalcone synthase-like [Brassica oleracea var. oleracea]	CHS	predicted	99	100	0	394	chrC02				Plantae	Tracheobionta	Magnoliophyta	Magnoliopsida	Eudicots	Eurosids II	Brassicales	Brassicaceae	Brassica	Brassica napus
brana_GSBRNA2T00120661001	species_not_in_PLAZA		Other	Other	yes	chalcone synthase-like [Brassica oleracea var. oleracea]	CHS	predicted	87	95.93	0	418	chrC02				Plantae	Tracheobionta	Magnoliophyta	Magnoliopsida	Eudicots	Eurosids II	Brassicales	Brassicaceae	Brassica	Brassica napus
brana_GSBRNA2T00121361001	species_not_in_PLAZA		Other	Other	yes	chalcone synthase-like [Brassica oleracea var. oleracea]	CHS	predicted	99	100	0	392	chrA01				Plantae	Tracheobionta	Magnoliophyta	Magnoliopsida	Eudicots	Eurosids II	Brassicales	Brassicaceae	Brassica	Brassica napus
brana_GSBRNA2T00123457001	species_not_in_PLAZA		Other	Other	yes	chalcone synthase 3-like [Brassica oleracea var. oleracea]	CHS	predicted	90	98.92	0	410	chrCnn_random				Plantae	Tracheobionta	Magnoliophyta	Magnoliopsida	Eudicots	Eurosids II	Brassicales	Brassicaceae	Brassica	Brassica napus
brana_GSBRNA2T00129952001	species_not_in_PLAZA		R-4-C	R-4-C	yes	chalcone synthase 3 [Brassica napus]	CHS	predicted	99	100	0	394	chrA03				Plantae	Tracheobionta	Magnoliophyta	Magnoliopsida	Eudicots	Eurosids II	Brassicales	Brassicaceae	Brassica	Brassica napus
brana_GSBRNA2T00130870001	species_not_in_PLAZA		Other	Other	yes	type III polyketide synthase B-like [Brassica napus]	PKSB	predicted	99	99.74	0	392	chrC01				Plantae	Tracheobionta	Magnoliophyta	Magnoliopsida	Eudicots	Eurosids II	Brassicales	Brassicaceae	Brassica	Brassica napus
brana_GSBRNA2T00135635001	species_not_in_PLAZA		R-4-C	R-4-C	yes	chalcone synthase [Brassica rapa subsp. pekinensis]	CHS	predicted	99	99.75	0	395	chrA10				Plantae	Tracheobionta	Magnoliophyta	Magnoliopsida	Eudicots	Eurosids II	Brassicales	Brassicaceae	Brassica	Brassica napus
brana_GSBRNA2T00138762001	species_not_in_PLAZA		Other	Other	yes	chalcone synthase [Brassica rapa subsp. pekinensis]	CHS	predicted	99	99.49	0	392	chrA03				Plantae	Tracheobionta	Magnoliophyta	Magnoliopsida	Eudicots	Eurosids II	Brassicales	Brassicaceae	Brassica	Brassica napus
brana_GSBRNA2T00140359001	species_not_in_PLAZA		R-4-C	R-4-C	yes	type III polyketide synthase B-like [Brassica napus]	PKSB	predicted	99	99.74	0	392	chrC03				Plantae	Tracheobionta	Magnoliophyta	Magnoliopsida	Eudicots	Eurosids II	Brassicales	Brassicaceae	Brassica	Brassica napus
brana_GSBRNA2T00151868001	species_not_in_PLAZA		R-4-C	R-4-C	yes	chalcone synthase [Brassica napus]	CHS	predicted	99	100	0	396	chrC02				Plantae	Tracheobionta	Magnoliophyta	Magnoliopsida	Eudicots	Eurosids II	Brassicales	Brassicaceae	Brassica	Brassica napus
brana_GSBRNA2T00155317001	species_not_in_PLAZA		Other	Other	yes	type III polyketide synthase A [Brassica napus]	PKSA	predicted	99	100	0	393	chrC04				Plantae	Tracheobionta	Magnoliophyta	Magnoliopsida	Eudicots	Eurosids II	Brassicales	Brassicaceae	Brassica	Brassica napus
braol_Bo1g010030.1	2	https://bioinformatics.psb.ugent.be/plaza/versions/plaza_v4_dicots/genes/view/Bo1g010030	R-4-C	R-4-C	yes	chalcone synthase [Ranunculus asiaticus]	CHS	predicted	91.3	38.46	9e-18	211	C1				Plantae	Tracheobionta	Magnoliophyta	Magnoliopsida	Eudicots	Eurosids II	Brassicales	Brassicaceae	Brassica	Brassica oleracea
braol_Bo2g146220.1	1	https://bioinformatics.psb.ugent.be/plaza/versions/plaza_v4_dicots/genes/view/Bo2g146220	Other	Other	yes	chalcone synthase [Conringia planisiliqua]	CHS	predicted	76	87.43	1e-100	219	C2				Plantae	Tracheobionta	Magnoliophyta	Magnoliopsida	Eudicots	Eurosids II	Brassicales	Brassicaceae	Brassica	Brassica oleracea
braol_Bo2g150150.1	2	https://bioinformatics.psb.ugent.be/plaza/versions/plaza_v4_dicots/genes/view/Bo2g150150	Other	Other	yes	chalcone synthase-like [Brassica oleracea var. oleracea]	CHS	predicted	95	96.2	0	353	C2				Plantae	Tracheobionta	Magnoliophyta	Magnoliopsida	Eudicots	Eurosids II	Brassicales	Brassicaceae	Brassica	Brassica oleracea
braol_Bo2g150170.1	2	https://bioinformatics.psb.ugent.be/plaza/versions/plaza_v4_dicots/genes/view/Bo2g150170	R-4-C	R-4-C	yes	chalcone synthase-like [Brassica oleracea var. oleracea]	CHS	predicted	100	100	0	394	C2				Plantae	Tracheobionta	Magnoliophyta	Magnoliopsida	Eudicots	Eurosids II	Brassicales	Brassicaceae	Brassica	Brassica oleracea
braol_Bo3g009440.1	2	https://bioinformatics.psb.ugent.be/plaza/versions/plaza_v4_dicots/genes/view/Bo3g009440	R-4-C	R-4-C	yes	chalcone synthase 3-like [Brassica oleracea var. oleracea]	CHS	predicted	100	100	0	393	C3				Plantae	Tracheobionta	Magnoliophyta	Magnoliopsida	Eudicots	Eurosids II	Brassicales	Brassicaceae	Brassica	Brassica oleracea
braol_Bo3g042110.1	2	https://bioinformatics.psb.ugent.be/plaza/versions/plaza_v4_dicots/genes/view/Bo3g042110	Other	Other	yes	type III polyketide synthase C [Brassica oleracea var. oleracea]	PKSC	predicted	100	100	0	392	C3				Plantae	Tracheobionta	Magnoliophyta	Magnoliopsida	Eudicots	Eurosids II	Brassicales	Brassicaceae	Brassica	Brassica oleracea
braol_Bo3g052930.1	2	https://bioinformatics.psb.ugent.be/plaza/versions/plaza_v4_dicots/genes/view/Bo3g052930	Other	Other	yes	chalcone syntase [Megacarpaea delavayi]	CHS	predicted	85	92	5e-94	176	C3				Plantae	Tracheobionta	Magnoliophyta	Magnoliopsida	Eudicots	Eurosids II	Brassicales	Brassicaceae	Brassica	Brassica oleracea
braol_Bo4g187290.1	2	https://bioinformatics.psb.ugent.be/plaza/versions/plaza_v4_dicots/genes/view/Bo4g187290	Other	Other	yes	type III polyketide synthase B-like [Brassica oleracea var. oleracea]	PKSB	predicted	100	100	0	392	C4				Plantae	Tracheobionta	Magnoliophyta	Magnoliopsida	Eudicots	Eurosids II	Brassicales	Brassicaceae	Brassica	Brassica oleracea
braol_Bo7g117110.1	2	https://bioinformatics.psb.ugent.be/plaza/versions/plaza_v4_dicots/genes/view/Bo7g117110	Other	Other	yes	type III polyketide synthase B-like [Brassica oleracea var. oleracea]	PKSB	predicted	100	100	0	392	C7				Plantae	Tracheobionta	Magnoliophyta	Magnoliopsida	Eudicots	Eurosids II	Brassicales	Brassicaceae	Brassica	Brassica oleracea
braol_Bo9g004350.1	2	https://bioinformatics.psb.ugent.be/plaza/versions/plaza_v4_dicots/genes/view/Bo9g004350	R-4-C	R-4-C	yes	chalcone synthase 3-like [Brassica oleracea var. oleracea]	CHS	predicted	100	100	0	393	C9				Plantae	Tracheobionta	Magnoliophyta	Magnoliopsida	Eudicots	Eurosids II	Brassicales	Brassicaceae	Brassica	Brassica oleracea
braol_Bo9g166290.1	2	https://bioinformatics.psb.ugent.be/plaza/versions/plaza_v4_dicots/genes/view/Bo9g166290	R-4-C	R-4-C	yes	chalcone synthase 3 [Brassica oleracea var. oleracea]	CHS	predicted	100	100	0	395	C9				Plantae	Tracheobionta	Magnoliophyta	Magnoliopsida	Eudicots	Eurosids II	Brassicales	Brassicaceae	Brassica	Brassica oleracea
brara_Brara.A00340.1.p	4	https://bioinformatics.psb.ugent.be/plaza/versions/plaza_v4_dicots/genes/view/Brara.A00340	Other	Other	yes	type III polyketide synthase B	PKSB	predicted	99	98	0	387	A01				Plantae	Tracheobionta	Magnoliophyta	Magnoliopsida	Eudicots	Eurosids II	Brassicales	Brassicaceae	Brassica	Brassica rapa
brara_Brara.B00527.1.p	2	https://bioinformatics.psb.ugent.be/plaza/versions/plaza_v4_dicots/genes/view/Brara.B00527	R-4-C	R-4-C	yes	chalcone synthase	CHS	validated	99	99	0	394	A02	no	CHS5	Zhou et al. (2013)	Plantae	Tracheobionta	Magnoliophyta	Magnoliopsida	Eudicots	Eurosids II	Brassicales	Brassicaceae	Brassica	Brassica rapa
brara_Brara.B03448.1.p	2	https://bioinformatics.psb.ugent.be/plaza/versions/plaza_v4_dicots/genes/view/Brara.B03448	R-4-C	R-4-C	yes	chalcone synthase-like	CHS	predicted	99	98	0	394	A02				Plantae	Tracheobionta	Magnoliophyta	Magnoliopsida	Eudicots	Eurosids II	Brassicales	Brassicaceae	Brassica	Brassica rapa
brara_Brara.B03449.1.p	3	https://bioinformatics.psb.ugent.be/plaza/versions/plaza_v4_dicots/genes/view/Brara.B03449	Other	nd		chalcone synthase-like [Brassica napus], fragment	CHS	predicted	94	65	1e-69	187	A02				Plantae	Tracheobionta	Magnoliophyta	Magnoliopsida	Eudicots	Eurosids II	Brassicales	Brassicaceae	Brassica	Brassica rapa
brara_Brara.C00591.1.p	2	https://bioinformatics.psb.ugent.be/plaza/versions/plaza_v4_dicots/genes/view/Brara.C00591	R-4-C	R-4-C	yes	chalcone synthase 3	CHS	predicted	99	100	0	397	A03	no	CHS1	Zhou et al. (2013)	Plantae	Tracheobionta	Magnoliophyta	Magnoliopsida	Eudicots	Eurosids II	Brassicales	Brassicaceae	Brassica	Brassica rapa
brara_Brara.C02477.1.p	2	https://bioinformatics.psb.ugent.be/plaza/versions/plaza_v4_dicots/genes/view/Brara.C02477	Other	Other	yes	type III polyketide synthase C	PKSC	predicted	99	98	0	389	A03	no	CHS2	Zhou et al. (2013)	Plantae	Tracheobionta	Magnoliophyta	Magnoliopsida	Eudicots	Eurosids II	Brassicales	Brassicaceae	Brassica	Brassica rapa
brara_Brara.D02317.1.p	8	https://bioinformatics.psb.ugent.be/plaza/versions/plaza_v4_dicots/genes/view/Brara.D02317	Other	Other		uncharacterized protein LOC103865638 isoform X2	unknown	predicted	54	96	0	868	A04	no	CHS3	Zhou et al. (2013)	Plantae	Tracheobionta	Magnoliophyta	Magnoliopsida	Eudicots	Eurosids II	Brassicales	Brassicaceae	Brassica	Brassica rapa
brara_Brara.H01173.1.p	2	https://bioinformatics.psb.ugent.be/plaza/versions/plaza_v4_dicots/genes/view/Brara.H01173	nd	nd		type III polyketide synthase B-like [Brassica napus], fragment	PKSB	predicted	66	78	7e-33	118	A08				Plantae	Tracheobionta	Magnoliophyta	Magnoliopsida	Eudicots	Eurosids II	Brassicales	Brassicaceae	Brassica	Brassica rapa
brara_Brara.J02052.1.p	2	https://bioinformatics.psb.ugent.be/plaza/versions/plaza_v4_dicots/genes/view/Brara.J02052	R-4-C	R-4-C	yes	chalcone synthase 3	CHS	predicted	100	100	0	395	A10	mutant, no	CHS (CHS, CHS4)	Jiang & Cao (2008), Zhou et al. (2013)	Plantae	Tracheobionta	Magnoliophyta	Magnoliopsida	Eudicots	Eurosids II	Brassicales	Brassicaceae	Brassica	Brassica rapa
brara_Brara.K00323.1.p	2	https://bioinformatics.psb.ugent.be/plaza/versions/plaza_v4_dicots/genes/view/Brara.K00323	Other	Other	yes	chalcone synthase 6 protein	CHS	predicted	99	99	0	392	Scaffold14751	no	CHS6	Zhou et al. (2013)	Plantae	Tracheobionta	Magnoliophyta	Magnoliopsida	Eudicots	Eurosids II	Brassicales	Brassicaceae	Brassica	Brassica rapa
brara_Brara.K00366.1.p	2	https://bioinformatics.psb.ugent.be/plaza/versions/plaza_v4_dicots/genes/view/Brara.K00366	R-4-C	R-4-C	yes	chalcone synthase 3-like	CHS	predicted	99	100	0	393	Scaffold15313				Plantae	Tracheobionta	Magnoliophyta	Magnoliopsida	Eudicots	Eurosids II	Brassicales	Brassicaceae	Brassica	Brassica rapa
Brofi_AAB62874	species_not_in_PLAZA		R-4-C	R-4-C	yes	Chalcone synthase 3	CHS	validated	100	100	0	394	-	no, no	CHS, CHS2	Koes et al. (1989), Han et al. (2014)	Plantae	Tracheobionta	Magnoliophyta	Liliopsida	Monocots		Asparagales	Orchidaceae	Bromheadia	Bromheadia finlaysoniana
Brofi_AAB62875	species_not_in_PLAZA		R-4-C	R-4-C	yes	chalcone synthase 4	CHS	validated	100	100	0	394	-	no	CHS	Koes et al. (1989)	Plantae	Tracheobionta	Magnoliophyta	Liliopsida	Monocots		Asparagales	Orchidaceae	Bromheadia	Bromheadia finlaysoniana
Brofi_AAB62876	species_not_in_PLAZA		R-4-C	R-4-C	yes	Chalcone synthase 8	CHS	validated	100	100	0	394	-	no	CHS	Koes et al. (1989)	Plantae	Tracheobionta	Magnoliophyta	Liliopsida	Monocots		Asparagales	Orchidaceae	Bromheadia	Bromheadia finlaysoniana
Brofi_CAA10514	species_not_in_PLAZA		R-4-A	R-4-A	yes	Bibenzyl synthase	BBS	validated	100	100	0	394	-	no	BBS1	Han et al. (2014)	Plantae	Tracheobionta	Magnoliophyta	Liliopsida	Monocots		Asparagales	Orchidaceae	Bromheadia	Bromheadia finlaysoniana
CAC48378.1	species_not_in_PLAZA		Other	Other	yes	3,5-dihydroxyphenylacetyl-CoA synthase	DPAS	validated	100	100	0	372	-				Bacteria		Actinobacteria	Actinobacteria			Actinomycetales	Pseudonocardiaceae	Amycolatopsis	Amycolatopsis balhimycina
cajca_C.cajan_03204	species_not_in_PLAZA		R-4-C	R-4-C	yes	chalcone synthase 1 [Cajanus cajan]	CHS	predicted	100	100	0	388	CcLG11				Plantae	Tracheobionta	Magnoliophyta	Magnoliopsida	Eudicots	Eurosids I	Fabales	Fabaceae	Cajanus	Cajanus cajan
cajca_C.cajan_07117	species_not_in_PLAZA		Other	Other	yes	3-ketoacyl-CoA synthase 11 [Cajanus cajan]	KS	predicted	100	100	0	439	CcLG02				Plantae	Tracheobionta	Magnoliophyta	Magnoliopsida	Eudicots	Eurosids I	Fabales	Fabaceae	Cajanus	Cajanus cajan
cajca_C.cajan_08958	species_not_in_PLAZA		Other	Other	yes	chalcone synthase [Cajanus cajan]	CHS	predicted	100	100	0	395	CcLG03				Plantae	Tracheobionta	Magnoliophyta	Magnoliopsida	Eudicots	Eurosids I	Fabales	Fabaceae	Cajanus	Cajanus cajan
cajca_C.cajan_19240	species_not_in_PLAZA		Other	Other	yes	type III polyketide synthase A [Cajanus cajan]	PKSA	predicted	100	100	0	388	CcLG01				Plantae	Tracheobionta	Magnoliophyta	Magnoliopsida	Eudicots	Eurosids I	Fabales	Fabaceae	Cajanus	Cajanus cajan
cajca_C.cajan_20347	species_not_in_PLAZA		Other	Other	yes	Chalcone synthase 1A [Cajanus cajan]	CHS	predicted	100	100	0	385	CcLG01				Plantae	Tracheobionta	Magnoliophyta	Magnoliopsida	Eudicots	Eurosids I	Fabales	Fabaceae	Cajanus	Cajanus cajan
cajca_C.cajan_20625	species_not_in_PLAZA		Other	nd	yes	Chalcone synthase 5 [Cajanus cajan]	CHS	predicted	100	100	1e-116	165	CcLG01				Plantae	Tracheobionta	Magnoliophyta	Magnoliopsida	Eudicots	Eurosids I	Fabales	Fabaceae	Cajanus	Cajanus cajan
cajca_C.cajan_21074	species_not_in_PLAZA		Other	Other	yes	type III polyketide synthase B [Cajanus cajan]	PKSB	predicted	100	100	0	393	CcLG04				Plantae	Tracheobionta	Magnoliophyta	Magnoliopsida	Eudicots	Eurosids I	Fabales	Fabaceae	Cajanus	Cajanus cajan
cajca_C.cajan_23441	species_not_in_PLAZA		R-4-C	R-4-C	yes	chalcone synthase 1 [Cajanus cajan]	CHS	predicted	100	100	0	388	CcLG05				Plantae	Tracheobionta	Magnoliophyta	Magnoliopsida	Eudicots	Eurosids I	Fabales	Fabaceae	Cajanus	Cajanus cajan
cajca_C.cajan_23442	species_not_in_PLAZA		R-4-C	R-4-C	yes	chalcone synthase 1 [Cajanus cajan]	CHS	predicted	100	100	0	388	CcLG05				Plantae	Tracheobionta	Magnoliophyta	Magnoliopsida	Eudicots	Eurosids I	Fabales	Fabaceae	Cajanus	Cajanus cajan
cajca_C.cajan_24072	species_not_in_PLAZA		R-4-C	R-4-C	yes	chalcone synthase [Cajanus cajan]	CHS	predicted	100	100	0	389	Scaffold130941				Plantae	Tracheobionta	Magnoliophyta	Magnoliopsida	Eudicots	Eurosids I	Fabales	Fabaceae	Cajanus	Cajanus cajan
cajca_C.cajan_37423	species_not_in_PLAZA		Other	nd	yes	Chalcone synthase 5 [Cajanus cajan]	CHS	predicted	100	100	1e-116	165	Scaffold133691				Plantae	Tracheobionta	Magnoliophyta	Magnoliopsida	Eudicots	Eurosids I	Fabales	Fabaceae	Cajanus	Cajanus cajan
cajca_C.cajan_38726	species_not_in_PLAZA		R-4-C	R-4-C	yes	chalcone synthase [Cajanus cajan]	CHS	predicted	100	100	0	391	Scaffold000362				Plantae	Tracheobionta	Magnoliophyta	Magnoliopsida	Eudicots	Eurosids I	Fabales	Fabaceae	Cajanus	Cajanus cajan
cajca_C.cajan_43674	species_not_in_PLAZA		Other	Other	yes	chalcone synthase 2 [Cajanus cajan]	CHS	predicted	100	100	0	394	Scaffold000358				Plantae	Tracheobionta	Magnoliophyta	Magnoliopsida	Eudicots	Eurosids I	Fabales	Fabaceae	Cajanus	Cajanus cajan
cajca_C.cajan_45286	species_not_in_PLAZA		Other	Other	yes	chalcone synthase [Cajanus cajan]	CHS	predicted	100	100	0	393	Scaffold131874				Plantae	Tracheobionta	Magnoliophyta	Magnoliopsida	Eudicots	Eurosids I	Fabales	Fabaceae	Cajanus	Cajanus cajan
cajca_C.cajan_47702	species_not_in_PLAZA		R-4-C	nd		Chalcone synthase 1 [Cajanus cajan]	CHS	predicted	100	100	1e-56	85	Scaffold112994				Plantae	Tracheobionta	Magnoliophyta	Magnoliopsida	Eudicots	Eurosids I	Fabales	Fabaceae	Cajanus	Cajanus cajan
cajca_C.cajan_47742	species_not_in_PLAZA		Other	Other	yes	chalcone synthase 1 [Cajanus cajan]	CHS	predicted	100	100	0	301	Scaffold116792				Plantae	Tracheobionta	Magnoliophyta	Magnoliopsida	Eudicots	Eurosids I	Fabales	Fabaceae	Cajanus	Cajanus cajan
camsa_XP_010420005.1	species_not_in_PLAZA		R-4-C	R-4-C	yes	chalcone synthase-like [Camelina sativa]	CHS	predicted	100	100	0	395	NC_025692.1				Plantae	Tracheobionta	Magnoliophyta	Magnoliopsida	Eudicots	Eurosids II	Brassicales	Brassicaceae	Camelina	Camelina sativa
camsa_XP_010436266.2	species_not_in_PLAZA		Other	Other	yes	3-ketoacyl-CoA synthase 16-like [Camelina sativa]	KS	predicted	100	100	0	379	NC_025694.1				Plantae	Tracheobionta	Magnoliophyta	Magnoliopsida	Eudicots	Eurosids II	Brassicales	Brassicaceae	Camelina	Camelina sativa
camsa_XP_010447028.1	species_not_in_PLAZA		Other	Other	yes	type III polyketide synthase B [Camelina sativa]	PKSB	predicted	100	100	0	392	NC_025696.1				Plantae	Tracheobionta	Magnoliophyta	Magnoliopsida	Eudicots	Eurosids II	Brassicales	Brassicaceae	Camelina	Camelina sativa
camsa_XP_010453497.1	species_not_in_PLAZA		R-4-C	R-4-C	yes	chalcone synthase [Camelina sativa]	CHS	predicted	100	100	0	395	NC_025697.1				Plantae	Tracheobionta	Magnoliophyta	Magnoliopsida	Eudicots	Eurosids II	Brassicales	Brassicaceae	Camelina	Camelina sativa
camsa_XP_010456329.1	species_not_in_PLAZA		Other	Other	yes	type III polyketide synthase C-like [Camelina sativa]	PKSC	predicted	100	100	0	394	NC_025697.1				Plantae	Tracheobionta	Magnoliophyta	Magnoliopsida	Eudicots	Eurosids II	Brassicales	Brassicaceae	Camelina	Camelina sativa
camsa_XP_010466927.1	species_not_in_PLAZA		R-4-C	nd		chalcone synthase 1-like [Camelina sativa]	CHS	predicted	100	100	9e-106	147	NC_025699.1				Plantae	Tracheobionta	Magnoliophyta	Magnoliopsida	Eudicots	Eurosids II	Brassicales	Brassicaceae	Camelina	Camelina sativa
camsa_XP_010474834.1	species_not_in_PLAZA		Other	Other	yes	type III polyketide synthase A isoform X1 [Camelina sativa]	PKSA	predicted	100	100	0	392	NC_025701.1				Plantae	Tracheobionta	Magnoliophyta	Magnoliopsida	Eudicots	Eurosids II	Brassicales	Brassicaceae	Camelina	Camelina sativa
camsa_XP_010492176.1	species_not_in_PLAZA		R-4-C	R-4-C	yes	chalcone synthase-like [Camelina sativa]	CHS	predicted	100	100	0	395	NC_025704.1				Plantae	Tracheobionta	Magnoliophyta	Magnoliopsida	Eudicots	Eurosids II	Brassicales	Brassicaceae	Camelina	Camelina sativa
camsa_XP_010497459.2	species_not_in_PLAZA		nd	nd		type III polyketide synthase A-like [Camelina sativa]	PKSA	predicted	100	100	3e-68	102	NW_010925187.1				Plantae	Tracheobionta	Magnoliophyta	Magnoliopsida	Eudicots	Eurosids II	Brassicales	Brassicaceae	Camelina	Camelina sativa
camsa_XP_010501268.1	species_not_in_PLAZA		Other	Other	yes	pentatricopeptide repeat-containing protein At1g02060, chloroplastic-like [Camelina sativa]	unknown	predicted	100	100	0	1119	NC_025687.1				Plantae	Tracheobionta	Magnoliophyta	Magnoliopsida	Eudicots	Eurosids II	Brassicales	Brassicaceae	Camelina	Camelina sativa
camsa_XP_010513854.1	species_not_in_PLAZA		R-4-C	nd		chalcone synthase 1-like [Camelina sativa]	CHS	predicted	100	100	2e-99	140	NC_025685.1				Plantae	Tracheobionta	Magnoliophyta	Magnoliopsida	Eudicots	Eurosids II	Brassicales	Brassicaceae	Camelina	Camelina sativa
camsa_XP_019086891.1	species_not_in_PLAZA		Other	Other	yes	type III polyketide synthase B-like [Camelina sativa]	PKSB	predicted	100	100	0	392	NC_025694.1				Plantae	Tracheobionta	Magnoliophyta	Magnoliopsida	Eudicots	Eurosids II	Brassicales	Brassicaceae	Camelina	Camelina sativa
camsa_XP_019088180.1	species_not_in_PLAZA		Other	Other	yes	type III polyketide synthase B [Camelina sativa]	PKSB	predicted	100	100	0	392	NC_025695.1				Plantae	Tracheobionta	Magnoliophyta	Magnoliopsida	Eudicots	Eurosids II	Brassicales	Brassicaceae	Camelina	Camelina sativa
camsa_XP_019088494.1	species_not_in_PLAZA		Other	Other	yes	type III polyketide synthase C isoform X2 [Camelina sativa]	PKSC	predicted	100	100	0	394	NC_025686.1				Plantae	Tracheobionta	Magnoliophyta	Magnoliopsida	Eudicots	Eurosids II	Brassicales	Brassicaceae	Camelina	Camelina sativa
camsa_XP_019090937.1	species_not_in_PLAZA		Other	Other	yes	type III polyketide synthase A-like [Camelina sativa]	PKSA	predicted	100	100	0	385	NC_025698.1				Plantae	Tracheobionta	Magnoliophyta	Magnoliopsida	Eudicots	Eurosids II	Brassicales	Brassicaceae	Camelina	Camelina sativa
camsi_TEA011908.1	species_not_in_PLAZA		Other	Other	yes	type III polyketide synthase B [Citrus sinensis]	PKSB	predicted	100	85	0	386	Scaffold7115				Plantae	Tracheobionta	Magnoliophyta	Magnoliopsida	Eudicots	Asterids	Ericales	Theaceae	Camellia	Camellia sinensis
camsi_TEA018665.1	species_not_in_PLAZA		R-4-C	R-4-C	yes	chalcone synthase	CHS	validated	100	94	0	389	Scaffold1011				Plantae	Tracheobionta	Magnoliophyta	Magnoliopsida	Eudicots	Asterids	Ericales	Theaceae	Camellia	Camellia sinensis
camsi_TEA019029.1	species_not_in_PLAZA		Other	Other	yes	type III polyketide synthase A isoform X1 [Ziziphus jujuba]	PKSA	predicted	100	86	0	397	Scaffold797				Plantae	Tracheobionta	Magnoliophyta	Magnoliopsida	Eudicots	Asterids	Ericales	Theaceae	Camellia	Camellia sinensis
camsi_TEA023331.1	species_not_in_PLAZA		R-4-C	R-4-C	yes	chalcone synthase	CHS	validated	83	98	0	396	Scaffold2074				Plantae	Tracheobionta	Magnoliophyta	Magnoliopsida	Eudicots	Asterids	Ericales	Theaceae	Camellia	Camellia sinensis
camsi_TEA023333.1	species_not_in_PLAZA		R-4-C	R-4-C	yes	chalcone synthase	CHS	validated	100	99	0	389	Scaffold2074	no, no	CHS, CHS3	Wang et al. (2009), Takeuchi et al. (1994)	Plantae	Tracheobionta	Magnoliophyta	Magnoliopsida	Eudicots	Asterids	Ericales	Theaceae	Camellia	Camellia sinensis
camsi_TEA023340.1	species_not_in_PLAZA		R-4-C	R-4-C	yes	chalcone synthase	CHS	validated	100	99	0	389	Scaffold2074	no	CHS1	Takeuchi et al. (1994)	Plantae	Tracheobionta	Magnoliophyta	Magnoliopsida	Eudicots	Asterids	Ericales	Theaceae	Camellia	Camellia sinensis
camsi_TEA034011.1	species_not_in_PLAZA		Other	Other	yes	chalcone synthase [Camellia fraterna]	CHS	predicted	100	79	0	389	Scaffold1065				Plantae	Tracheobionta	Magnoliophyta	Magnoliopsida	Eudicots	Asterids	Ericales	Theaceae	Camellia	Camellia sinensis
camsi_TEA034013.1	species_not_in_PLAZA		Other	Other	yes	chalcone synthase [Rhododendron dauricum]	CHS	predicted	99	66	9e-109	263	Scaffold2074				Plantae	Tracheobionta	Magnoliophyta	Magnoliopsida	Eudicots	Asterids	Ericales	Theaceae	Camellia	Camellia sinensis
camsi_TEA034014.1	species_not_in_PLAZA		Other	Other	yes	chalcone synthase [Nelumbo nucifera]	CHS	predicted	99	59	4e-128	333	Scaffold6707				Plantae	Tracheobionta	Magnoliophyta	Magnoliopsida	Eudicots	Asterids	Ericales	Theaceae	Camellia	Camellia sinensis
camsi_TEA034015.1	species_not_in_PLAZA		Other	Other	yes	orcinol synthase [Rhododendron dauricum]	CHS	predicted	99	62	2e-165	370	Scaffold1761				Plantae	Tracheobionta	Magnoliophyta	Magnoliopsida	Eudicots	Asterids	Ericales	Theaceae	Camellia	Camellia sinensis
camsi_TEA034019.1	species_not_in_PLAZA		Other	Other	yes	chalcone synthase [Camellia fascicularis]	CHS	predicted	88	95	0	293	Scaffold4762				Plantae	Tracheobionta	Magnoliophyta	Magnoliopsida	Eudicots	Asterids	Ericales	Theaceae	Camellia	Camellia sinensis
camsi_TEA034040.1	species_not_in_PLAZA		nd	nd		hypothetical protein B456_011G161200 [Gossypium raimondii]	unknown	predicted	100	57	3e-65	192	Scaffold1011				Plantae	Tracheobionta	Magnoliophyta	Magnoliopsida	Eudicots	Asterids	Ericales	Theaceae	Camellia	Camellia sinensis
camsi_TEA034041.1	species_not_in_PLAZA		Other	Other		chalcone synthase 3 [Jatropha curcas]	CHS	predicted	100	58	4e-84	230	Scaffold6707				Plantae	Tracheobionta	Magnoliophyta	Magnoliopsida	Eudicots	Asterids	Ericales	Theaceae	Camellia	Camellia sinensis
camsi_TEA034042.1	species_not_in_PLAZA		R-4-C	R-4-C	yes	chalcone synthase 2 [Camellia chekiangoleosa]	CHS	predicted	100	99	0	389	Scaffold3128	no	CHS2	Takeuchi et al. (1994)	Plantae	Tracheobionta	Magnoliophyta	Magnoliopsida	Eudicots	Asterids	Ericales	Theaceae	Camellia	Camellia sinensis
camsi_TEA034043.1	species_not_in_PLAZA		Other	Other	yes	chalcone synthase [Camellia fraterna]	CHS	predicted	99	92	5e-175	271	Scaffold3128				Plantae	Tracheobionta	Magnoliophyta	Magnoliopsida	Eudicots	Asterids	Ericales	Theaceae	Camellia	Camellia sinensis
camsi_TEA034044.1	species_not_in_PLAZA		Other	Other		Polyketide synthase 4 [Rosa chinensis]	PKS	predicted	100	71	2e-109	212	Scaffold1011				Plantae	Tracheobionta	Magnoliophyta	Magnoliopsida	Eudicots	Asterids	Ericales	Theaceae	Camellia	Camellia sinensis
camsi_TEA034045.1	species_not_in_PLAZA		Other	Other	yes	chalcone synthase [Vaccinium ashei]	CHS	predicted	99	70	5e-158	321	Scaffold1644				Plantae	Tracheobionta	Magnoliophyta	Magnoliopsida	Eudicots	Asterids	Ericales	Theaceae	Camellia	Camellia sinensis
camsi_TEA034046.1	species_not_in_PLAZA		Other	Other	yes	chalcone synthase [Rhododendron dauricum]	CHS	predicted	100	72	8e-95	249	Scaffold1011				Plantae	Tracheobionta	Magnoliophyta	Magnoliopsida	Eudicots	Asterids	Ericales	Theaceae	Camellia	Camellia sinensis
Cansa_AAL92879	species_not_in_PLAZA		R-4-C	R-4-C	yes	chalcone synthase	PKS	validated	100	100	0	389	-	enzymatic_assay	CHS	Raharjo et al. (2004)	Plantae	Tracheobionta	Magnoliophyta	Magnoliopsida	Eudicots	Eurosids I	Rosales	Cannabaceae	Cannabis	Cannabis sativa
Cansa_ACD76852	species_not_in_PLAZA		Other	Other	yes	Polyketide synthase 3	PKS	validated	100	100	0	385	-				Plantae	Tracheobionta	Magnoliophyta	Magnoliopsida	Eudicots	Eurosids I	Rosales	Cannabaceae	Cannabis	Cannabis sativa
Cansa_ACD76853	species_not_in_PLAZA		Other	Other	yes	Polyketide synthase 1	PKS	validated	100	100	0	385	-				Plantae	Tracheobionta	Magnoliophyta	Magnoliopsida	Eudicots	Eurosids I	Rosales	Cannabaceae	Cannabis	Cannabis sativa
Cansa_ACD76854	species_not_in_PLAZA		Other	Other	yes	Polyketide synthase 2	PKS	validated	100	100	0	385	-				Plantae	Tracheobionta	Magnoliophyta	Magnoliopsida	Eudicots	Eurosids I	Rosales	Cannabaceae	Cannabis	Cannabis sativa
Cansa_ACD76856	species_not_in_PLAZA		Other	Other	yes	Polyketide synthase 5	PKS	validated	100	100	0	385	-				Plantae	Tracheobionta	Magnoliophyta	Magnoliopsida	Eudicots	Eurosids I	Rosales	Cannabaceae	Cannabis	Cannabis sativa
Cansa_ACT10338	species_not_in_PLAZA		Other	Other	yes	Chalcone synthase-like protein 1	CHS	validated	100	100	0	392	-				Plantae	Tracheobionta	Magnoliophyta	Magnoliopsida	Eudicots	Eurosids I	Rosales	Cannabaceae	Cannabis	Cannabis sativa
Cansa_OLIS_CANSA	species_not_in_PLAZA		Other	Other	yes	Olivetol synthase, 3,5,7-trioxododecanoyl-CoA synthase	OLS	validated	100	100	0	385	-	enzymatic_assay	OLS	Taura et al. (2009)	Plantae	Tracheobionta	Magnoliophyta	Magnoliopsida	Eudicots	Eurosids I	Rosales	Cannabaceae	Cannabis	Cannabis sativa
cansa_XP_030482488.1	species_not_in_PLAZA		Other	Other	yes	phloroisovalerophenone synthase-like [Cannabis sativa]	PVS	predicted	100	100	0	395	NC_044379.1				Plantae	Tracheobionta	Magnoliophyta	Magnoliopsida	Eudicots	Eurosids I	Rosales	Cannabaceae	Cannabis	Cannabis sativa
cansa_XP_030482489.1	species_not_in_PLAZA		Other	Other	yes	polyketide synthase 4 [Cannabis sativa]	PKS	predicted	100	100	0	385	NC_044379.1				Plantae	Tracheobionta	Magnoliophyta	Magnoliopsida	Eudicots	Eurosids I	Rosales	Cannabaceae	Cannabis	Cannabis sativa
cansa_XP_030484186.1	species_not_in_PLAZA		Other	Other	yes	polyketide synthase 4 [Cannabis sativa]	PKS	predicted	100	100	0	385	NC_044379.1				Plantae	Tracheobionta	Magnoliophyta	Magnoliopsida	Eudicots	Eurosids I	Rosales	Cannabaceae	Cannabis	Cannabis sativa
cansa_XP_030487393.1	species_not_in_PLAZA		Other	Other	yes	type III polyketide synthase B [Cannabis sativa]	PKSB	predicted	100	100	0	412	NC_044370.1				Plantae	Tracheobionta	Magnoliophyta	Magnoliopsida	Eudicots	Eurosids I	Rosales	Cannabaceae	Cannabis	Cannabis sativa
cansa_XP_030492676.1	species_not_in_PLAZA		Other	Other	yes	type III polyketide synthase A-like [Cannabis sativa]	PKSA	predicted	100	100	0	357	NC_044372.1				Plantae	Tracheobionta	Magnoliophyta	Magnoliopsida	Eudicots	Eurosids I	Rosales	Cannabaceae	Cannabis	Cannabis sativa
cansa_XP_030497599.1	species_not_in_PLAZA		Other	Other	yes	chalcone synthase-like protein 1 [Cannabis sativa]	CHS	predicted	100	100	0	393	NC_044370.1				Plantae	Tracheobionta	Magnoliophyta	Magnoliopsida	Eudicots	Eurosids I	Rosales	Cannabaceae	Cannabis	Cannabis sativa
cansa_XP_030500201.1	species_not_in_PLAZA		Other	Other	yes	type III polyketide synthase A-like [Cannabis sativa]	PKSA	predicted	100	100	0	358	NC_044374.1				Plantae	Tracheobionta	Magnoliophyta	Magnoliopsida	Eudicots	Eurosids I	Rosales	Cannabaceae	Cannabis	Cannabis sativa
cansa_XP_030509458.1	species_not_in_PLAZA		Other	Other	yes	phloroisovalerophenone synthase-like [Cannabis sativa]	PVS	predicted	100	100	0	393	NC_044376.1				Plantae	Tracheobionta	Magnoliophyta	Magnoliopsida	Eudicots	Eurosids I	Rosales	Cannabaceae	Cannabis	Cannabis sativa
cansa_XP_030509500.1	species_not_in_PLAZA		R-4-C	R-4-C	yes	naringenin-chalcone synthase [Cannabis sativa]	CHS	predicted	100	100	0	389	NC_044376.1				Plantae	Tracheobionta	Magnoliophyta	Magnoliopsida	Eudicots	Eurosids I	Rosales	Cannabaceae	Cannabis	Cannabis sativa
capan_Capang01g005260	3	https://bioinformatics.psb.ugent.be/plaza/versions/plaza_v4_dicots/genes/view/CAN.G588.19	Other	Other	yes	type III polyketide synthase B	PKSB	predicted	100	100	0	383	Chr01				Plantae	Tracheobionta	Magnoliophyta	Magnoliopsida	Eudicots	Asterids	Solanales	Solanaceae	Capsicum	Capsicum annuum
capan_Capang01g005361	2	https://bioinformatics.psb.ugent.be/plaza/versions/plaza_v4_dicots/genes/view/CAN.G588.112	Other	Other	yes	chalcone synthase F-like	CHS	predicted	100	77	0	375	Chr01				Plantae	Tracheobionta	Magnoliophyta	Magnoliopsida	Eudicots	Asterids	Solanales	Solanaceae	Capsicum	Capsicum annuum
capan_Capang03g003855	nf		R-4-C	R-4-C	yes	chalcone synthase 1B	CHS	predicted	100	99	0	389	Chr03				Plantae	Tracheobionta	Magnoliophyta	Magnoliopsida	Eudicots	Asterids	Solanales	Solanaceae	Capsicum	Capsicum annuum
capan_Capang04g000926	nf		Other	Other	yes	chalcone synthase B	CHS	predicted	100	100	0	392	Chr04				Plantae	Tracheobionta	Magnoliophyta	Magnoliopsida	Eudicots	Asterids	Solanales	Solanaceae	Capsicum	Capsicum annuum
capan_Capang08g000411	2	https://bioinformatics.psb.ugent.be/plaza/versions/plaza_v4_dicots/genes/view/CAN.G899.30	Other	Other	yes	type III polyketide synthase A	PKSA	predicted	100	100	0	396	Chr08				Plantae	Tracheobionta	Magnoliophyta	Magnoliopsida	Eudicots	Asterids	Solanales	Solanaceae	Capsicum	Capsicum annuum
capan_Capang12g000271	2	https://bioinformatics.psb.ugent.be/plaza/versions/plaza_v4_dicots/genes/view/CAN.G706.17	R-4-A	nd		hypothetical protein T459_31254, fragment	unknown	predicted	100	100	4e-89	126	Chr12				Plantae	Tracheobionta	Magnoliophyta	Magnoliopsida	Eudicots	Asterids	Solanales	Solanaceae	Capsicum	Capsicum annuum
capan_Capang12g000272	nf		Other	Other	yes	chalcone synthase F-like	CHS	predicted	100	96	0	388	Chr12				Plantae	Tracheobionta	Magnoliophyta	Magnoliopsida	Eudicots	Asterids	Solanales	Solanaceae	Capsicum	Capsicum annuum
capan_Capang12g000287	1	https://bioinformatics.psb.ugent.be/plaza/versions/plaza_v4_dicots/genes/view/CAN.G2130.1	Other	nd		hypothetical protein T459_31234, fragment	unknown	predicted	100	100	4e-91	129	Chr12				Plantae	Tracheobionta	Magnoliophyta	Magnoliopsida	Eudicots	Asterids	Solanales	Solanaceae	Capsicum	Capsicum annuum
capan_Capang12g000288	nf		Other	Other	yes	chalcone synthase J-like	CHS	predicted	100	99	0	389	Chr12				Plantae	Tracheobionta	Magnoliophyta	Magnoliopsida	Eudicots	Asterids	Solanales	Solanaceae	Capsicum	Capsicum annuum
capan_Capang12g000289	nf		Other	Other	yes	chalcone synthase	CHS	predicted	99	72	0	390	Chr12				Plantae	Tracheobionta	Magnoliophyta	Magnoliopsida	Eudicots	Asterids	Solanales	Solanaceae	Capsicum	Capsicum annuum
capgr_Cagra.1968s0139.1.p	species_not_in_PLAZA		Other	Other	yes	type III polyketide synthase A	PKSA	predicted	99	99	0	396	Scaffold1968				Plantae	Tracheobionta	Magnoliophyta	Magnoliopsida	Eudicots	Eurosids II	Brassicales	Brassicaceae	Capsella	Capsella grandiflora
capgr_Cagra.20893s0009.1.p	species_not_in_PLAZA		Other	Other	yes	type III polyketide synthase C	PKSC	predicted	99	99	0	394	Scaffold20893				Plantae	Tracheobionta	Magnoliophyta	Magnoliopsida	Eudicots	Eurosids II	Brassicales	Brassicaceae	Capsella	Capsella grandiflora
capgr_Cagra.2350s0032.1.p	species_not_in_PLAZA		Other	Other	yes	type III polyketide synthase B	PKSB	predicted	99	100	0	392	Scaffold2350				Plantae	Tracheobionta	Magnoliophyta	Magnoliopsida	Eudicots	Eurosids II	Brassicales	Brassicaceae	Capsella	Capsella grandiflora
capgr_Cagra.5588s0022.1.p	species_not_in_PLAZA		R-4-C	R-4-C	yes	chalcone synthase	CHS	predicted	99	99	0	395	Scaffold5588				Plantae	Tracheobionta	Magnoliophyta	Magnoliopsida	Eudicots	Eurosids II	Brassicales	Brassicaceae	Capsella	Capsella grandiflora
capru_Carubv10003743m	2	https://bioinformatics.psb.ugent.be/plaza/versions/plaza_v4_dicots/genes/view/Carubv10003743m.g	Other	Other	yes	type III polyketide synthase C	PKSC	predicted	99	100	0	394	scaffold_6				Plantae	Tracheobionta	Magnoliophyta	Magnoliopsida	Eudicots	Eurosids II	Brassicales	Brassicaceae	Capsella	Capsella rubella
capru_Carubv10007475m	3	https://bioinformatics.psb.ugent.be/plaza/versions/plaza_v4_dicots/genes/view/Carubv10007475m.g	Other	Other	yes	type III polyketide synthase B	PKSB	predicted	99	100	0	396	scaffold_7				Plantae	Tracheobionta	Magnoliophyta	Magnoliopsida	Eudicots	Eurosids II	Brassicales	Brassicaceae	Capsella	Capsella rubella
capru_Carubv10014911m	2	https://bioinformatics.psb.ugent.be/plaza/versions/plaza_v4_dicots/genes/view/Carubv10014911m.g	R-2-X	nd		chalcone synthase 4 [Capsella rubella]	CHS	predicted	100	100	2e-94	131	scaffold_3				Plantae	Tracheobionta	Magnoliophyta	Magnoliopsida	Eudicots	Eurosids II	Brassicales	Brassicaceae	Capsella	Capsella rubella
carpa_evm.model.supercontig_101.53	2	https://bioinformatics.psb.ugent.be/plaza/versions/plaza_v4_dicots/genes/view/Cpa.g.sc101.53	Other	Other	yes	pentatricopeptide repeat-containing protein At1g02060, chloroplastic	unknown	predicted	99	100	0	389	supercontig_101				Plantae	Tracheobionta	Magnoliophyta	Magnoliopsida	Eudicots	Eurosids II	Brassicales	Caricaceae	Carica	Carica papaya
carpa_evm.model.supercontig_37.200	2	https://bioinformatics.psb.ugent.be/plaza/versions/plaza_v4_dicots/genes/view/Cpa.g.sc37.200	Other	Other	yes	type III polyketide synthase B	PKSB	predicted	99	100	0	393	supercontig_37				Plantae	Tracheobionta	Magnoliophyta	Magnoliopsida	Eudicots	Eurosids II	Brassicales	Caricaceae	Carica	Carica papaya
carpa_evm.model.supercontig_59.102	2	https://bioinformatics.psb.ugent.be/plaza/versions/plaza_v4_dicots/genes/view/Cpa.g.sc37.200	R-4-C	R-4-C	yes	chalcone synthase 2	CHS	predicted	99	100	0	392	supercontig_59				Plantae	Tracheobionta	Magnoliophyta	Magnoliopsida	Eudicots	Eurosids II	Brassicales	Caricaceae	Carica	Carica papaya
carpa_evm.model.supercontig_70.51	3	https://bioinformatics.psb.ugent.be/plaza/versions/plaza_v4_dicots/genes/view/Cpa.g.sc70.51	R-4-C	R-4-C	yes	chalcone synthase	CHS	predicted	98	100	0	401	supercontig_70				Plantae	Tracheobionta	Magnoliophyta	Magnoliopsida	Eudicots	Eurosids II	Brassicales	Caricaceae	Carica	Carica papaya
chequ_AUR62002383-RA	3	https://bioinformatics.psb.ugent.be/plaza/versions/plaza_v4_dicots/genes/view/AUR62002383	Other	Other	yes	chalcone synthase 2-like [Spinacia oleracea]	CHS	predicted	62	56.57	8e-67	277	C_Quinoa_Scaffold_4480				Plantae	Tracheobionta	Magnoliophyta	Magnoliopsida	Eudicots	Core eudicots	Caryophyllales	Amaranthaceae	Chenopodium	Chenopodium quinoa
chequ_AUR62004135-RA	2	https://bioinformatics.psb.ugent.be/plaza/versions/plaza_v4_dicots/genes/view/AUR62004135	Other	Other	yes	type III polyketide synthase A-like	PKSA	predicted	99	100	0	386	C_Quinoa_Scaffold_4250				Plantae	Tracheobionta	Magnoliophyta	Magnoliopsida	Eudicots	Core eudicots	Caryophyllales	Amaranthaceae	Chenopodium	Chenopodium quinoa
chequ_AUR62004178-RA	2	https://bioinformatics.psb.ugent.be/plaza/versions/plaza_v4_dicots/genes/view/AUR62004178	R-4-C	R-4-C	yes	chalcone synthase 6-4-like	CHS	predicted	99	100	0	394	C_Quinoa_Scaffold_4250				Plantae	Tracheobionta	Magnoliophyta	Magnoliopsida	Eudicots	Core eudicots	Caryophyllales	Amaranthaceae	Chenopodium	Chenopodium quinoa
chequ_AUR62005842-RA	2	https://bioinformatics.psb.ugent.be/plaza/versions/plaza_v4_dicots/genes/view/AUR62005842	Other	Other	yes	chalcone synthase 3-like	CHS	predicted	99	100	0	392	C_Quinoa_Scaffold_1214				Plantae	Tracheobionta	Magnoliophyta	Magnoliopsida	Eudicots	Core eudicots	Caryophyllales	Amaranthaceae	Chenopodium	Chenopodium quinoa
chequ_AUR62005843-RA	2	https://bioinformatics.psb.ugent.be/plaza/versions/plaza_v4_dicots/genes/view/AUR62005843	Other	Other	yes	chalcone synthase 3-like	CHS	predicted	99	100	0	392	C_Quinoa_Scaffold_1214				Plantae	Tracheobionta	Magnoliophyta	Magnoliopsida	Eudicots	Core eudicots	Caryophyllales	Amaranthaceae	Chenopodium	Chenopodium quinoa
chequ_AUR62005844-RA	1	https://bioinformatics.psb.ugent.be/plaza/versions/plaza_v4_dicots/genes/view/AUR62005844	Other	Other	yes	chalcone synthase 3-like	CHS	predicted	99	100	0	266	C_Quinoa_Scaffold_1214				Plantae	Tracheobionta	Magnoliophyta	Magnoliopsida	Eudicots	Core eudicots	Caryophyllales	Amaranthaceae	Chenopodium	Chenopodium quinoa
chequ_AUR62010109-RA	3	https://bioinformatics.psb.ugent.be/plaza/versions/plaza_v4_dicots/genes/view/AUR62010109	Other	Other	yes	type III polyketide synthase B-like	PKSB	predicted	99	91.33	0	358	C_Quinoa_Scaffold_1257				Plantae	Tracheobionta	Magnoliophyta	Magnoliopsida	Eudicots	Core eudicots	Caryophyllales	Amaranthaceae	Chenopodium	Chenopodium quinoa
chequ_AUR62013102-RA	3	https://bioinformatics.psb.ugent.be/plaza/versions/plaza_v4_dicots/genes/view/AUR62013102	Other	Other	yes	type III polyketide synthase B-like	PKSB	predicted	99	91.33	0	358	C_Quinoa_Scaffold_1040				Plantae	Tracheobionta	Magnoliophyta	Magnoliopsida	Eudicots	Core eudicots	Caryophyllales	Amaranthaceae	Chenopodium	Chenopodium quinoa
chequ_AUR62013677-RA	2	https://bioinformatics.psb.ugent.be/plaza/versions/plaza_v4_dicots/genes/view/AUR62013677	R-4-C	R-4-C	yes	chalcone synthase 6-4-like	CHS	predicted	99	100	0	395	C_Quinoa_Scaffold_1412				Plantae	Tracheobionta	Magnoliophyta	Magnoliopsida	Eudicots	Core eudicots	Caryophyllales	Amaranthaceae	Chenopodium	Chenopodium quinoa
chequ_AUR62013698-RA	2	https://bioinformatics.psb.ugent.be/plaza/versions/plaza_v4_dicots/genes/view/AUR62013698	Other	Other	yes	type III polyketide synthase A-like	PKSA	predicted	99	100	0	386	C_Quinoa_Scaffold_1412				Plantae	Tracheobionta	Magnoliophyta	Magnoliopsida	Eudicots	Core eudicots	Caryophyllales	Amaranthaceae	Chenopodium	Chenopodium quinoa
chequ_AUR62015210-RA	2	https://bioinformatics.psb.ugent.be/plaza/versions/plaza_v4_dicots/genes/view/AUR62015210	Other	Other	yes	chalcone synthase 3-like	CHS	predicted	99	100	0	388	C_Quinoa_Scaffold_2888				Plantae	Tracheobionta	Magnoliophyta	Magnoliopsida	Eudicots	Core eudicots	Caryophyllales	Amaranthaceae	Chenopodium	Chenopodium quinoa
chequ_AUR62015212-RA	2	https://bioinformatics.psb.ugent.be/plaza/versions/plaza_v4_dicots/genes/view/AUR62015212	Other	Other	yes	chalcone synthase 3-like	CHS	predicted	100	100	0	374	C_Quinoa_Scaffold_2888				Plantae	Tracheobionta	Magnoliophyta	Magnoliopsida	Eudicots	Core eudicots	Caryophyllales	Amaranthaceae	Chenopodium	Chenopodium quinoa
chequ_AUR62015213-RA	2	https://bioinformatics.psb.ugent.be/plaza/versions/plaza_v4_dicots/genes/view/AUR62015213	Other	Other	yes	chalcone synthase 3-like	CHS	predicted	100	100	0	385	C_Quinoa_Scaffold_2888				Plantae	Tracheobionta	Magnoliophyta	Magnoliopsida	Eudicots	Core eudicots	Caryophyllales	Amaranthaceae	Chenopodium	Chenopodium quinoa
chequ_AUR62017672-RA	2	https://bioinformatics.psb.ugent.be/plaza/versions/plaza_v4_dicots/genes/view/AUR62017672	R-4-A	R-4-A	yes	chalcone synthase 3-like	CHS	predicted	99	100	0	388	C_Quinoa_Scaffold_3458				Plantae	Tracheobionta	Magnoliophyta	Magnoliopsida	Eudicots	Core eudicots	Caryophyllales	Amaranthaceae	Chenopodium	Chenopodium quinoa
chequ_AUR62017673-RA	2	https://bioinformatics.psb.ugent.be/plaza/versions/plaza_v4_dicots/genes/view/AUR62017673	Other	Other	yes	chalcone synthase 3-like	CHS	predicted	99	100	0	388	C_Quinoa_Scaffold_3458				Plantae	Tracheobionta	Magnoliophyta	Magnoliopsida	Eudicots	Core eudicots	Caryophyllales	Amaranthaceae	Chenopodium	Chenopodium quinoa
chequ_AUR62017675-RA	2	https://bioinformatics.psb.ugent.be/plaza/versions/plaza_v4_dicots/genes/view/AUR62017675	Other	Other	yes	chalcone synthase 2-like	CHS	predicted	100	100	0	371	C_Quinoa_Scaffold_3458				Plantae	Tracheobionta	Magnoliophyta	Magnoliopsida	Eudicots	Core eudicots	Caryophyllales	Amaranthaceae	Chenopodium	Chenopodium quinoa
chequ_AUR62017676-RA	2	https://bioinformatics.psb.ugent.be/plaza/versions/plaza_v4_dicots/genes/view/AUR62017676	Other	Other	yes	chalcone synthase 2-like	CHS	predicted	99	100	0	388	C_Quinoa_Scaffold_3458				Plantae	Tracheobionta	Magnoliophyta	Magnoliopsida	Eudicots	Core eudicots	Caryophyllales	Amaranthaceae	Chenopodium	Chenopodium quinoa
chequ_AUR62023804-RA	2	https://bioinformatics.psb.ugent.be/plaza/versions/plaza_v4_dicots/genes/view/AUR62023804	Other	Other	yes	chalcone synthase 2-like [Spinacia oleracea]	CHS	predicted	99	60.12	6e-132	300	C_Quinoa_Scaffold_2187				Plantae	Tracheobionta	Magnoliophyta	Magnoliopsida	Eudicots	Core eudicots	Caryophyllales	Amaranthaceae	Chenopodium	Chenopodium quinoa
chequ_AUR62024942-RA	2	https://bioinformatics.psb.ugent.be/plaza/versions/plaza_v4_dicots/genes/view/AUR62024942	Other	Other	yes	chalcone synthase 2-like	CHS	predicted	99	100	0	391	C_Quinoa_Scaffold_1516				Plantae	Tracheobionta	Magnoliophyta	Magnoliopsida	Eudicots	Core eudicots	Caryophyllales	Amaranthaceae	Chenopodium	Chenopodium quinoa
chequ_AUR62026260-RA	2	https://bioinformatics.psb.ugent.be/plaza/versions/plaza_v4_dicots/genes/view/AUR62026260	Other	Other	yes	chalcone synthase-like	CHS	predicted	99	100	0	391	C_Quinoa_Scaffold_3298				Plantae	Tracheobionta	Magnoliophyta	Magnoliopsida	Eudicots	Core eudicots	Caryophyllales	Amaranthaceae	Chenopodium	Chenopodium quinoa
chequ_AUR62026272-RA	2	https://bioinformatics.psb.ugent.be/plaza/versions/plaza_v4_dicots/genes/view/AUR62026272	Other	Other	yes	chalcone synthase 2-like	CHS	predicted	99	100	0	396	C_Quinoa_Scaffold_3298				Plantae	Tracheobionta	Magnoliophyta	Magnoliopsida	Eudicots	Core eudicots	Caryophyllales	Amaranthaceae	Chenopodium	Chenopodium quinoa
chequ_AUR62026406-RA	3	https://bioinformatics.psb.ugent.be/plaza/versions/plaza_v4_dicots/genes/view/AUR62026406	Other	Other	yes	Stilbene synthase 2 [Vitis vinifera]	STS	predicted	74	54.69	1e-58	242	C_Quinoa_Scaffold_4244				Plantae	Tracheobionta	Magnoliophyta	Magnoliopsida	Eudicots	Core eudicots	Caryophyllales	Amaranthaceae	Chenopodium	Chenopodium quinoa
chequ_AUR62026452-RA	2	https://bioinformatics.psb.ugent.be/plaza/versions/plaza_v4_dicots/genes/view/AUR62026452	R-4-C	R-4-C	yes	chalcone synthase-like	CHS	predicted	99	100	0	391	C_Quinoa_Scaffold_4244				Plantae	Tracheobionta	Magnoliophyta	Magnoliopsida	Eudicots	Core eudicots	Caryophyllales	Amaranthaceae	Chenopodium	Chenopodium quinoa
chequ_AUR62026461-RA	2	https://bioinformatics.psb.ugent.be/plaza/versions/plaza_v4_dicots/genes/view/AUR62026461	Other	Other	yes	chalcone synthase 2-like	CHS	predicted	99	91	0	365	C_Quinoa_Scaffold_4244				Plantae	Tracheobionta	Magnoliophyta	Magnoliopsida	Eudicots	Core eudicots	Caryophyllales	Amaranthaceae	Chenopodium	Chenopodium quinoa
chequ_AUR62030598-RA	1	https://bioinformatics.psb.ugent.be/plaza/versions/plaza_v4_dicots/genes/view/AUR62030598	Other	Other	yes	chalcone synthase 2-like	CHS	predicted	99	100	0	328	C_Quinoa_Scaffold_3631				Plantae	Tracheobionta	Magnoliophyta	Magnoliopsida	Eudicots	Core eudicots	Caryophyllales	Amaranthaceae	Chenopodium	Chenopodium quinoa
chequ_AUR62032835-RA	4	https://bioinformatics.psb.ugent.be/plaza/versions/plaza_v4_dicots/genes/view/AUR62032835	Other	Other	yes	chalcone synthase 3-like	CHS	predicted	50	79.83	0	638	C_Quinoa_Scaffold_3751				Plantae	Tracheobionta	Magnoliophyta	Magnoliopsida	Eudicots	Core eudicots	Caryophyllales	Amaranthaceae	Chenopodium	Chenopodium quinoa
chequ_AUR62037807-RA	2	https://bioinformatics.psb.ugent.be/plaza/versions/plaza_v4_dicots/genes/view/AUR62037807	R-4-C	R-4-C	yes	chalcone synthase	CHS	predicted	99	100	0	392	C_Quinoa_Scaffold_1699				Plantae	Tracheobionta	Magnoliophyta	Magnoliopsida	Eudicots	Core eudicots	Caryophyllales	Amaranthaceae	Chenopodium	Chenopodium quinoa
chequ_AUR62037808-RA	2	https://bioinformatics.psb.ugent.be/plaza/versions/plaza_v4_dicots/genes/view/AUR62037808	Other	Other	yes	chalcone synthase-like	CHS	predicted	99	100	0	393	C_Quinoa_Scaffold_1699				Plantae	Tracheobionta	Magnoliophyta	Magnoliopsida	Eudicots	Core eudicots	Caryophyllales	Amaranthaceae	Chenopodium	Chenopodium quinoa
chequ_AUR62037809-RA	2	https://bioinformatics.psb.ugent.be/plaza/versions/plaza_v4_dicots/genes/view/AUR62037809	R-4-C	R-4-C	yes	chalcone synthase-like	CHS	predicted	99	100	0	391	C_Quinoa_Scaffold_1699				Plantae	Tracheobionta	Magnoliophyta	Magnoliopsida	Eudicots	Core eudicots	Caryophyllales	Amaranthaceae	Chenopodium	Chenopodium quinoa
chequ_AUR62038715-RA	2	https://bioinformatics.psb.ugent.be/plaza/versions/plaza_v4_dicots/genes/view/AUR62038715	Other	Other	yes	chalcone synthase 3-like	CHS	predicted	99	100	0	380	C_Quinoa_Scaffold_1843				Plantae	Tracheobionta	Magnoliophyta	Magnoliopsida	Eudicots	Core eudicots	Caryophyllales	Amaranthaceae	Chenopodium	Chenopodium quinoa
chequ_AUR62042558-RA	3	https://bioinformatics.psb.ugent.be/plaza/versions/plaza_v4_dicots/genes/view/AUR62042558	Other	Other	yes	chalcone synthase 3-like	CHS	predicted	99	75.51	0	368	C_Quinoa_Scaffold_1010				Plantae	Tracheobionta	Magnoliophyta	Magnoliopsida	Eudicots	Core eudicots	Caryophyllales	Amaranthaceae	Chenopodium	Chenopodium quinoa
chequ_AUR62042825-RA	2	https://bioinformatics.psb.ugent.be/plaza/versions/plaza_v4_dicots/genes/view/AUR62042825	R-4-C	R-4-C	yes	chalcone synthase-like	CHS	predicted	99	100	0	392	C_Quinoa_Scaffold_1560				Plantae	Tracheobionta	Magnoliophyta	Magnoliopsida	Eudicots	Core eudicots	Caryophyllales	Amaranthaceae	Chenopodium	Chenopodium quinoa
chequ_AUR62042826-RA	1	https://bioinformatics.psb.ugent.be/plaza/versions/plaza_v4_dicots/genes/view/AUR62042826	Other	Other	yes	chalcone synthase-like	CHS	predicted	98	73.98	0	271	C_Quinoa_Scaffold_1560				Plantae	Tracheobionta	Magnoliophyta	Magnoliopsida	Eudicots	Core eudicots	Caryophyllales	Amaranthaceae	Chenopodium	Chenopodium quinoa
chequ_AUR62042827-RA	2	https://bioinformatics.psb.ugent.be/plaza/versions/plaza_v4_dicots/genes/view/AUR62042827	Other	Other	yes	chalcone synthase-like	CHS	predicted	99	79.8	0	297	C_Quinoa_Scaffold_1560				Plantae	Tracheobionta	Magnoliophyta	Magnoliopsida	Eudicots	Core eudicots	Caryophyllales	Amaranthaceae	Chenopodium	Chenopodium quinoa
chequ_AUR62042828-RA	2	https://bioinformatics.psb.ugent.be/plaza/versions/plaza_v4_dicots/genes/view/AUR62042828	Other	Other	yes	chalcone synthase-like	CHS	predicted	99	100	0	388	C_Quinoa_Scaffold_1560				Plantae	Tracheobionta	Magnoliophyta	Magnoliopsida	Eudicots	Core eudicots	Caryophyllales	Amaranthaceae	Chenopodium	Chenopodium quinoa
chequ_AUR62042829-RA	2	https://bioinformatics.psb.ugent.be/plaza/versions/plaza_v4_dicots/genes/view/AUR62042829	R-4-C	R-4-C	yes	chalcone synthase-like	CHS	predicted	99	100	0	392	C_Quinoa_Scaffold_1560				Plantae	Tracheobionta	Magnoliophyta	Magnoliopsida	Eudicots	Core eudicots	Caryophyllales	Amaranthaceae	Chenopodium	Chenopodium quinoa
chequ_AUR62044209-RA	2	https://bioinformatics.psb.ugent.be/plaza/versions/plaza_v4_dicots/genes/view/AUR62044209	Other	Other	yes	chalcone synthase 3-like	CHS	predicted	99	100	0	380	C_Quinoa_Scaffold_3643				Plantae	Tracheobionta	Magnoliophyta	Magnoliopsida	Eudicots	Core eudicots	Caryophyllales	Amaranthaceae	Chenopodium	Chenopodium quinoa
chequ_AUR62044214-RA	2	https://bioinformatics.psb.ugent.be/plaza/versions/plaza_v4_dicots/genes/view/AUR62044214	Other	Other	yes	chalcone synthase 3-like	CHS	predicted	99	100	0	380	C_Quinoa_Scaffold_1839				Plantae	Tracheobionta	Magnoliophyta	Magnoliopsida	Eudicots	Core eudicots	Caryophyllales	Amaranthaceae	Chenopodium	Chenopodium quinoa
chequ_AUR62044263-RA	2	https://bioinformatics.psb.ugent.be/plaza/versions/plaza_v4_dicots/genes/view/AUR62044263	Other	Other	yes	chalcone synthase 3-like	CHS	predicted	99	100	0	380	C_Quinoa_Scaffold_2810				Plantae	Tracheobionta	Magnoliophyta	Magnoliopsida	Eudicots	Core eudicots	Caryophyllales	Amaranthaceae	Chenopodium	Chenopodium quinoa
cicar_Ca_08294	2	https://bioinformatics.psb.ugent.be/plaza/versions/plaza_v4_dicots/genes/view/Ca_08294.g	R-4-C	R-4-C	yes	chalcone synthase	CHS	predicted	100	100	0	391	Ca3				Plantae	Tracheobionta	Magnoliophyta	Magnoliopsida	Eudicots	Eurosids I	Fabales	Fabaceae	Cicer	Cicer arietinum
cicar_Ca_08546	2	https://bioinformatics.psb.ugent.be/plaza/versions/plaza_v4_dicots/genes/view/Ca_08546.g	R-4-C	R-4-C	yes	chalcone synthase 1	CHS	predicted	100	100	0	389	Ca6				Plantae	Tracheobionta	Magnoliophyta	Magnoliopsida	Eudicots	Eurosids I	Fabales	Fabaceae	Cicer	Cicer arietinum
cicar_Ca_11119	2	https://bioinformatics.psb.ugent.be/plaza/versions/plaza_v4_dicots/genes/view/Ca_11119.g	Other	Other	yes	type III polyketide synthase B	PKSB	predicted	100	100	0	391	Ca6				Plantae	Tracheobionta	Magnoliophyta	Magnoliopsida	Eudicots	Eurosids I	Fabales	Fabaceae	Cicer	Cicer arietinum
cicar_Ca_11408	2	https://bioinformatics.psb.ugent.be/plaza/versions/plaza_v4_dicots/genes/view/Ca_11408.g	R-4-C	R-4-C	yes	chalcone synthase 1B	CHS	predicted	100	100	0	389	Ca5				Plantae	Tracheobionta	Magnoliophyta	Magnoliopsida	Eudicots	Eurosids I	Fabales	Fabaceae	Cicer	Cicer arietinum
cicar_Ca_11820	2	https://bioinformatics.psb.ugent.be/plaza/versions/plaza_v4_dicots/genes/view/Ca_11820.g	R-4-C	R-4-C	yes	chalcone synthase 1-like	CHS	predicted	100	100	0	389	Ca8				Plantae	Tracheobionta	Magnoliophyta	Magnoliopsida	Eudicots	Eurosids I	Fabales	Fabaceae	Cicer	Cicer arietinum
cicar_Ca_11821	2	https://bioinformatics.psb.ugent.be/plaza/versions/plaza_v4_dicots/genes/view/Ca_11821.g	R-4-C	R-4-C	yes	chalcone synthase 1	CHS	predicted	100	82.89	0	315	Ca8				Plantae	Tracheobionta	Magnoliophyta	Magnoliopsida	Eudicots	Eurosids I	Fabales	Fabaceae	Cicer	Cicer arietinum
cicar_Ca_11822	3	https://bioinformatics.psb.ugent.be/plaza/versions/plaza_v4_dicots/genes/view/Ca_11822.g	R-4-C	R-4-C	yes	chalcone synthase 1	CHS	predicted	100	98.2	0	382	Ca8				Plantae	Tracheobionta	Magnoliophyta	Magnoliopsida	Eudicots	Eurosids I	Fabales	Fabaceae	Cicer	Cicer arietinum
cicar_Ca_22507	2	https://bioinformatics.psb.ugent.be/plaza/versions/plaza_v4_dicots/genes/view/Ca_22507.g	Other	Other	yes	type III polyketide synthase A-like	PKSA	predicted	100	100	0	389	Ca3				Plantae	Tracheobionta	Magnoliophyta	Magnoliopsida	Eudicots	Eurosids I	Fabales	Fabaceae	Cicer	Cicer arietinum
citcl_XP_006420608.1	2	https://bioinformatics.psb.ugent.be/plaza/versions/plaza_v4_dicots/genes/view/Ciclev10005133m.g	R-4-C	R-4-C	yes	chalcone synthase 1	CHS	predicted	100	100	0	390	NW_006261964.1	no	CHS1	Wang et al. (2018)	Plantae	Tracheobionta	Magnoliophyta	Magnoliopsida	Eudicots	Eurosids II	Sapindales	Rutaceae	Citrus	Citrus clementina
citcl_XP_006423581.1	2	https://bioinformatics.psb.ugent.be/plaza/versions/plaza_v4_dicots/genes/view/Ciclev10028633m.g	Other	Other	yes	type III polyketide synthase B	PKSB	predicted	100	100	0	387	NW_006262022.1				Plantae	Tracheobionta	Magnoliophyta	Magnoliopsida	Eudicots	Eurosids II	Sapindales	Rutaceae	Citrus	Citrus clementina
citcl_XP_006423718.1	2	https://bioinformatics.psb.ugent.be/plaza/versions/plaza_v4_dicots/genes/view/Ciclev10028605m.g	Other	Other	yes	chalcone synthase	CHS	predicted	100	100	0	395	NW_006262022.1				Plantae	Tracheobionta	Magnoliophyta	Magnoliopsida	Eudicots	Eurosids II	Sapindales	Rutaceae	Citrus	Citrus clementina
citcl_XP_006423719.1	2	https://bioinformatics.psb.ugent.be/plaza/versions/plaza_v4_dicots/genes/view/Ciclev10028604m.g	Other	Other	yes	chalcone synthase 2	CHS	predicted	100	100	0	395	NW_006262022.1				Plantae	Tracheobionta	Magnoliophyta	Magnoliopsida	Eudicots	Eurosids II	Sapindales	Rutaceae	Citrus	Citrus clementina
citcl_XP_006423721.1	2	https://bioinformatics.psb.ugent.be/plaza/versions/plaza_v4_dicots/genes/view/Ciclev10030398m.g	Other	Other	yes	chalcone synthase	CHS	predicted	100	100	0	390	NW_006262022.1				Plantae	Tracheobionta	Magnoliophyta	Magnoliopsida	Eudicots	Eurosids II	Sapindales	Rutaceae	Citrus	Citrus clementina
citcl_XP_006423724.1	3	https://bioinformatics.psb.ugent.be/plaza/versions/plaza_v4_dicots/genes/view/Ciclev10030093m.g	Other	Other	yes	chalcone synthase	CHS	predicted	100	100	0	392	NW_006262022.1				Plantae	Tracheobionta	Magnoliophyta	Magnoliopsida	Eudicots	Eurosids II	Sapindales	Rutaceae	Citrus	Citrus clementina
citcl_XP_006427991.1	2	https://bioinformatics.psb.ugent.be/plaza/versions/plaza_v4_dicots/genes/view/Ciclev10025804m.g	Other	Other	yes	acridone synthase 2	ADS	predicted	100	100	0	391	NW_006262075.1				Plantae	Tracheobionta	Magnoliophyta	Magnoliopsida	Eudicots	Eurosids II	Sapindales	Rutaceae	Citrus	Citrus clementina
citcl_XP_006427993.1	2	https://bioinformatics.psb.ugent.be/plaza/versions/plaza_v4_dicots/genes/view/Ciclev10025807m.g	Other	Other	yes	acridone synthase 2	ADS	predicted	100	100	0	391	NW_006262075.1				Plantae	Tracheobionta	Magnoliophyta	Magnoliopsida	Eudicots	Eurosids II	Sapindales	Rutaceae	Citrus	Citrus clementina
citcl_XP_006434148.1	4	https://bioinformatics.psb.ugent.be/plaza/versions/plaza_v4_dicots/genes/view/Ciclev10003127m.g	Other	Other	yes	hypothetical protein CICLE_v10003127mg	unknown	predicted	100	100	0	309	NW_006262201.1				Plantae	Tracheobionta	Magnoliophyta	Magnoliopsida	Eudicots	Eurosids II	Sapindales	Rutaceae	Citrus	Citrus clementina
citcl_XP_006434150.1	2	https://bioinformatics.psb.ugent.be/plaza/versions/plaza_v4_dicots/genes/view/Ciclev10001405m.g	Other	Other	yes	chalcone synthase	CHS	predicted	100	100	0	395	NW_006262201.1	no	CHS3	Wang et al. (2018)	Plantae	Tracheobionta	Magnoliophyta	Magnoliopsida	Eudicots	Eurosids II	Sapindales	Rutaceae	Citrus	Citrus clementina
citcl_XP_006434306.1	2	https://bioinformatics.psb.ugent.be/plaza/versions/plaza_v4_dicots/genes/view/Ciclev10001395m.g	Other	Other	yes	chalcone synthase	CHS	predicted	100	100	0	396	NW_006262201.1				Plantae	Tracheobionta	Magnoliophyta	Magnoliopsida	Eudicots	Eurosids II	Sapindales	Rutaceae	Citrus	Citrus clementina
citcl_XP_006434351.1	2	https://bioinformatics.psb.ugent.be/plaza/versions/plaza_v4_dicots/genes/view/Ciclev10001905m.g	Other	Other	yes	hypothetical protein CICLE_v10001905mg	unknown	predicted	100	100	0	312	NW_006262201.1				Plantae	Tracheobionta	Magnoliophyta	Magnoliopsida	Eudicots	Eurosids II	Sapindales	Rutaceae	Citrus	Citrus clementina
citcl_XP_006434354.1	2	https://bioinformatics.psb.ugent.be/plaza/versions/plaza_v4_dicots/genes/view/Ciclev10001413m.g	Other	Other	yes	chalcone synthase 2	CHS	predicted	100	100	0	394	NW_006262201.1				Plantae	Tracheobionta	Magnoliophyta	Magnoliopsida	Eudicots	Eurosids II	Sapindales	Rutaceae	Citrus	Citrus clementina
citcl_XP_006445367.1	2	https://bioinformatics.psb.ugent.be/plaza/versions/plaza_v4_dicots/genes/view/Ciclev10020530m.g	Other	Other	yes	type III polyketide synthase A	PKSA	predicted	100	100	0	390	NW_006262339.1				Plantae	Tracheobionta	Magnoliophyta	Magnoliopsida	Eudicots	Eurosids II	Sapindales	Rutaceae	Citrus	Citrus clementina
citcl_XP_006446902.1	2	https://bioinformatics.psb.ugent.be/plaza/versions/plaza_v4_dicots/genes/view/Ciclev10015535m.g	R-4-C	R-4-C	yes	chalcone synthase	CHS	validated	100	100	0	391	NW_006262688.1	no	CHS2	Wang et al. (2018)	Plantae	Tracheobionta	Magnoliophyta	Magnoliopsida	Eudicots	Eurosids II	Sapindales	Rutaceae	Citrus	Citrus clementina
citla_Cla000287	3	https://bioinformatics.psb.ugent.be/plaza/versions/plaza_v4_dicots/genes/view/Cla000287.g	R-4-C	R-4-C	yes	chalcone synthase 2	CHS	predicted	100	96	0	400	Chr0				Plantae	Tracheobionta	Magnoliophyta	Magnoliopsida	Eudicots	Eurosids I	Cucurbitales	Cucurbitaceae	Citrullus	Citrullus lanatus
citla_Cla002945	2	https://bioinformatics.psb.ugent.be/plaza/versions/plaza_v4_dicots/genes/view/Cla002945.g	Other	Other	yes	chalcone synthase 1-like	CHS	predicted	100	89	0	390	Chr6				Plantae	Tracheobionta	Magnoliophyta	Magnoliopsida	Eudicots	Eurosids I	Cucurbitales	Cucurbitaceae	Citrullus	Citrullus lanatus
citla_Cla015853	3	https://bioinformatics.psb.ugent.be/plaza/versions/plaza_v4_dicots/genes/view/Cla015853.g	Other	Other	yes	type III polyketide synthase B-like	PKSB	predicted	100	93	0	392	Chr2				Plantae	Tracheobionta	Magnoliophyta	Magnoliopsida	Eudicots	Eurosids I	Cucurbitales	Cucurbitaceae	Citrullus	Citrullus lanatus
citla_Cla021099	2	https://bioinformatics.psb.ugent.be/plaza/versions/plaza_v4_dicots/genes/view/Cla021099.g	Other	Other	yes	type III polyketide synthase A-like	PKSA	predicted	100	93	0	389	Chr5				Plantae	Tracheobionta	Magnoliophyta	Magnoliopsida	Eudicots	Eurosids I	Cucurbitales	Cucurbitaceae	Citrullus	Citrullus lanatus
Citmi_BAO05327	species_not_in_PLAZA		Other	Other	yes	acridone synthase [Citrus x microcarpa]	QS	validated	100	100	0	391	-	enzymatic_assay	acridone synthase	Mori et al. (2013)	Plantae	Tracheobionta	Magnoliophyta	Magnoliopsida	Eudicots	Eurosids II	Sapindales	Rutaceae	Citrus	Citrus microcarpa
Citmi_BAO05328	species_not_in_PLAZA		Other	Other	yes	quinolone synthase [Citrus x microcarpa]	ADS	validated	100	100	0	396	-	enzymatic_assay	quinolone synthase	Mori et al. (2013)	Plantae	Tracheobionta	Magnoliophyta	Magnoliopsida	Eudicots	Eurosids II	Sapindales	Rutaceae	Citrus	Citrus microcarpa
citsi_Cs1g03540.1	species_not_in_PLAZA		Other	Other	yes	type III polyketide synthase A	PKSA	predicted	99	100	0	390	chr1				Plantae	Tracheobionta	Magnoliophyta	Magnoliopsida	Eudicots	Eurosids II	Sapindales	Rutaceae	Citrus	Citrus sinensis
citsi_Cs1g03730.1	species_not_in_PLAZA		Other	Other	yes	acridone synthase 2	ADS	predicted	99	100	0	391	chr1				Plantae	Tracheobionta	Magnoliophyta	Magnoliopsida	Eudicots	Eurosids II	Sapindales	Rutaceae	Citrus	Citrus sinensis
citsi_Cs1g10190.1	species_not_in_PLAZA		Other	nd		chalcone synthase [Anthurium curvispadix], fragment	CHS	predicted	69	85	2e-15	58	chr1				Plantae	Tracheobionta	Magnoliophyta	Magnoliopsida	Eudicots	Eurosids II	Sapindales	Rutaceae	Citrus	Citrus sinensis
citsi_Cs2g14720.1	species_not_in_PLAZA		R-4-C	R-4-C	yes	chalcone synthase	CHS	validated	99	100	0	391	chr2	no, no	CHS, CHS2	Lu et al. (2009), Wang et al. (2018)	Plantae	Tracheobionta	Magnoliophyta	Magnoliopsida	Eudicots	Eurosids II	Sapindales	Rutaceae	Citrus	Citrus sinensis
citsi_Cs3g19350.1	species_not_in_PLAZA		Other	nd		chalcone synthase RJ5-like, fragment	CHS	predicted	99	100	3e-116	163	chr3				Plantae	Tracheobionta	Magnoliophyta	Magnoliopsida	Eudicots	Eurosids II	Sapindales	Rutaceae	Citrus	Citrus sinensis
citsi_Cs3g19360.1	species_not_in_PLAZA		Other	Other	yes	chalcone synthase-like	CHS	predicted	99	100	0	395	chr3	no	CHS3	Wang et al. (2018)	Plantae	Tracheobionta	Magnoliophyta	Magnoliopsida	Eudicots	Eurosids II	Sapindales	Rutaceae	Citrus	Citrus sinensis
citsi_Cs3g20330.1	species_not_in_PLAZA		Other	Other	yes	chalcone synthase-like	CHS	predicted	99	100	0	393	chr3				Plantae	Tracheobionta	Magnoliophyta	Magnoliopsida	Eudicots	Eurosids II	Sapindales	Rutaceae	Citrus	Citrus sinensis
citsi_Cs3g20640.1	species_not_in_PLAZA		Other	Other	yes	chalcone synthase 2-like	CHS	predicted	99	100	0	394	chr3				Plantae	Tracheobionta	Magnoliophyta	Magnoliopsida	Eudicots	Eurosids II	Sapindales	Rutaceae	Citrus	Citrus sinensis
citsi_Cs3g20680.1	species_not_in_PLAZA		Other	Other	yes	chalcone synthase 2-like	CHS	predicted	99	100	0	394	chr3				Plantae	Tracheobionta	Magnoliophyta	Magnoliopsida	Eudicots	Eurosids II	Sapindales	Rutaceae	Citrus	Citrus sinensis
citsi_Cs8g08860.1	species_not_in_PLAZA		Other	Other	yes	type III polyketide synthase B	PKSB	predicted	99	100	0	387	chr8				Plantae	Tracheobionta	Magnoliophyta	Magnoliopsida	Eudicots	Eurosids II	Sapindales	Rutaceae	Citrus	Citrus sinensis
citsi_Cs8g09800.1	species_not_in_PLAZA		Other	Other	yes	chalcone synthase 2-like	CHS	predicted	99	100	0	395	chr8				Plantae	Tracheobionta	Magnoliophyta	Magnoliopsida	Eudicots	Eurosids II	Sapindales	Rutaceae	Citrus	Citrus sinensis
citsi_Cs8g09830.1	species_not_in_PLAZA		Other	Other	yes	chalcone synthase 2-like	CHS	predicted	99	100	0	395	chr8				Plantae	Tracheobionta	Magnoliophyta	Magnoliopsida	Eudicots	Eurosids II	Sapindales	Rutaceae	Citrus	Citrus sinensis
citsi_Cs8g09910.1	species_not_in_PLAZA		Other	Other	yes	hpothetical protein CISIN_1g044410mg	unknown	predicted	99	100	0	390	chr8				Plantae	Tracheobionta	Magnoliophyta	Magnoliopsida	Eudicots	Eurosids II	Sapindales	Rutaceae	Citrus	Citrus sinensis
citsi_Cs9g11190.1	species_not_in_PLAZA		R-4-C	R-4-C	yes	chalcone synthase 1	CHS	predicted	99	100	0	390	chr9	no	CHS1	Wang et al. (2018)	Plantae	Tracheobionta	Magnoliophyta	Magnoliopsida	Eudicots	Eurosids II	Sapindales	Rutaceae	Citrus	Citrus sinensis
citsi_Cs9g17060.1	species_not_in_PLAZA		Other	Other		uncharacterized protein LOC102627120	unknown	predicted	63	100	4e-108	234	chr9				Plantae	Tracheobionta	Magnoliophyta	Magnoliopsida	Eudicots	Eurosids II	Sapindales	Rutaceae	Citrus	Citrus sinensis
citsi_orange1.1t05354.1	species_not_in_PLAZA		Other	Other	yes	acridone synthase 2	ADS	predicted	99	100	0	391	chrUn				Plantae	Tracheobionta	Magnoliophyta	Magnoliopsida	Eudicots	Eurosids II	Sapindales	Rutaceae	Citrus	Citrus sinensis
citsi_orange1.1t05430.1	species_not_in_PLAZA		Other	Other	yes	chalcone synthase 2-like	CHS	predicted	99	100	0	256	chrUn				Plantae	Tracheobionta	Magnoliophyta	Magnoliopsida	Eudicots	Eurosids II	Sapindales	Rutaceae	Citrus	Citrus sinensis
cofca_Cc00_g18990	5	https://bioinformatics.psb.ugent.be/plaza/versions/plaza_v4_dicots/genes/view/Cc00_g18990	Other	Other	yes	chalcone synthase 2-like [Coffea arabica]	CHS	predicted	78	42.06	1e-17	152	chr0				Plantae	Tracheobionta	Magnoliophyta	Magnoliopsida	Eudicots	Asterids	Gentianales	Rubiaceae	Coffea	Coffea arabica
cofca_Cc00_g19000	3	https://bioinformatics.psb.ugent.be/plaza/versions/plaza_v4_dicots/genes/view/Cc00_g19000	Other	Other	yes	CHS4 [Populus tremula]	CHS	predicted	91	52.91	1e-45	172	chr0				Plantae	Tracheobionta	Magnoliophyta	Magnoliopsida	Eudicots	Asterids	Gentianales	Rubiaceae	Coffea	Coffea arabica
cofca_Cc00_g19010	1	https://bioinformatics.psb.ugent.be/plaza/versions/plaza_v4_dicots/genes/view/Cc00_g19010	Other	Other	yes	chalcone synthase 2-like [Coffea arabica]	CHS	predicted	99	100	0	328	chr0				Plantae	Tracheobionta	Magnoliophyta	Magnoliopsida	Eudicots	Asterids	Gentianales	Rubiaceae	Coffea	Coffea arabica
cofca_Cc00_g32030	1	https://bioinformatics.psb.ugent.be/plaza/versions/plaza_v4_dicots/genes/view/Cc00_g32030	R-4-C	R-4-C	yes	chalcone synthase 2 [Coffea arabica]	CHS	predicted	99	97.56	0	328	chr0				Plantae	Tracheobionta	Magnoliophyta	Magnoliopsida	Eudicots	Asterids	Gentianales	Rubiaceae	Coffea	Coffea arabica
cofca_Cc02_g16610	2	https://bioinformatics.psb.ugent.be/plaza/versions/plaza_v4_dicots/genes/view/Cc02_g16610	Other	Other	yes	type III polyketide synthase B [Coffea arabica]	PKSB	predicted	99	99.49	0	391	chr2				Plantae	Tracheobionta	Magnoliophyta	Magnoliopsida	Eudicots	Asterids	Gentianales	Rubiaceae	Coffea	Coffea arabica
cofca_Cc02_g24780	2	https://bioinformatics.psb.ugent.be/plaza/versions/plaza_v4_dicots/genes/view/Cc02_g24780	Other	Other	yes	type III polyketide synthase A-like [Manihot esculenta]	PKSA	predicted	99	85.34	0	382	chr2				Plantae	Tracheobionta	Magnoliophyta	Magnoliopsida	Eudicots	Asterids	Gentianales	Rubiaceae	Coffea	Coffea arabica
cofca_Cc03_g07320	1	https://bioinformatics.psb.ugent.be/plaza/versions/plaza_v4_dicots/genes/view/Cc03_g07320	nd	nd	yes	Chalcone synthase 1 [Cajanus cajan]	CHS	predicted	100	87.3	2e-35	63	chr3				Plantae	Tracheobionta	Magnoliophyta	Magnoliopsida	Eudicots	Asterids	Gentianales	Rubiaceae	Coffea	Coffea arabica
corca_OMO53047.1	species_not_in_PLAZA		R-4-C	R-4-C	yes	chalcone synthase 1 [Herrania umbratica]	CHS	predicted	100	97	0	389	AWWV01015333.1				Plantae	Tracheobionta	Magnoliophyta	Magnoliopsida	Eudicots	Eurosids II	Malvales	Malvaceae	Corchorus	Corchorus capsularis
corca_OMO55635.1	species_not_in_PLAZA		R-4-A	R-4-A	yes	chalcone synthase 1 [Theobroma cacao]	CHS	predicted	99	85	0	389	AWWV01014625.1				Plantae	Tracheobionta	Magnoliophyta	Magnoliopsida	Eudicots	Eurosids II	Malvales	Malvaceae	Corchorus	Corchorus capsularis
corca_OMO55636.1	species_not_in_PLAZA		Other	Other	yes	chalcone synthase-like [Herrania umbratica]	CHS	predicted	96	73	0	389	AWWV01014625.1				Plantae	Tracheobionta	Magnoliophyta	Magnoliopsida	Eudicots	Eurosids II	Malvales	Malvaceae	Corchorus	Corchorus capsularis
corca_OMO69550.1	species_not_in_PLAZA		Other	Other		type III polyketide synthase A-like isoform X1 [Herrania umbratica]	PKSA	predicted	42	94	0	867	AWWV01011994.1				Plantae	Tracheobionta	Magnoliophyta	Magnoliopsida	Eudicots	Eurosids II	Malvales	Malvaceae	Corchorus	Corchorus capsularis
corca_OMO71327.1	species_not_in_PLAZA		nd	nd		hypothetical protein CCACVL1_18288	unknown	predicted	100	100	4e-17	24	AWWV01011646.1				Plantae	Tracheobionta	Magnoliophyta	Magnoliopsida	Eudicots	Eurosids II	Malvales	Malvaceae	Corchorus	Corchorus capsularis
corca_OMO71365.1	species_not_in_PLAZA		Other	Other	yes	chalcone synthase [Theobroma cacao]	CHS	predicted	99	78	0	396	AWWV01011638.1				Plantae	Tracheobionta	Magnoliophyta	Magnoliopsida	Eudicots	Eurosids II	Malvales	Malvaceae	Corchorus	Corchorus capsularis
corca_OMO74451.1	species_not_in_PLAZA		Other	Other	yes	type III polyketide synthase B [Herrania umbratica]	PKSB	predicted	100	93	0	382	AWWV01011106.1				Plantae	Tracheobionta	Magnoliophyta	Magnoliopsida	Eudicots	Eurosids II	Malvales	Malvaceae	Corchorus	Corchorus capsularis
corca_OMO79991.1	species_not_in_PLAZA		Other	Other	yes	chalcone synthase [Abelmoschus esculentus]	CHS	predicted	100	84	0	303	AWWV01010335.1				Plantae	Tracheobionta	Magnoliophyta	Magnoliopsida	Eudicots	Eurosids II	Malvales	Malvaceae	Corchorus	Corchorus capsularis
corca_OMO79999.1	species_not_in_PLAZA		Other	Other	yes	chalcone synthase [Abelmoschus manihot]	CHS	predicted	100	78	0	363	AWWV01010334.1				Plantae	Tracheobionta	Magnoliophyta	Magnoliopsida	Eudicots	Eurosids II	Malvales	Malvaceae	Corchorus	Corchorus capsularis
corca_OMO85574.1	species_not_in_PLAZA		R-4-C	R-4-C	yes	chalcone synthase [Microcos paniculata]	CHS	predicted	98	96	0	394	AWWV01009582.1				Plantae	Tracheobionta	Magnoliophyta	Magnoliopsida	Eudicots	Eurosids II	Malvales	Malvaceae	Corchorus	Corchorus capsularis
corca_OMO89220.1	species_not_in_PLAZA		Other	Other	yes	chalcone synthase [Tarenaya hassleriana]	CHS	predicted	98	58	1e-151	335	AWWV01008803.1				Plantae	Tracheobionta	Magnoliophyta	Magnoliopsida	Eudicots	Eurosids II	Malvales	Malvaceae	Corchorus	Corchorus capsularis
corca_OMP11715.1	species_not_in_PLAZA		nd	nd		hypothetical protein CCACVL1_00317	unknown	predicted	100	100	4e-46	73	AWWV01000987.1				Plantae	Tracheobionta	Magnoliophyta	Magnoliopsida	Eudicots	Eurosids II	Malvales	Malvaceae	Corchorus	Corchorus capsularis
Corni_ADN93218	species_not_in_PLAZA		R-4-C	R-4-C	yes	chalcone synthase [Lepidium niloticum]	CHS	predicted	100	100	0	376	-				Plantae	Tracheobionta	Magnoliophyta	Magnoliopsida	Eudicots	Eurosids II	Brassicales	Brassicaceae	Coronopus	Coronopus niloticus
corol_OMO50262.1	1	https://bioinformatics.psb.ugent.be/plaza/versions/plaza_v4_dicots/genes/view/COL.COLO4_38150	nd	nd		hypothetical protein COLO4_38150	unknown	predicted	100	100	3e-34	59	AWUE01024620.1				Plantae	Tracheobionta	Magnoliophyta	Magnoliopsida	Eudicots	Eurosids II	Malvales	Malvaceae	Corchorus	Corchorus olitorius
corol_OMO70186.1	1	https://bioinformatics.psb.ugent.be/plaza/versions/plaza_v4_dicots/genes/view/COL.COLO4_28718	R-4-A	R-4-A	yes	hypothetical protein COLO4_28718	unknown	predicted	100	100	0	349	AWUE01020030.1				Plantae	Tracheobionta	Magnoliophyta	Magnoliopsida	Eudicots	Eurosids II	Malvales	Malvaceae	Corchorus	Corchorus olitorius
corol_OMO71421.1	1	https://bioinformatics.psb.ugent.be/plaza/versions/plaza_v4_dicots/genes/view/COL.COLO4_28269	R-4-C	nd		hypothetical protein COLO4_28269	unknown	predicted	100	100	3e-53	82	AWUE01019808.1				Plantae	Tracheobionta	Magnoliophyta	Magnoliopsida	Eudicots	Eurosids II	Malvales	Malvaceae	Corchorus	Corchorus olitorius
corol_OMO73318.1	3	https://bioinformatics.psb.ugent.be/plaza/versions/plaza_v4_dicots/genes/view/COL.COLO4_27163	Other	Other	yes	hypothetical protein COLO4_27163	unknown	predicted	100	100	0	272	AWUE01019479.1				Plantae	Tracheobionta	Magnoliophyta	Magnoliopsida	Eudicots	Eurosids II	Malvales	Malvaceae	Corchorus	Corchorus olitorius
corol_OMO73324.1	2	https://bioinformatics.psb.ugent.be/plaza/versions/plaza_v4_dicots/genes/view/COL.COLO4_27162	Other	Other	yes	hypothetical protein COLO4_27162	unknown	predicted	100	100	0	396	AWUE01019478.1				Plantae	Tracheobionta	Magnoliophyta	Magnoliopsida	Eudicots	Eurosids II	Malvales	Malvaceae	Corchorus	Corchorus olitorius
corol_OMO88314.1	2	https://bioinformatics.psb.ugent.be/plaza/versions/plaza_v4_dicots/genes/view/COL.COLO4_20309	R-4-C	R-4-C	yes	hypothetical protein COLO4_20309	unknown	predicted	100	100	0	389	AWUE01017105.1				Plantae	Tracheobionta	Magnoliophyta	Magnoliopsida	Eudicots	Eurosids II	Malvales	Malvaceae	Corchorus	Corchorus olitorius
corol_OMO91973.1	2	https://bioinformatics.psb.ugent.be/plaza/versions/plaza_v4_dicots/genes/view/COL.COLO4_17962	Other	Other	yes	hypothetical protein COLO4_17962	unknown	predicted	100	100	0	389	AWUE01016403.1				Plantae	Tracheobionta	Magnoliophyta	Magnoliopsida	Eudicots	Eurosids II	Malvales	Malvaceae	Corchorus	Corchorus olitorius
corol_OMO91974.1	2	https://bioinformatics.psb.ugent.be/plaza/versions/plaza_v4_dicots/genes/view/COL.COLO4_17963	Other	Other	yes	hypothetical protein COLO4_17963	unknown	predicted	100	100	0	389	AWUE01016403.1				Plantae	Tracheobionta	Magnoliophyta	Magnoliopsida	Eudicots	Eurosids II	Malvales	Malvaceae	Corchorus	Corchorus olitorius
corol_OMO91975.1	2	https://bioinformatics.psb.ugent.be/plaza/versions/plaza_v4_dicots/genes/view/COL.COLO4_17964	Other	Other	yes	hypothetical protein COLO4_17964	unknown	predicted	100	100	0	389	AWUE01016403.1				Plantae	Tracheobionta	Magnoliophyta	Magnoliopsida	Eudicots	Eurosids II	Malvales	Malvaceae	Corchorus	Corchorus olitorius
corol_OMO92886.1	2	https://bioinformatics.psb.ugent.be/plaza/versions/plaza_v4_dicots/genes/view/COL.COLO4_17246	Other	Other	yes	hypothetical protein COLO4_17246	unknown	predicted	100	100	0	382	AWUE01016323.1				Plantae	Tracheobionta	Magnoliophyta	Magnoliopsida	Eudicots	Eurosids II	Malvales	Malvaceae	Corchorus	Corchorus olitorius
corol_OMO99280.1	2	https://bioinformatics.psb.ugent.be/plaza/versions/plaza_v4_dicots/genes/view/COL.COLO4_13390	R-4-C	R-4-C	yes	hypothetical protein COLO4_13390	unknown	predicted	100	100	0	394	AWUE01015162.1				Plantae	Tracheobionta	Magnoliophyta	Magnoliopsida	Eudicots	Eurosids II	Malvales	Malvaceae	Corchorus	Corchorus olitorius
corol_OMP00712.1	12	https://bioinformatics.psb.ugent.be/plaza/versions/plaza_v4_dicots/genes/view/COL.COLO4_12449	Other	Other		hypothetical protein COLO4_12449	unknown	predicted	100	100	0	1158	AWUE01014922.1				Plantae	Tracheobionta	Magnoliophyta	Magnoliopsida	Eudicots	Eurosids II	Malvales	Malvaceae	Corchorus	Corchorus olitorius
corol_OMP09245.1	2	https://bioinformatics.psb.ugent.be/plaza/versions/plaza_v4_dicots/genes/view/COL.COLO4_05665	Other	Other	yes	hypothetical protein COLO4_05665	unknown	predicted	100	100	0	394	AWUE01012403.1				Plantae	Tracheobionta	Magnoliophyta	Magnoliopsida	Eudicots	Eurosids II	Malvales	Malvaceae	Corchorus	Corchorus olitorius
covsu_Csu45842|PACid_27389070	nf		Other	Other	yes	thiolase-like protein	TP	predicted	99	100	0	554	scaffold_1				Plantae		Chlorophyta	Chlorophyceae			Chlorococcales	Chlorococcaceae	Coccomyxa	Coccomyxa subellipsoidea C-169
cucme_MELO3C010520P1	2	https://bioinformatics.psb.ugent.be/plaza/versions/plaza_v4_dicots/genes/view/MELO3C010520	Other	Other	yes	type III polyketide synthase A	PKSA	predicted	99	100	0	386	CM3.5_scaffold00013				Plantae	Tracheobionta	Magnoliophyta	Magnoliopsida	Eudicots	Eurosids I	Cucurbitales	Cucurbitaceae	Cucumis	Cucumis melo
cucme_MELO3C014767P1	3	https://bioinformatics.psb.ugent.be/plaza/versions/plaza_v4_dicots/genes/view/MELO3C014767	R-4-C	R-4-C	yes	chalcone synthase 2	CHS	predicted	99	100	0	400	CM3.5_scaffold00023				Plantae	Tracheobionta	Magnoliophyta	Magnoliopsida	Eudicots	Eurosids I	Cucurbitales	Cucurbitaceae	Cucumis	Cucumis melo
cucme_MELO3C017129P1	3	https://bioinformatics.psb.ugent.be/plaza/versions/plaza_v4_dicots/genes/view/MELO3C017129	Other	Other	yes	type III polyketide synthase B	PKSB	predicted	99	100	0	392	CM3.5_scaffold00030				Plantae	Tracheobionta	Magnoliophyta	Magnoliopsida	Eudicots	Eurosids I	Cucurbitales	Cucurbitaceae	Cucumis	Cucumis melo
cucme_MELO3C027168P1	1	https://bioinformatics.psb.ugent.be/plaza/versions/plaza_v4_dicots/genes/view/MELO3C027168	R-4-C	nd		chalcone synthase-like	CHS	predicted	98	70	6e-67	153	CM3.5_scaffold00519				Plantae	Tracheobionta	Magnoliophyta	Magnoliopsida	Eudicots	Eurosids I	Cucurbitales	Cucurbitaceae	Cucumis	Cucumis melo
cucsa_XP_004138289.2	3	https://bioinformatics.psb.ugent.be/plaza/versions/plaza_v4_dicots/genes/view/Cucsa.197270	Other	Other	yes	chalcone synthase	CHS	predicted	100	100	0	395	NC_026655.1	no	CHS1	Qian et al. (2019)	Plantae	Tracheobionta	Magnoliophyta	Magnoliopsida	Eudicots	Eurosids I	Cucurbitales	Cucurbitaceae	Cucumis	Cucumis sativus
cucsa_XP_004142644.1	2	https://bioinformatics.psb.ugent.be/plaza/versions/plaza_v4_dicots/genes/view/Cucsa.018360	Other	Other	yes	chalcone synthase	CHS	predicted	100	100	0	389	NC_026658.1	no	CHS3	Qian et al. (2019)	Plantae	Tracheobionta	Magnoliophyta	Magnoliopsida	Eudicots	Eurosids I	Cucurbitales	Cucurbitaceae	Cucumis	Cucumis sativus
cucsa_XP_004145707.1	3	https://bioinformatics.psb.ugent.be/plaza/versions/plaza_v4_dicots/genes/view/Cucsa.155940	R-4-C	R-4-C	yes	chalcone synthase 2	CHS	predicted	100	100	0	400	NC_026657.1	no	CHS2	Qian et al. (2019)	Plantae	Tracheobionta	Magnoliophyta	Magnoliopsida	Eudicots	Eurosids I	Cucurbitales	Cucurbitaceae	Cucumis	Cucumis sativus
Cural_ADP08987	species_not_in_PLAZA		R-4-C	R-4-C	yes	chalcone synthase	CHS	validated	100	100	0	396	-	no	CHS	Mallika et al. (2016)	Plantae	Tracheobionta	Magnoliophyta	Liliopsida	Monocots	Commelinids	Zingiberales	Zingiberaceae	Curcuma	Curcuma alismatifolia
Curam_AEF58783	species_not_in_PLAZA		Other	nd		chalcone synthase	CHS	predicted	100	100	9e-136	189	-	no	CHS1	Mallika et al. (2016)	Plantae	Tracheobionta	Magnoliophyta	Liliopsida	Monocots	Commelinids	Zingiberales	Zingiberaceae	Curcuma	Curcuma amada
Curam_ANT47189	species_not_in_PLAZA		R-2-X	R-2-X	yes	diketide-CoA synthase [Curcuma longa]	DCS	validated	100	100	0	392	-				Plantae	Tracheobionta	Magnoliophyta	Liliopsida	Monocots	Commelinids	Zingiberales	Zingiberaceae	Curcuma	Curcuma amada
Curam_ANT47190	species_not_in_PLAZA		R-2-X	R-2-X	yes	Curcumin synthase 3, demethoxycurcumin synthase [Curcuma longa]	CCS	validated	100	100	0	390	-				Plantae	Tracheobionta	Magnoliophyta	Liliopsida	Monocots	Commelinids	Zingiberales	Zingiberaceae	Curcuma	Curcuma amada
Curca_AEF58785	species_not_in_PLAZA		Other	nd		chalcone synthase	CHS	predicted	100	100	8e-136	189	-	no	CHS1	Mallika et al. (2016)	Plantae	Tracheobionta	Magnoliophyta	Liliopsida	Monocots	Commelinids	Zingiberales	Zingiberaceae	Curcuma	Curcuma caesia
Curca_AEF58786	species_not_in_PLAZA		Other	nd		chalcone synthase	CHS	predicted	100	100	8e-134	189	-	no	CHS2	Mallika et al. (2016)	Plantae	Tracheobionta	Magnoliophyta	Liliopsida	Monocots	Commelinids	Zingiberales	Zingiberaceae	Curcuma	Curcuma caesia
Curlo_AEF58816	species_not_in_PLAZA		Other	nd		chalcone synthase [Curcuma aromatica]	CHS	predicted	100	100	8e-136	189	-				Plantae	Tracheobionta	Magnoliophyta	Liliopsida	Monocots	Commelinids	Zingiberales	Zingiberaceae	Curcuma	Curcuma longa
Curlo_AEU17692	species_not_in_PLAZA		R-2-X	R-2-X	yes	chalcone synthase-like protein	CHS	predicted	100	100	0	389	-				Plantae	Tracheobionta	Magnoliophyta	Liliopsida	Monocots	Commelinids	Zingiberales	Zingiberaceae	Curcuma	Curcuma longa
Curlo_AEU17693	species_not_in_PLAZA		R-4-C	R-4-C	yes	chalcone synthase-like protein	CHS	predicted	100	100	0	396	-				Plantae	Tracheobionta	Magnoliophyta	Liliopsida	Monocots	Commelinids	Zingiberales	Zingiberaceae	Curcuma	Curcuma longa
Curlo_AEU17694	species_not_in_PLAZA		Other	nd		chalcone synthase-like protein	CHS	predicted	100	100	1e-140	197	-				Plantae	Tracheobionta	Magnoliophyta	Liliopsida	Monocots	Commelinids	Zingiberales	Zingiberaceae	Curcuma	Curcuma longa
Curlo_AEU17695	species_not_in_PLAZA		Other	nd		chalcone synthase-like protein	CHS	predicted	100	100	8e-140	194	-				Plantae	Tracheobionta	Magnoliophyta	Liliopsida	Monocots	Commelinids	Zingiberales	Zingiberaceae	Curcuma	Curcuma longa
Curlo_AEU17696	species_not_in_PLAZA		Other	nd		chalcone synthase-like protein	CHS	predicted	100	100	3e-141	195	-				Plantae	Tracheobionta	Magnoliophyta	Liliopsida	Monocots	Commelinids	Zingiberales	Zingiberaceae	Curcuma	Curcuma longa
Curlo_AEU17698	species_not_in_PLAZA		Other	nd		chalcone synthase-like protein	CHS	predicted	100	100	6e-136	189	-				Plantae	Tracheobionta	Magnoliophyta	Liliopsida	Monocots	Commelinids	Zingiberales	Zingiberaceae	Curcuma	Curcuma longa
Curlo_AEU17699	species_not_in_PLAZA		Other	nd		chalcone synthase-like protein	CHS	predicted	100	100	3e-134	189	-				Plantae	Tracheobionta	Magnoliophyta	Liliopsida	Monocots	Commelinids	Zingiberales	Zingiberaceae	Curcuma	Curcuma longa
Curlo_AEU17700	species_not_in_PLAZA		Other	nd		chalcone synthase-like protein	CHS	predicted	100	100	4e-135	189	-				Plantae	Tracheobionta	Magnoliophyta	Liliopsida	Monocots	Commelinids	Zingiberales	Zingiberaceae	Curcuma	Curcuma longa
Curlo_AEU17701	species_not_in_PLAZA		Other	nd		chalcone synthase-like protein	CHS	predicted	100	100	4e-134	189	-				Plantae	Tracheobionta	Magnoliophyta	Liliopsida	Monocots	Commelinids	Zingiberales	Zingiberaceae	Curcuma	Curcuma longa
Curlo_AJF45913	species_not_in_PLAZA		R-2-X	R-2-X	yes	curcumin synthase 1	CCS	validated	100	100	0	389	-	enzymatic_assay	curcuminoid synthase (CURS)	Katsuyama et al. (2009a)	Plantae	Tracheobionta	Magnoliophyta	Liliopsida	Monocots	Commelinids	Zingiberales	Zingiberaceae	Curcuma	Curcuma longa
Curlo_AJF45914	species_not_in_PLAZA		R-2-X	R-2-X	yes	curcumin synthase 3	CCS	validated	100	100	0	390	-	enzymatic_assay	curcuminoid synthase (CURS3)	Katsuyama et al. (2009b)	Plantae	Tracheobionta	Magnoliophyta	Liliopsida	Monocots	Commelinids	Zingiberales	Zingiberaceae	Curcuma	Curcuma longa
Curlo_AJF45915	species_not_in_PLAZA		R-2-X	R-2-X	yes	diketide-CoA synthase 1	DCS	validated	100	100	0	389	-				Plantae	Tracheobionta	Magnoliophyta	Liliopsida	Monocots	Commelinids	Zingiberales	Zingiberaceae	Curcuma	Curcuma longa
Curlo_AJF45916	species_not_in_PLAZA		R-2-X	R-2-X	yes	diketide-CoA synthase	DCS	validated	100	100	0	392	-				Plantae	Tracheobionta	Magnoliophyta	Liliopsida	Monocots	Commelinids	Zingiberales	Zingiberaceae	Curcuma	Curcuma longa
Curlo_AND95943	species_not_in_PLAZA		Other	Other	yes	type III polyketide synthase	PKS	predicted	100	100	0	391	-				Plantae	Tracheobionta	Magnoliophyta	Liliopsida	Monocots	Commelinids	Zingiberales	Zingiberaceae	Curcuma	Curcuma longa
Curlo_BAH56225	species_not_in_PLAZA		R-2-X	R-2-X	yes	Phenylpropanoylacetyl-CoA synthase, Diketide CoA synthase	DCS	validated	100	100	0	389	-	enzymatic_assay	diketide-CoA synthase (DCS)	Katsuyama et al. (2009a)	Plantae	Tracheobionta	Magnoliophyta	Liliopsida	Monocots	Commelinids	Zingiberales	Zingiberaceae	Curcuma	Curcuma longa
Curlo_BAH56226	species_not_in_PLAZA		R-2-X	R-2-X	yes	curcumin synthase 1	CCS	validated	100	100	0	389	-	enzymatic_assay	curcuminoid synthase (CURS)	Katsuyama et al. (2009a)	Plantae	Tracheobionta	Magnoliophyta	Liliopsida	Monocots	Commelinids	Zingiberales	Zingiberaceae	Curcuma	Curcuma longa
Curlo_BAH85780	species_not_in_PLAZA		R-2-X	R-2-X	yes	Curcumin synthase 2	CCS	validated	100	100	0	391	-	enzymatic_assay	curcuminoid synthase (CURS2)	Katsuyama et al. (2009b)	Plantae	Tracheobionta	Magnoliophyta	Liliopsida	Monocots	Commelinids	Zingiberales	Zingiberaceae	Curcuma	Curcuma longa
Curlo_BAH85781	species_not_in_PLAZA		R-2-X	R-2-X	yes	Curcumin synthase 3, demethoxycurcumin synthase	CCS	validated	100	100	0	390	-	no	CURS3	Wannapinpong et al. (2015)	Plantae	Tracheobionta	Magnoliophyta	Liliopsida	Monocots	Commelinids	Zingiberales	Zingiberaceae	Curcuma	Curcuma longa
Curlo_BAI50014	species_not_in_PLAZA		R-2-X	R-2-X	yes	diketide-CoA synthase	DCS	validated	100	100	0	392	-				Plantae	Tracheobionta	Magnoliophyta	Liliopsida	Monocots	Commelinids	Zingiberales	Zingiberaceae	Curcuma	Curcuma longa
Curlo_BAQ35541	species_not_in_PLAZA		Other	Other	yes	chalcone synthase	CHS	validated	100	100	0	396	-	no	CHS1	Wannapinpong et al. (2015)	Plantae	Tracheobionta	Magnoliophyta	Liliopsida	Monocots	Commelinids	Zingiberales	Zingiberaceae	Curcuma	Curcuma longa
Curlo_BAQ35542	species_not_in_PLAZA		Other	Other	yes	chalcone synthase	CHS	validated	100	100	0	396	-	no	CHS2	Wannapinpong et al. (2015)	Plantae	Tracheobionta	Magnoliophyta	Liliopsida	Monocots	Commelinids	Zingiberales	Zingiberaceae	Curcuma	Curcuma longa
Curlo_BAQ35543	species_not_in_PLAZA		Other	Other	yes	chalcone synthase	CHS	validated	100	100	0	389	-	no	CHS3	Wannapinpong et al. (2015)	Plantae	Tracheobionta	Magnoliophyta	Liliopsida	Monocots	Commelinids	Zingiberales	Zingiberaceae	Curcuma	Curcuma longa
Curlo_BAW81544	species_not_in_PLAZA		R-2-X	R-2-X	yes	diketide-CoA synthase	DCS	validated	100	100	0	389	-				Plantae	Tracheobionta	Magnoliophyta	Liliopsida	Monocots	Commelinids	Zingiberales	Zingiberaceae	Curcuma	Curcuma longa
Curlo_BAW81545	species_not_in_PLAZA		R-2-X	R-2-X	yes	Curcumin synthase 2	CCS	validated	100	100	0	391	-				Plantae	Tracheobionta	Magnoliophyta	Liliopsida	Monocots	Commelinids	Zingiberales	Zingiberaceae	Curcuma	Curcuma longa
Curlo_JN017190	species_not_in_PLAZA		Other	nd		chalcone synthase-like protein	CHS	predicted	100	100	6e-136	189	-				Plantae	Tracheobionta	Magnoliophyta	Liliopsida	Monocots	Commelinids	Zingiberales	Zingiberaceae	Curcuma	Curcuma longa
Curze_AEF58815	species_not_in_PLAZA		Other	nd		chalcone synthase [Curcuma aromatica]	CHS	predicted	100	100	8e-136	189	-	no	CHS	Wannapinpong et al. (2015)	Plantae	Tracheobionta	Magnoliophyta	Liliopsida	Monocots	Commelinids	Zingiberales	Zingiberaceae	Curcuma	Curcuma zedoaria
Cyagr_AFY27694	species_not_in_PLAZA		Other	Other	yes	type III polyketide synthase	PKS	predicted	100	100	0	365	-				Bacteria	Eubacteria	Cyanophyta	Cyanophyceae			Synechococcales	Synechococcaceae	Cyanobium	Cyanobium gracile
Cyagr_AFY30348	species_not_in_PLAZA		Other	Other	yes	naringenin-chalcone synthase	CHS	predicted	100	100	0	415	-				Bacteria	Eubacteria	Cyanophyta	Cyanophyceae			Synechococcales	Synechococcaceae	Cyanobium	Cyanobium gracile
Cyagr_WP_015108149	species_not_in_PLAZA		Other	Other	yes	type III polyketide synthase	PKS	validated	100	100	0	365	-				Bacteria	Eubacteria	Cyanophyta	Cyanophyceae			Synechococcales	Synechococcaceae	Cyanobium	Cyanobium gracile
Cyasp_EDY38841	species_not_in_PLAZA		Other	Other	yes	type III polyketide synthase [Cyanobium sp. PCC 7001]	PKS	predicted	100	100	0	356	-				Bacteria	Eubacteria	Cyanophyta	Cyanophyceae			Synechococcales	Synechococcaceae	Cyanobium	Cyanobium sp.
Cyasp_SBO42063	species_not_in_PLAZA		Other	Other	yes	type III polyketide synthase	PKS	predicted	100	100	0	375	-				Bacteria	Eubacteria	Cyanophyta	Cyanophyceae			Synechococcales	Synechococcaceae	Cyanobium	Cyanobium sp.
Cyasp_WP_006910749	species_not_in_PLAZA		Other	Other	yes	type III polyketide synthase [Cyanobium sp. PCC 7001]	PKS	predicted	100	100	0	356					Bacteria	Eubacteria	Cyanophyta	Cyanophyceae			Synechococcales	Synechococcaceae	Cyanobium	Cyanobium sp.
Cyasp_WP_087066964	species_not_in_PLAZA		Other	Other	yes	type III polyketide synthase [Cyanobium sp. NIES-981]	PKS	predicted	100	100	0	375					Bacteria	Eubacteria	Cyanophyta	Cyanophyceae			Synechococcales	Synechococcaceae	Cyanobium	Cyanobium sp.
cycmi_CMI00009391	1	https://bioinformatics.psb.ugent.be/plaza/versions/gymno-plaza/genes/view/CMI00009391	R-4-C	R-4-C	yes	chalcone synthase [Ginkgo biloba]	CHS	validated	97	86	0	396	-				Plantae	Tracheobionta	Cycadophyta	Cycadopsida			Cycadales	Cycadaceae	Cycas	Cycas micholitzii
cycmi_CMI00027864	1	https://bioinformatics.psb.ugent.be/plaza/versions/gymno-plaza/genes/view/CMI00027864	Other	Other	yes	chalcone synthase [Ginkgo biloba]	CHS	validated	100	86	0	374	-				Plantae	Tracheobionta	Cycadophyta	Cycadopsida			Cycadales	Cycadaceae	Cycas	Cycas micholitzii
Cymhy_AIM58716	species_not_in_PLAZA		R-4-A	R-4-A	yes	bibenzyl synthase	BBS	validated	100	100	0	390	-	no	BBS	Wang et al. (2014)	Plantae	Tracheobionta	Magnoliophyta	Liliopsida	Monocots		Asparagales	Orchidaceae	Cymbidium	Cymbidium hybrid
Cymhy_AIM58717	species_not_in_PLAZA		R-4-C	R-4-C	yes	chalcone synthase	CHS	validated	100	100	0	394	-	no	CHS	Wang et al. (2014)	Plantae	Tracheobionta	Magnoliophyta	Liliopsida	Monocots		Asparagales	Orchidaceae	Cymbidium	Cymbidium hybrid
dauca_DCAR_000081	1	https://bioinformatics.psb.ugent.be/plaza/versions/plaza_v4_dicots/genes/view/DCAR_000081	Other	nd		Chalcone synthase	CHS	predicted	99	100	3e-113	154	DCARv2_C10594619				Plantae	Tracheobionta	Magnoliophyta	Magnoliopsida	Eudicots	Asterids	Apiales	Apiaceae	Daucus	Daucus carota
dauca_DCAR_014462	1	https://bioinformatics.psb.ugent.be/plaza/versions/plaza_v4_dicots/genes/view/DCAR_014462	Other	Other	yes	chalcone synthase 2	CHS	predicted	99	100	0	257	DCARv2_Chr4	enzymatic_assay	CHS (CHS2)	Hirner & Seitz (2000)	Plantae	Tracheobionta	Magnoliophyta	Magnoliopsida	Eudicots	Asterids	Apiales	Apiaceae	Daucus	Daucus carota
dauca_DCAR_018992	3	https://bioinformatics.psb.ugent.be/plaza/versions/plaza_v4_dicots/genes/view/DCAR_018992	R-4-A	R-4-A	yes	hypothetical protein DCAR_018992	unknown	predicted	99	100	0	375	DCARv2_Chr5				Plantae	Tracheobionta	Magnoliophyta	Magnoliopsida	Eudicots	Asterids	Apiales	Apiaceae	Daucus	Daucus carota
dauca_DCAR_018994	1	https://bioinformatics.psb.ugent.be/plaza/versions/plaza_v4_dicots/genes/view/DCAR_018994	nd	nd		hypothetical protein DCAR_018994, fragment	unknown	predicted	98	100	1e-42	68	DCARv2_Chr5				Plantae	Tracheobionta	Magnoliophyta	Magnoliopsida	Eudicots	Asterids	Apiales	Apiaceae	Daucus	Daucus carota
dauca_DCAR_018997	2	https://bioinformatics.psb.ugent.be/plaza/versions/plaza_v4_dicots/genes/view/DCAR_018997	Other	Other	yes	chalcone synthase-like	CHS	predicted	99	100	0	392	DCARv2_Chr5				Plantae	Tracheobionta	Magnoliophyta	Magnoliopsida	Eudicots	Asterids	Apiales	Apiaceae	Daucus	Daucus carota
dauca_DCAR_018999	2	https://bioinformatics.psb.ugent.be/plaza/versions/plaza_v4_dicots/genes/view/DCAR_018999	Other	Other	yes	chalcone synthase 1-like	CHS	predicted	99	100	0	398	DCARv2_Chr5				Plantae	Tracheobionta	Magnoliophyta	Magnoliopsida	Eudicots	Asterids	Apiales	Apiaceae	Daucus	Daucus carota
dauca_DCAR_019001	2	https://bioinformatics.psb.ugent.be/plaza/versions/plaza_v4_dicots/genes/view/DCAR_019001	Other	Other	yes	chalcone synthase 1-like	CHS	predicted	99	100	0	398	DCARv2_Chr5				Plantae	Tracheobionta	Magnoliophyta	Magnoliopsida	Eudicots	Asterids	Apiales	Apiaceae	Daucus	Daucus carota
dauca_DCAR_019002	2	https://bioinformatics.psb.ugent.be/plaza/versions/plaza_v4_dicots/genes/view/DCAR_019002	Other	Other	yes	hypothetical protein DCAR_019002	CHS	predicted	99	100	0	392	DCARv2_Chr5				Plantae	Tracheobionta	Magnoliophyta	Magnoliopsida	Eudicots	Asterids	Apiales	Apiaceae	Daucus	Daucus carota
dauca_DCAR_022783	2	https://bioinformatics.psb.ugent.be/plaza/versions/plaza_v4_dicots/genes/view/DCAR_022783	Other	Other	yes	type III polyketide synthase B	PKSB	predicted	99	100	0	390	DCARv2_Chr6				Plantae	Tracheobionta	Magnoliophyta	Magnoliopsida	Eudicots	Asterids	Apiales	Apiaceae	Daucus	Daucus carota
dauca_DCAR_026110	1	https://bioinformatics.psb.ugent.be/plaza/versions/plaza_v4_dicots/genes/view/DCAR_026110	Other	Other	yes	chalcone synthase 2-like isoform X2	CHS	predicted	99	100	0	306	DCARv2_Chr7				Plantae	Tracheobionta	Magnoliophyta	Magnoliopsida	Eudicots	Asterids	Apiales	Apiaceae	Daucus	Daucus carota
dauca_DCAR_026111	2	https://bioinformatics.psb.ugent.be/plaza/versions/plaza_v4_dicots/genes/view/DCAR_026111	R-4-A	R-4-A	yes	chalcone synthase 2-like	CHS	predicted	99	100	0	391	DCARv2_Chr7				Plantae	Tracheobionta	Magnoliophyta	Magnoliopsida	Eudicots	Asterids	Apiales	Apiaceae	Daucus	Daucus carota
dauca_DCAR_030785	1	https://bioinformatics.psb.ugent.be/plaza/versions/plaza_v4_dicots/genes/view/DCAR_030785	Other	Other	yes	chalcone synthase 1-like	CHS	predicted	99	100	0	263	DCARv2_Chr9				Plantae	Tracheobionta	Magnoliophyta	Magnoliopsida	Eudicots	Asterids	Apiales	Apiaceae	Daucus	Daucus carota
dauca_DCAR_030786	2	https://bioinformatics.psb.ugent.be/plaza/versions/plaza_v4_dicots/genes/view/DCAR_030786	R-4-C	R-4-C	yes	chalcone synthase 1	CHS	predicted	99	100	0	389	DCARv2_Chr9	enzymatic_assay	CHS (CHS1)	Hirner & Seitz (2000)	Plantae	Tracheobionta	Magnoliophyta	Magnoliopsida	Eudicots	Asterids	Apiales	Apiaceae	Daucus	Daucus carota
dauca_DCAR_031361	3	https://bioinformatics.psb.ugent.be/plaza/versions/plaza_v4_dicots/genes/view/DCAR_031361	Other	Other	yes	hypothetical protein DCAR_031361	unknown	predicted	99	100	0	389	DCARv2_B7				Plantae	Tracheobionta	Magnoliophyta	Magnoliopsida	Eudicots	Asterids	Apiales	Apiaceae	Daucus	Daucus carota
denof_XP_020674025.1	species_not_in_PLAZA		Other	Other	yes	bibenzyl synthase-like [Dendrobium catenatum]	BBS	predicted	100	100	0	382	NW_018321188.1				Plantae	Tracheobionta	Magnoliophyta	Liliopsida	Monocots		Asparagales	Orchidaceae	Dendrobium	Dendrobium officinale
denof_XP_020690097.1	species_not_in_PLAZA		R-4-A	R-4-A	yes	bibenzyl synthase-like [Dendrobium catenatum]	BBS	predicted	100	100	0	390	NW_018287744.1				Plantae	Tracheobionta	Magnoliophyta	Liliopsida	Monocots		Asparagales	Orchidaceae	Dendrobium	Dendrobium officinale
denof_XP_020690099.1	species_not_in_PLAZA		R-4-A	R-4-A	yes	bibenzyl synthase-like [Dendrobium catenatum]	BBS	predicted	100	100	0	390	NW_018287744.1				Plantae	Tracheobionta	Magnoliophyta	Liliopsida	Monocots		Asparagales	Orchidaceae	Dendrobium	Dendrobium officinale
denof_XP_020690160.1	species_not_in_PLAZA		Other	Other	yes	type III polyketide synthase A-like [Dendrobium catenatum]	PKSA	predicted	100	100	0	414	NW_018287752.1				Plantae	Tracheobionta	Magnoliophyta	Liliopsida	Monocots		Asparagales	Orchidaceae	Dendrobium	Dendrobium officinale
denof_XP_020691094.1	species_not_in_PLAZA		Other	Other	yes	bibenzyl synthase-like [Dendrobium catenatum]	BBS	predicted	100	100	0	390	NW_018290378.1				Plantae	Tracheobionta	Magnoliophyta	Liliopsida	Monocots		Asparagales	Orchidaceae	Dendrobium	Dendrobium officinale
denof_XP_020693902.1	species_not_in_PLAZA		R-4-C	R-4-C	yes	chalcone synthase 8-like [Dendrobium catenatum]	CHS	predicted	100	100	0	390	NW_018294906.1				Plantae	Tracheobionta	Magnoliophyta	Liliopsida	Monocots		Asparagales	Orchidaceae	Dendrobium	Dendrobium officinale
denof_XP_020702168.1	species_not_in_PLAZA		R-4-C	R-4-C	yes	chalcone synthase 8 [Dendrobium catenatum]	CHS	predicted	100	100	0	395	NW_018310506.1	no	CHS1/CHS2/CHS4, BBS1	Han et al. (2014)	Plantae	Tracheobionta	Magnoliophyta	Liliopsida	Monocots		Asparagales	Orchidaceae	Dendrobium	Dendrobium officinale
denof_XP_020704098.1	species_not_in_PLAZA		R-4-A	R-4-A	yes	bibenzyl synthase [Dendrobium catenatum]	BBS	predicted	100	100	0	390	NW_018312776.1				Plantae	Tracheobionta	Magnoliophyta	Liliopsida	Monocots		Asparagales	Orchidaceae	Dendrobium	Dendrobium officinale
denof_XP_020704102.1	species_not_in_PLAZA		R-4-A	R-4-A	yes	bibenzyl synthase-like [Dendrobium catenatum]	BBS	predicted	100	100	0	388	NW_018312776.1				Plantae	Tracheobionta	Magnoliophyta	Liliopsida	Monocots		Asparagales	Orchidaceae	Dendrobium	Dendrobium officinale
Drolu_ABQ59603	species_not_in_PLAZA		Other	Other	yes	type III polyketide synthase	PKS	validated	100	100	0	389	-				Plantae	Tracheobionta	Magnoliophyta	Magnoliopsida	Eudicots	Core eudicots	Caryophyllales	Drosophyllaceae	Drosophyllum	Drosophyllum lusitanicum
ectsi_Esi0024_0032	7	https://bioinformatics.psb.ugent.be/plaza/versions/pico-plaza/genes/view/ES0024G00160	Other	Other	yes	Chain A, Crystal Strucutre Of Pks-i	PKS	predicted	99	100	0	414	sctg_24	enzymatic_assay/X_ray_structure	phloroglucinol synthase (PKS1)	Meslet-Cladiere et al. (2013)	Chromista		Heterokonta	Phaeophyceae			Ectocarpales	Ectocarpaceae	Ectocarpus	Ectocarpus siliculosus
ectsi_Esi0046_0100	8	https://bioinformatics.psb.ugent.be/plaza/versions/pico-plaza/genes/view/ES0046G00500	Other	Other	yes	Polyketide Synthase III	PKS	predicted	78	100	0	399	sctg_46	no	PKS3	Meslet-Cladiere et al. (2013)	Chromista		Heterokonta	Phaeophyceae			Ectocarpales	Ectocarpaceae	Ectocarpus	Ectocarpus siliculosus
ectsi_Esi0110_0075	7	https://bioinformatics.psb.ugent.be/plaza/versions/pico-plaza/genes/view/ES0110G00100	Other	Other	yes	Polyketide Synthase III (C-terminal region) Polyketide Synthase III (N-terminal region)	PKS	predicted	90	100	0	419	sctg_110	no	PKS2	Meslet-Cladiere et al. (2013)	Chromista		Heterokonta	Phaeophyceae			Ectocarpales	Ectocarpaceae	Ectocarpus	Ectocarpus siliculosus
elagu_XP_010907554.1	2	https://bioinformatics.psb.ugent.be/plaza/versions/plaza_v4_5_monocots/genes/view/p5.00_sc00457_p0001	R-4-C	R-4-C	yes	chalcone synthase 3-like	CHS	predicted	100	100	0	393	NW_011551128.1				Plantae	Tracheobionta	Magnoliophyta	Liliopsida	Monocots	Commelinids	Arecales	Arecaceae	Elaeis	Elaeis guineensis
elagu_XP_010908134.1	2	https://bioinformatics.psb.ugent.be/plaza/versions/plaza_v4_5_monocots/genes/view/p5.00_sc00581_p0001	R-4-C	R-4-C	yes	chalcone synthase 3	CHS	predicted	100	100	0	393	NW_011551241.1				Plantae	Tracheobionta	Magnoliophyta	Liliopsida	Monocots	Commelinids	Arecales	Arecaceae	Elaeis	Elaeis guineensis
elagu_XP_010908135.1	2	https://bioinformatics.psb.ugent.be/plaza/versions/plaza_v4_5_monocots/genes/view/p5.00_sc00581_p0003	R-4-C	R-4-C	yes	chalcone synthase 3	CHS	predicted	100	100	0	393	NW_011551241.1				Plantae	Tracheobionta	Magnoliophyta	Liliopsida	Monocots	Commelinids	Arecales	Arecaceae	Elaeis	Elaeis guineensis
elagu_XP_010909688.1	2	https://bioinformatics.psb.ugent.be/plaza/versions/plaza_v4_5_monocots/genes/view/p5.00_sc01627_p0001	R-4-C	R-4-C	yes	chalcone synthase 3-like	CHS	predicted	100	100	0	393	NW_011552255.1				Plantae	Tracheobionta	Magnoliophyta	Liliopsida	Monocots	Commelinids	Arecales	Arecaceae	Elaeis	Elaeis guineensis
elagu_XP_010910437.1	2	https://bioinformatics.psb.ugent.be/plaza/versions/plaza_v4_5_monocots/genes/view/p5.00_sc04523_p0001	R-4-C	R-4-C	yes	chalcone synthase 3	CHS	predicted	100	100	0	393	NW_011555137.1				Plantae	Tracheobionta	Magnoliophyta	Liliopsida	Monocots	Commelinids	Arecales	Arecaceae	Elaeis	Elaeis guineensis
elagu_XP_010910482.1	2	https://bioinformatics.psb.ugent.be/plaza/versions/plaza_v4_5_monocots/genes/view/p5.00_sc05048_p0001	Other	Other	yes	chalcone synthase-like	CHS	predicted	100	100	0	317	NW_011555662.1				Plantae	Tracheobionta	Magnoliophyta	Liliopsida	Monocots	Commelinids	Arecales	Arecaceae	Elaeis	Elaeis guineensis
elagu_XP_010910945.2	2	https://bioinformatics.psb.ugent.be/plaza/versions/plaza_v4_5_monocots/genes/view/p5.00_sc00001_p0566	Other	Other	yes	chalcone synthase	CHS	predicted	100	100	0	311	NW_011562056.1				Plantae	Tracheobionta	Magnoliophyta	Liliopsida	Monocots	Commelinids	Arecales	Arecaceae	Elaeis	Elaeis guineensis
elagu_XP_010916088.1	2	https://bioinformatics.psb.ugent.be/plaza/versions/plaza_v4_5_monocots/genes/view/p5.00_sc00001_p0566	Other	Other	yes	chalcone synthase	CHS	predicted	100	100	0	389	NC_025995.1				Plantae	Tracheobionta	Magnoliophyta	Liliopsida	Monocots	Commelinids	Arecales	Arecaceae	Elaeis	Elaeis guineensis
elagu_XP_010916792.1	1	https://bioinformatics.psb.ugent.be/plaza/versions/plaza_v4_5_monocots/genes/view/p5.00_sc00001_p0569	Other	Other	yes	chalcone synthase 4-like	CHS	predicted	100	100	0	354	NC_025995.1				Plantae	Tracheobionta	Magnoliophyta	Liliopsida	Monocots	Commelinids	Arecales	Arecaceae	Elaeis	Elaeis guineensis
elagu_XP_010920893.1	2	https://bioinformatics.psb.ugent.be/plaza/versions/plaza_v4_5_monocots/genes/view/p5.00_sc00065_p0028	Other	Other	yes	chalcone synthase 3-like	CHS	predicted	100	100	0	389	NC_025993.1				Plantae	Tracheobionta	Magnoliophyta	Liliopsida	Monocots	Commelinids	Arecales	Arecaceae	Elaeis	Elaeis guineensis
elagu_XP_010929491.1	2	https://bioinformatics.psb.ugent.be/plaza/versions/plaza_v4_5_monocots/genes/view/p5.00_sc00177_p0002	R-4-C	R-4-C	yes	chalcone synthase 2	CHS	predicted	100	100	0	394	NC_026001.1				Plantae	Tracheobionta	Magnoliophyta	Liliopsida	Monocots	Commelinids	Arecales	Arecaceae	Elaeis	Elaeis guineensis
elagu_XP_010934708.2	2	https://bioinformatics.psb.ugent.be/plaza/versions/plaza_v4_5_monocots/genes/view/p5.00_sc00062_p0042	Other	Other	yes	type III polyketide synthase B	PKSA	predicted	100	100	0	390	NC_026004.1				Plantae	Tracheobionta	Magnoliophyta	Liliopsida	Monocots	Commelinids	Arecales	Arecaceae	Elaeis	Elaeis guineensis
elagu_XP_010942344.1	2	https://bioinformatics.psb.ugent.be/plaza/versions/plaza_v4_5_monocots/genes/view/p5.00_sc00046_p0039	R-4-C	R-4-C	yes	chalcone synthase 1	CHS	predicted	100	100	0	392	NW_011550908.1				Plantae	Tracheobionta	Magnoliophyta	Liliopsida	Monocots	Commelinids	Arecales	Arecaceae	Elaeis	Elaeis guineensis
elagu_XP_029123260.1	2	https://bioinformatics.psb.ugent.be/plaza/versions/plaza_v4_5_monocots/genes/view/p5.00_sc00002_p0030	Other	Other	yes	type III polyketide synthase B	PKSB	predicted	100	100	0	321	NC_026003.1				Plantae	Tracheobionta	Magnoliophyta	Liliopsida	Monocots	Commelinids	Arecales	Arecaceae	Elaeis	Elaeis guineensis
equgi_cds.Locus_10049_Transcript_1_1_m.20667	species_not_in_PLAZA		Other	Other	yes	hypothetical protein MARPO_0020s0082 [Marchantia polymorpha]	unknown	predicted	95	65	4e-154	346	-				Plantae	Tracheobionta	Pteridophyta	Equisetopsida			Equisetales	Equisetaceae	Equisetum	Equisetum giganteum
equgi_cds.Locus_1312_Transcript_1_1_m.2882	species_not_in_PLAZA		Other	Other	yes	hypothetical protein AXG93_969s1010 [Marchantia polymorpha subsp. Ruderalis]	unknown	predicted	87	63	1e-162	417	-				Plantae	Tracheobionta	Pteridophyta	Equisetopsida			Equisetales	Equisetaceae	Equisetum	Equisetum giganteum
equgi_cds.Locus_16535_Transcript_1_1_m.30737	species_not_in_PLAZA		R-4-C	R-4-C	yes	p-coumaroyltriacetic acid synthase [Equisetum hyemale]	CTS	validated	88	89	0	412	-				Plantae	Tracheobionta	Pteridophyta	Equisetopsida			Equisetales	Equisetaceae	Equisetum	Equisetum giganteum
equgi_cds.Locus_25846_Transcript_2_9_m.38839	species_not_in_PLAZA		Other	nd		type III polyketide synthase A [Cucumis melo]	PKSA	predicted	94	67	6e-71	176	-				Plantae	Tracheobionta	Pteridophyta	Equisetopsida			Equisetales	Equisetaceae	Equisetum	Equisetum giganteum
equgi_cds.Locus_25846_Transcript_9_9_m.38842	species_not_in_PLAZA		Other	nd		type III polyketide synthase A [Cucumis melo]	PKSA	predicted	94	67	6e-71	174	-				Plantae	Tracheobionta	Pteridophyta	Equisetopsida			Equisetales	Equisetaceae	Equisetum	Equisetum giganteum
equgi_cds.Locus_29021_Transcript_1_1_m.39955	species_not_in_PLAZA		Other	Other	yes	chalcone synthase homolog PrChS1 [Pinus radiata]	CHS	validated	97	64	2e-174	394	-				Plantae	Tracheobionta	Pteridophyta	Equisetopsida			Equisetales	Equisetaceae	Equisetum	Equisetum giganteum
equgi_cds.Locus_462_Transcript_3_4_m.1092	species_not_in_PLAZA		Other	Other		hypothetical protein MARPO_0020s0082 [Marchantia polymorpha]	unknown	predicted	92	63	5e-90	229	-				Plantae	Tracheobionta	Pteridophyta	Equisetopsida			Equisetales	Equisetaceae	Equisetum	Equisetum giganteum
equgi_cds.Locus_5106_Transcript_1_2_m.11120	species_not_in_PLAZA		Other	Other	yes	hypothetical protein MARPO_0020s0082 [Marchantia polymorpha]	unknown	predicted	74	68	1e-107	298	-				Plantae	Tracheobionta	Pteridophyta	Equisetopsida			Equisetales	Equisetaceae	Equisetum	Equisetum giganteum
equgi_cds.Locus_5106_Transcript_2_2_m.11121	species_not_in_PLAZA		Other	Other	yes	hypothetical protein MARPO_0020s0082 [Marchantia polymorpha]	unknown	predicted	74	68	1e-107	298	-				Plantae	Tracheobionta	Pteridophyta	Equisetopsida			Equisetales	Equisetaceae	Equisetum	Equisetum giganteum
eucgr_Eucgr.D01632.1.p	2	https://bioinformatics.psb.ugent.be/plaza/versions/plaza_v4_dicots/genes/view/Eucgr.D01632	Other	Other	yes	chalcone synthase	CHS	predicted	99	100	0	393	Chr05				Plantae	Tracheobionta	Magnoliophyta	Magnoliopsida	Eudicots	Eurosids II	Myrtales	Myrtaceae	Eucalyptus	Eucalyptus grandis
eucgr_Eucgr.D01635.1.p	2	https://bioinformatics.psb.ugent.be/plaza/versions/plaza_v4_dicots/genes/view/Eucgr.D01635	R-4-A	R-4-A	yes	chalcone synthase	CHS	predicted	99	100	0	416	Chr05				Plantae	Tracheobionta	Magnoliophyta	Magnoliopsida	Eudicots	Eurosids II	Myrtales	Myrtaceae	Eucalyptus	Eucalyptus grandis
eucgr_Eucgr.D01637.1.p	6	https://bioinformatics.psb.ugent.be/plaza/versions/plaza_v4_dicots/genes/view/Eucgr.D01637	Other	Other	yes	hypothetical protein EUGRSUZ_D01637, fragment	unknown	predicted	99	100	0	263	Chr05				Plantae	Tracheobionta	Magnoliophyta	Magnoliopsida	Eudicots	Eurosids II	Myrtales	Myrtaceae	Eucalyptus	Eucalyptus grandis
eucgr_Eucgr.D01640.1.p	1	https://bioinformatics.psb.ugent.be/plaza/versions/plaza_v4_dicots/genes/view/Eucgr.D01640	nd	nd		hypothetical protein EUGRSUZ_D01640, fragment	unknown	predicted	98	100	8e-44	67	Chr05				Plantae	Tracheobionta	Magnoliophyta	Magnoliopsida	Eudicots	Eurosids II	Myrtales	Myrtaceae	Eucalyptus	Eucalyptus grandis
eucgr_Eucgr.D02515.1.p	2	https://bioinformatics.psb.ugent.be/plaza/versions/plaza_v4_dicots/genes/view/Eucgr.D02515	Other	Other	yes	type III polyketide synthase A	PKSA	predicted	99	100	0	393	Chr04				Plantae	Tracheobionta	Magnoliophyta	Magnoliopsida	Eudicots	Eurosids II	Myrtales	Myrtaceae	Eucalyptus	Eucalyptus grandis
eucgr_Eucgr.F04371.1.p	2	https://bioinformatics.psb.ugent.be/plaza/versions/plaza_v4_dicots/genes/view/Eucgr.F04371	Other	Other	yes	hypothetical protein EUGRSUZ_F04371	unknown	predicted	99	100	0	338	Chr06				Plantae	Tracheobionta	Magnoliophyta	Magnoliopsida	Eudicots	Eurosids II	Myrtales	Myrtaceae	Eucalyptus	Eucalyptus grandis
eucgr_Eucgr.H00087.1.p	3	https://bioinformatics.psb.ugent.be/plaza/versions/plaza_v4_dicots/genes/view/Eucgr.H00087	Other	Other	yes	hypothetical protein EUGRSUZ_H00087	unknown	predicted	99	100	0	381	Chr08	no	PKS1	Rubin-Pitel et al. (2010)	Plantae	Tracheobionta	Magnoliophyta	Magnoliopsida	Eudicots	Eurosids II	Myrtales	Myrtaceae	Eucalyptus	Eucalyptus grandis
eucgr_Eucgr.H02828.1.p	2	https://bioinformatics.psb.ugent.be/plaza/versions/plaza_v4_dicots/genes/view/Eucgr.H02828	R-4-C	R-4-C	yes	chalcone synthase 1	CHS	predicted	99	100	0	391	Chr08	no	PKS4	Rubin-Pitel et al. (2010)	Plantae	Tracheobionta	Magnoliophyta	Magnoliopsida	Eudicots	Eurosids II	Myrtales	Myrtaceae	Eucalyptus	Eucalyptus grandis
eucgr_Eucgr.H03914.1.p	2	https://bioinformatics.psb.ugent.be/plaza/versions/plaza_v4_dicots/genes/view/Eucgr.H03914	Other	Other	yes	chalcone synthase	CHS	predicted	99	100	0	389	Chr08	no	PKS3	Rubin-Pitel et al. (2010)	Plantae	Tracheobionta	Magnoliophyta	Magnoliopsida	Eudicots	Eurosids II	Myrtales	Myrtaceae	Eucalyptus	Eucalyptus grandis
eucgr_Eucgr.I01371.1.p	2	https://bioinformatics.psb.ugent.be/plaza/versions/plaza_v4_dicots/genes/view/Eucgr.I01371	Other	Other	yes	type III polyketide synthase B	PKSB	predicted	99	100	0	393	Chr09				Plantae	Tracheobionta	Magnoliophyta	Magnoliopsida	Eudicots	Eurosids II	Myrtales	Myrtaceae	Eucalyptus	Eucalyptus grandis
eucgr_Eucgr.I01579.1.p	2	https://bioinformatics.psb.ugent.be/plaza/versions/plaza_v4_dicots/genes/view/Eucgr.I01579	R-4-C	R-4-C	yes	hypothetical protein EUGRSUZ_I01579	unknown	predicted	99	100	0	484	Chr09				Plantae	Tracheobionta	Magnoliophyta	Magnoliopsida	Eudicots	Eurosids II	Myrtales	Myrtaceae	Eucalyptus	Eucalyptus grandis
eucgr_Eucgr.K01974.1.p	3	https://bioinformatics.psb.ugent.be/plaza/versions/plaza_v4_dicots/genes/view/Eucgr.K01974	Other	Other	yes	hypothetical protein EUGRSUZ_K01974	unknown	predicted	100	99	0	383	Chr05				Plantae	Tracheobionta	Magnoliophyta	Magnoliopsida	Eudicots	Eurosids II	Myrtales	Myrtaceae	Eucalyptus	Eucalyptus grandis
eucgr_Eucgr.K01978.1.p	2	https://bioinformatics.psb.ugent.be/plaza/versions/plaza_v4_dicots/genes/view/Eucgr.K01978	Other	Other	yes	chalcone synthase 6-4	CHS	predicted	99	100	0	394	Chr05				Plantae	Tracheobionta	Magnoliophyta	Magnoliopsida	Eudicots	Eurosids II	Myrtales	Myrtaceae	Eucalyptus	Eucalyptus grandis
eucgr_Eucgr.L02670.1.p	1	https://bioinformatics.psb.ugent.be/plaza/versions/plaza_v4_dicots/genes/view/Eucgr.L02670	Other	Other	yes	chalcone synthase 6-4-like	CHS	predicted	100	100	0	321	scaffold_1198				Plantae	Tracheobionta	Magnoliophyta	Magnoliopsida	Eudicots	Eurosids II	Myrtales	Myrtaceae	Eucalyptus	Eucalyptus grandis
eutsa_Thhalv10007831m	species_not_in_PLAZA		Other	Other	yes	type III polyketide synthase A	PKSA	predicted	99	100	0	395	scaffold_5				Plantae	Tracheobionta	Magnoliophyta	Magnoliopsida	Eudicots	Eurosids II	Brassicales	Brassicaceae	Eutrema	Eutrema salsugineum
eutsa_Thhalv10013745m	species_not_in_PLAZA		R-4-C	R-4-C	yes	chalcone synthase 3	CHS	predicted	99	100	0	395	scaffold_2	no	CHS	Mucha et al. (2015)	Plantae	Tracheobionta	Magnoliophyta	Magnoliopsida	Eudicots	Eurosids II	Brassicales	Brassicaceae	Eutrema	Eutrema salsugineum
eutsa_Thhalv10025417m	species_not_in_PLAZA		Other	Other	yes	type III polyketide synthase B isoform X1	PKSB	predicted	99	100	0	392	scaffold_1				Plantae	Tracheobionta	Magnoliophyta	Magnoliopsida	Eudicots	Eurosids II	Brassicales	Brassicaceae	Eutrema	Eutrema salsugineum
eutsa_Thhalv10028565m	species_not_in_PLAZA		Other	Other	yes	hypothetical protein EUTSA_v10028565mg	unknown	predicted	99	100	0	538	scaffold_3				Plantae	Tracheobionta	Magnoliophyta	Magnoliopsida	Eudicots	Eurosids II	Brassicales	Brassicaceae	Eutrema	Eutrema salsugineum
Falmu_ACM41825	species_not_in_PLAZA		R-4-C	R-4-C	yes	PKS	PKS	validated	100	100	0	334	-				Plantae	Tracheobionta	Magnoliophyta	Magnoliopsida	Eudicots	Core eudicots	Caryophyllales	Polygonaceae	Fallopia	Fallopia multiflora
Falmu_ACM41826	species_not_in_PLAZA		Other	Other	yes	benzalacetone synthase	BAS	validated	100	100	0	276	-				Plantae	Tracheobionta	Magnoliophyta	Magnoliopsida	Eudicots	Core eudicots	Caryophyllales	Polygonaceae	Fallopia	Fallopia multiflora
Falmu_ADK45326	species_not_in_PLAZA		R-4-C	R-4-C	yes	PKS	PKS	validated	100	100	0	392	-				Plantae	Tracheobionta	Magnoliophyta	Magnoliopsida	Eudicots	Core eudicots	Caryophyllales	Polygonaceae	Fallopia	Fallopia multiflora
Falmu_AFP97667	species_not_in_PLAZA		R-2-X	R-2-X	yes	type III polyketide synthases	PKS	validated	100	100	0	378	-	no	PKS	Sheng et al. (2010)	Plantae	Tracheobionta	Magnoliophyta	Magnoliopsida	Eudicots	Core eudicots	Caryophyllales	Polygonaceae	Fallopia	Fallopia multiflora
Falmu_ATO91440	species_not_in_PLAZA		Other	Other	yes	type III polyketide synthase	PKS	validated	100	100	0	391	-				Plantae	Tracheobionta	Magnoliophyta	Magnoliopsida	Eudicots	Core eudicots	Caryophyllales	Polygonaceae	Fallopia	Fallopia multiflora
Falmu_ATY35194	species_not_in_PLAZA		Other	Other	yes	putative stilbene synthase	STS	predicted	100	100	0	279	-				Plantae	Tracheobionta	Magnoliophyta	Magnoliopsida	Eudicots	Core eudicots	Caryophyllales	Polygonaceae	Fallopia	Fallopia multiflora
Falmu_ATY35195	species_not_in_PLAZA		Other	Other	yes	putative stilbene synthase	STS	predicted	100	100	0	364	-				Plantae	Tracheobionta	Magnoliophyta	Magnoliopsida	Eudicots	Core eudicots	Caryophyllales	Polygonaceae	Fallopia	Fallopia multiflora
Falmu_ATY35196	species_not_in_PLAZA		R-4-A	R-4-A		putative stilbene synthase	STS	predicted	100	100	3e-167	232	-				Plantae	Tracheobionta	Magnoliophyta	Magnoliopsida	Eudicots	Core eudicots	Caryophyllales	Polygonaceae	Fallopia	Fallopia multiflora
frave_mrna04837.1-v1.0-hybrid	2	https://bioinformatics.psb.ugent.be/plaza/versions/plaza_v4_dicots/genes/view/FVE04837	Other	Other	yes	pentatricopeptide repeat-containing protein At1g02060, chloroplastic	unknown	predicted	99	100	0	387	LG7				Plantae	Tracheobionta	Magnoliophyta	Magnoliopsida	Eudicots	Eurosids I	Rosales	Rosaceae	Fragaria	Fragaria vesca
frave_mrna07378.1-v1.0-hybrid	2	https://bioinformatics.psb.ugent.be/plaza/versions/plaza_v4_dicots/genes/view/FVE07378	Other	Other	yes	chalcone synthase	CHS	predicted	99	100	0	393	unanchored				Plantae	Tracheobionta	Magnoliophyta	Magnoliopsida	Eudicots	Eurosids I	Rosales	Rosaceae	Fragaria	Fragaria vesca
frave_mrna10965.1-v1.0-hybrid	2	https://bioinformatics.psb.ugent.be/plaza/versions/plaza_v4_dicots/genes/view/FVE10965	Other	Other	yes	4-hydroxycoumarin synthase 1-like	HCS	predicted	99	100	0	388	LG2				Plantae	Tracheobionta	Magnoliophyta	Magnoliopsida	Eudicots	Eurosids I	Rosales	Rosaceae	Fragaria	Fragaria vesca
frave_mrna10966.1-v1.0-hybrid	2	https://bioinformatics.psb.ugent.be/plaza/versions/plaza_v4_dicots/genes/view/FVE10966	Other	Other	yes	4-hydroxycoumarin synthase 1-like	HCS	predicted	99	100	0	388	LG2				Plantae	Tracheobionta	Magnoliophyta	Magnoliopsida	Eudicots	Eurosids I	Rosales	Rosaceae	Fragaria	Fragaria vesca
frave_mrna26825.1-v1.0-hybrid	2	https://bioinformatics.psb.ugent.be/plaza/versions/plaza_v4_dicots/genes/view/FVE26825	R-4-C	R-4-C	yes	polyketide synthase 1	PKS	predicted	99	100	0	389	LG7	mutant	CHS	Lunkenbein et al. (2006)	Plantae	Tracheobionta	Magnoliophyta	Magnoliopsida	Eudicots	Eurosids I	Rosales	Rosaceae	Fragaria	Fragaria vesca
frave_mrna26826.1-v1.0-hybrid	2	https://bioinformatics.psb.ugent.be/plaza/versions/plaza_v4_dicots/genes/view/FVE26826	R-4-C	R-4-C	yes	polyketide synthase 1	PKS	predicted	99	100	0	389	LG7	mutant	CHS	Lunkenbein et al. (2006)	Plantae	Tracheobionta	Magnoliophyta	Magnoliopsida	Eudicots	Eurosids I	Rosales	Rosaceae	Fragaria	Fragaria vesca
Garma_ACM62742	species_not_in_PLAZA		R-4-C	R-4-C	yes	chalcone synthase	CHS	validated	100	100	0	394	-	no	CHS	Han et al. (2014)	Plantae	Tracheobionta	Magnoliophyta	Magnoliopsida	Eudicots	Eurosids I	Malpighiales	Clusiaceae	Garcinia	Garcinia mangostana
Garma_AEI27291	species_not_in_PLAZA		R-4-C	R-4-C	yes	2,4,6-trihydroxybenzophenone synthase	BPS	validated	100	100	0	391	-	enzymatic_assay	BPS	Nualkaew et al. (2012)	Plantae	Tracheobionta	Magnoliophyta	Magnoliopsida	Eudicots	Eurosids I	Malpighiales	Clusiaceae	Garcinia	Garcinia mangostana
genau_EPS63204.1	species_not_in_PLAZA		Other	Other	yes	hypothetical protein M569_11580	unknown	predicted	100	100	0	373	KE532276.1				Plantae	Tracheobionta	Magnoliophyta	Magnoliopsida	Eudicots	Asterids	Lamiales	Lentibulariaceae	Genlisea	Genlisea aurea
genau_EPS66441.1	species_not_in_PLAZA		Other	Other	yes	chalcone synthase	CHS	predicted	100	100	0	271	KE530339.1				Plantae	Tracheobionta	Magnoliophyta	Magnoliopsida	Eudicots	Asterids	Lamiales	Lentibulariaceae	Genlisea	Genlisea aurea
genau_EPS66734.1	species_not_in_PLAZA		Other	Other	yes	hypothetical protein M569_08037	unknown	predicted	100	100	0	381	KE530164.1				Plantae	Tracheobionta	Magnoliophyta	Magnoliopsida	Eudicots	Asterids	Lamiales	Lentibulariaceae	Genlisea	Genlisea aurea
genau_EPS69395.1	species_not_in_PLAZA		Other	Other	yes	root-specific chalcone synthase	CHS	predicted	100	100	0	387	KE528820.1				Plantae	Tracheobionta	Magnoliophyta	Magnoliopsida	Eudicots	Asterids	Lamiales	Lentibulariaceae	Genlisea	Genlisea aurea
genau_EPS72180.1	species_not_in_PLAZA		R-4-C	R-4-C	yes	chalcone synthase	CHS	predicted	100	100	0	392	KE527632.1				Plantae	Tracheobionta	Magnoliophyta	Magnoliopsida	Eudicots	Asterids	Lamiales	Lentibulariaceae	Genlisea	Genlisea aurea
Gentr_BAE45039	species_not_in_PLAZA		R-4-C	R-4-C	yes	chalcone synthase	CHS	validated	100	100	0	389	-				Plantae	Tracheobionta	Magnoliophyta	Magnoliopsida	Eudicots	Asterids	Gentianales	Gentianaceae	Gentiana	Gentiana triflora
Gerhy_AMQ09636	species_not_in_PLAZA		Other	Other	yes	2-pyrone synthase	PS	predicted	100	100	0	403	-				Plantae	Tracheobionta	Magnoliophyta	Magnoliopsida	Eudicots	Asterids	Asterales	Asteraceae	Gerbera	Gerbera hybrida
Gerhy_AMQ09637	species_not_in_PLAZA		Other	Other	yes	chalcone sythase	CHS	predicted	100	100	0	403	-				Plantae	Tracheobionta	Magnoliophyta	Magnoliopsida	Eudicots	Asterids	Asterales	Asteraceae	Gerbera	Gerbera hybrida
Gerhy_AOY10607	species_not_in_PLAZA		Other	Other	yes	anther-specific chalcone synthase-like protein 1	CHS	validated	100	100	0	390	-				Plantae	Tracheobionta	Magnoliophyta	Magnoliopsida	Eudicots	Asterids	Asterales	Asteraceae	Gerbera	Gerbera hybrida
Gerhy_AOY10608	species_not_in_PLAZA		Other	Other	yes	anther-specific chalcone synthase-like protein 2	CHS	validated	100	100	0	388	-				Plantae	Tracheobionta	Magnoliophyta	Magnoliopsida	Eudicots	Asterids	Asterales	Asteraceae	Gerbera	Gerbera hybrida
Gerhy_CAA62682	species_not_in_PLAZA		Other	Other	yes	chalcone synthase	CHS	validated	100	100	0	347	-				Plantae	Tracheobionta	Magnoliophyta	Magnoliopsida	Eudicots	Asterids	Asterales	Asteraceae	Gerbera	Gerbera hybrida
Gerhy_CAA62683	species_not_in_PLAZA		Other	Other	yes	chalcone sythase	CHS	validated	100	100	0	403	-				Plantae	Tracheobionta	Magnoliophyta	Magnoliopsida	Eudicots	Asterids	Asterales	Asteraceae	Gerbera	Gerbera hybrida
Gerhy_CAA86218	species_not_in_PLAZA		R-4-C	R-4-C	yes	chalcone synthase 1	CHS	validated	100	100	0	398	-	enzymatic_assay	CHS (CHS1)	Deng et al. (2014)	Plantae	Tracheobionta	Magnoliophyta	Magnoliopsida	Eudicots	Asterids	Asterales	Asteraceae	Gerbera	Gerbera hybrida
Gerhy_CAA86219	species_not_in_PLAZA		Other	Other	yes	Chain A, Pyrone Synthase (Pys)	PS	validated	100	100	0	402	-	enzymatic_assay	2PS (2PS1)	Deng et al. (2014)	Plantae	Tracheobionta	Magnoliophyta	Magnoliopsida	Eudicots	Asterids	Asterales	Asteraceae	Gerbera	Gerbera hybrida
Gerhy_CAA86220	species_not_in_PLAZA		R-4-C	R-4-C	yes	Chalcone synthase 3	CHS	validated	100	100	0	403	-	enzymatic_assay	CHS (CHS3)	Deng et al. (2014)	Plantae	Tracheobionta	Magnoliophyta	Magnoliopsida	Eudicots	Asterids	Asterales	Asteraceae	Gerbera	Gerbera hybrida
Gerhy_CAP20328	species_not_in_PLAZA		R-4-C	R-4-C	yes	chalcone synthase	CHS	validated	100	100	0	389	-	enzymatic_assay	CHS (CHS4)	Deng et al. (2014)	Plantae	Tracheobionta	Magnoliophyta	Magnoliopsida	Eudicots	Asterids	Asterales	Asteraceae	Gerbera	Gerbera hybrida
Gerhy_CAP20329	species_not_in_PLAZA		Other	Other	yes	chalcone synthase	CHS	validated	100	100	0	403	-				Plantae	Tracheobionta	Magnoliophyta	Magnoliopsida	Eudicots	Asterids	Asterales	Asteraceae	Gerbera	Gerbera hybrida
Gerhy_CAP20330	species_not_in_PLAZA		Other	Other	yes	chalcone synthase	CHS	validated	100	100	0	397	-				Plantae	Tracheobionta	Magnoliophyta	Magnoliopsida	Eudicots	Asterids	Asterales	Asteraceae	Gerbera	Gerbera hybrida
ginbi_Gb_01519	1	https://bioinformatics.psb.ugent.be/plaza/versions/gymno-plaza/genes/view/GBI00030275	R-4-C	R-4-C	yes	chalcone synthase	CHS	validated	99	100	0	391	scaffold10637	no, no	CHS	Pang et al. (2005), Han et al. (2014)	Plantae		Ginkgophyta	Ginkgoopsida			Ginkgoales	Ginkgoaceae	Ginkgo	Ginkgo biloba
ginbi_Gb_02579	1	https://bioinformatics.psb.ugent.be/plaza/versions/gymno-plaza/genes/view/GBI00018299	Other	Other	yes	chalcone synthase homolog PrChS1 [Pinus radiata]	CHS	validated	99	81	0	391	scaffold1122				Plantae		Ginkgophyta	Ginkgoopsida			Ginkgoales	Ginkgoaceae	Ginkgo	Ginkgo biloba
ginbi_Gb_06700	nf		Other	Other	yes	chalcone synthase	CHS	validated	60	81	1e-93	281	scaffold1400				Plantae		Ginkgophyta	Ginkgoopsida			Ginkgoales	Ginkgoaceae	Ginkgo	Ginkgo biloba
ginbi_Gb_19001	nf		Other	Other	yes	chalcone synthase 1-like [Nelumbo nucifera]	CHS	predicted	96	73	3e-160	315	scaffold2919				Plantae		Ginkgophyta	Ginkgoopsida			Ginkgoales	Ginkgoaceae	Ginkgo	Ginkgo biloba
ginbi_Gb_19002	nf		R-4-C	R-4-C	yes	chalcone synthase	CHS	validated	98	99	0	369	scaffold2919				Plantae		Ginkgophyta	Ginkgoopsida			Ginkgoales	Ginkgoaceae	Ginkgo	Ginkgo biloba
ginbi_Gb_19003	nf		Other	Other	yes	chalcone synthase	CHS	validated	97	96	0	336	scaffold2919				Plantae		Ginkgophyta	Ginkgoopsida			Ginkgoales	Ginkgoaceae	Ginkgo	Ginkgo biloba
ginbi_Gb_19005	nf		R-4-C	R-4-C	yes	chalcone synthase	CHS	validated	82	97	0	469	scaffold2919				Plantae		Ginkgophyta	Ginkgoopsida			Ginkgoales	Ginkgoaceae	Ginkgo	Ginkgo biloba
ginbi_Gb_20355	1	https://bioinformatics.psb.ugent.be/plaza/versions/gymno-plaza/genes/view/GBI00028245	R-4-C	R-4-C	yes	chalcone synthase	CHS	validated	96	92	0	398	scaffold3212				Plantae		Ginkgophyta	Ginkgoopsida			Ginkgoales	Ginkgoaceae	Ginkgo	Ginkgo biloba
ginbi_Gb_26726	nf		Other	Other		chalcone synthase [Picea abies]	CHS	validated	96	67	1e-99	216	scaffold4615				Plantae		Ginkgophyta	Ginkgoopsida			Ginkgoales	Ginkgoaceae	Ginkgo	Ginkgo biloba
ginbi_Gb_28161	nf		Other	Other	yes	chalcone synthase	CHS	validated	37	80	1e-142	631	scaffold4977				Plantae		Ginkgophyta	Ginkgoopsida			Ginkgoales	Ginkgoaceae	Ginkgo	Ginkgo biloba
ginbi_Gb_29977	nf		R-4-A	R-4-A	yes	chalcone synthase homolog PrChS1 [Pinus radiata]	CHS	validated	74	73	0	504	scaffold5448				Plantae		Ginkgophyta	Ginkgoopsida			Ginkgoales	Ginkgoaceae	Ginkgo	Ginkgo biloba
ginbi_Gb_32469	nf		Other	Other	yes	chalcone synthase	CHS	validated	97	90	0	394	scaffold6135				Plantae		Ginkgophyta	Ginkgoopsida			Ginkgoales	Ginkgoaceae	Ginkgo	Ginkgo biloba
ginbi_Gb_33703	nf		Other	Other	yes	Chalcone synthase 7	CHS	validated	97	53	2e-152	405	scaffold6563				Plantae		Ginkgophyta	Ginkgoopsida			Ginkgoales	Ginkgoaceae	Ginkgo	Ginkgo biloba
ginbi_Gb_33704	1	https://bioinformatics.psb.ugent.be/plaza/versions/gymno-plaza/genes/view/GBI00002817	Other	Other	yes	Chalcone synthase 7	CHS	validated	97	53	1e-150	405	scaffold6563				Plantae		Ginkgophyta	Ginkgoopsida			Ginkgoales	Ginkgoaceae	Ginkgo	Ginkgo biloba
ginbi_Gb_35771	nf		R-4-C	R-4-C	yes	chalcone synthase	CHS	validated	92	99	0	420	scaffold7292	no	CHS	Han et al. (2014)	Plantae		Ginkgophyta	Ginkgoopsida			Ginkgoales	Ginkgoaceae	Ginkgo	Ginkgo biloba
ginbi_Gb_37536	nf		R-4-A	nd		chalcone synthase	CHS	validated	95	81	9e-60	117	scaffold7947				Plantae		Ginkgophyta	Ginkgoopsida			Ginkgoales	Ginkgoaceae	Ginkgo	Ginkgo biloba
glyma_Glyma.01G073600.1.p	2	https://bioinformatics.psb.ugent.be/plaza/versions/plaza_v4_dicots/genes/view/Glyma.01G073600	Other	Other	yes	type III polyketide synthase A	PKSA	predicted	99	100	0	388	Chr01				Plantae	Tracheobionta	Magnoliophyta	Magnoliopsida	Eudicots	Eurosids I	Fabales	Fabaceae	Glycine	Glycine max
glyma_Glyma.01G091400.1.p	2	https://bioinformatics.psb.ugent.be/plaza/versions/plaza_v4_dicots/genes/view/Glyma.01G091400	R-4-C	R-4-C	yes	chalcone synthase 6	CHS	predicted	99	100	0	388	Chr01	no	CHS11	Vadivel et al. (2018)	Plantae	Tracheobionta	Magnoliophyta	Magnoliopsida	Eudicots	Eurosids I	Fabales	Fabaceae	Glycine	Glycine max
glyma_Glyma.01G228700.1.p	2	https://bioinformatics.psb.ugent.be/plaza/versions/plaza_v4_dicots/genes/view/Glyma.01G228700	R-4-C	R-4-C	yes	Chalcone synthase 7	CHS	validated	99	100	0	389	Chr01	no, mutant, mutant	CHS (CHS7)	Dhaubhadel et al. (2007), Nagamatsu et al. (2007), Tuteja et al. (2004)	Plantae	Tracheobionta	Magnoliophyta	Magnoliopsida	Eudicots	Eurosids I	Fabales	Fabaceae	Glycine	Glycine max
glyma_Glyma.02G130400.1.p	2	https://bioinformatics.psb.ugent.be/plaza/versions/plaza_v4_dicots/genes/view/Glyma.02G130400	R-4-C	R-4-C	yes	chalcone synthase 6	CHS	predicted	99	100	0	388	Chr02	no	CHS10	Vadivel et al. (2018)	Plantae	Tracheobionta	Magnoliophyta	Magnoliopsida	Eudicots	Eurosids I	Fabales	Fabaceae	Glycine	Glycine max
glyma_Glyma.05G153100.1.p	3	https://bioinformatics.psb.ugent.be/plaza/versions/plaza_v4_dicots/genes/view/Glyma.05G153100	Other	nd		hypothetical protein GLYMA_05G153100, fragment	unknown	predicted	99	100	1e-130	183	Chr05				Plantae	Tracheobionta	Magnoliophyta	Magnoliopsida	Eudicots	Eurosids I	Fabales	Fabaceae	Glycine	Glycine max
glyma_Glyma.05G153200.1.p	2	https://bioinformatics.psb.ugent.be/plaza/versions/plaza_v4_dicots/genes/view/Glyma.05G153200	R-4-C	R-4-C	yes	chalcone synthase 2	CHS	predicted	99	100	0	388	Chr05	no	CHS2	Matsumura et al. (2005)	Plantae	Tracheobionta	Magnoliophyta	Magnoliopsida	Eudicots	Eurosids I	Fabales	Fabaceae	Glycine	Glycine max
glyma_Glyma.06G118500.1.p	2	https://bioinformatics.psb.ugent.be/plaza/versions/plaza_v4_dicots/genes/view/Glyma.06G118500	Other	Other	yes	hypothetical protein GLYMA_06G118500	unknown	predicted	99	100	0	378	Chr06	no	CHS14	Vadivel et al. (2018)	Plantae	Tracheobionta	Magnoliophyta	Magnoliopsida	Eudicots	Eurosids I	Fabales	Fabaceae	Glycine	Glycine max
glyma_Glyma.06G118600.1.p	1	https://bioinformatics.psb.ugent.be/plaza/versions/plaza_v4_dicots/genes/view/Glyma.06G118600	nd	nd		hypothetical protein GLYMA_06G118600, fragment	unknown	predicted	98	100	5e-49	75	Chr06				Plantae	Tracheobionta	Magnoliophyta	Magnoliopsida	Eudicots	Eurosids I	Fabales	Fabaceae	Glycine	Glycine max
glyma_Glyma.08G109200.1.p	2	https://bioinformatics.psb.ugent.be/plaza/versions/plaza_v4_dicots/genes/view/Glyma.08G109200	R-4-C	R-4-C	yes	chalcone synthase 5	CHS	predicted	99	100	0	388	Chr08	no	CHS5	Senda et al. (2002)	Plantae	Tracheobionta	Magnoliophyta	Magnoliopsida	Eudicots	Eurosids I	Fabales	Fabaceae	Glycine	Glycine max
glyma_Glyma.08G109300.1.p	2	https://bioinformatics.psb.ugent.be/plaza/versions/plaza_v4_dicots/genes/view/Glyma.08G109300	R-4-C	R-4-C	yes	chalcone synthase 3	CHS	validated	99	100	0	388	Chr08	no	CHS3	Cho et al. (2013)	Plantae	Tracheobionta	Magnoliophyta	Magnoliopsida	Eudicots	Eurosids I	Fabales	Fabaceae	Glycine	Glycine max
glyma_Glyma.08G109400.1.p	2	https://bioinformatics.psb.ugent.be/plaza/versions/plaza_v4_dicots/genes/view/Glyma.08G109400	R-4-C	R-4-C	yes	chalcone synthase 1	CHS	validated	99	100	0	388	Chr08	mutant	CHS (CHS1)	Senda et al. (2002)	Plantae	Tracheobionta	Magnoliophyta	Magnoliopsida	Eudicots	Eurosids I	Fabales	Fabaceae	Glycine	Glycine max
glyma_Glyma.08G109500.1.p	2	https://bioinformatics.psb.ugent.be/plaza/versions/plaza_v4_dicots/genes/view/Glyma.08G109500	R-4-C	R-4-C	yes	chalcone synthase 1	CHS	predicted	99	100	0	388	Chr08	no	CHS9	Vadivel et al. (2018)	Plantae	Tracheobionta	Magnoliophyta	Magnoliopsida	Eudicots	Eurosids I	Fabales	Fabaceae	Glycine	Glycine max
glyma_Glyma.08G110300.1.p	2	https://bioinformatics.psb.ugent.be/plaza/versions/plaza_v4_dicots/genes/view/Glyma.08G110300	R-4-C	R-4-C	yes	chalcone synthase 3	CHS	validated	99	100	0	388	Chr08				Plantae	Tracheobionta	Magnoliophyta	Magnoliopsida	Eudicots	Eurosids I	Fabales	Fabaceae	Glycine	Glycine max
glyma_Glyma.08G110400.1.p	4	https://bioinformatics.psb.ugent.be/plaza/versions/plaza_v4_dicots/genes/view/Glyma.08G110400	R-4-C	R-4-C	yes	hypothetical protein GLYMA_08G110400	unknown	predicted	99	100	0	340	Chr08	no	CHS12	Vadivel et al. (2018)	Plantae	Tracheobionta	Magnoliophyta	Magnoliopsida	Eudicots	Eurosids I	Fabales	Fabaceae	Glycine	Glycine max
glyma_Glyma.08G110500.1.p	2	https://bioinformatics.psb.ugent.be/plaza/versions/plaza_v4_dicots/genes/view/Glyma.08G110500	R-4-C	R-4-C	yes	chalcone synthase CHS4	CHS	validated	99	100	0	388	Chr08				Plantae	Tracheobionta	Magnoliophyta	Magnoliopsida	Eudicots	Eurosids I	Fabales	Fabaceae	Glycine	Glycine max
glyma_Glyma.08G110700.1.p	2	https://bioinformatics.psb.ugent.be/plaza/versions/plaza_v4_dicots/genes/view/Glyma.08G110700	R-4-C	R-4-C	yes	chalcone synthase 4	CHS	validated	99	100	0	388	Chr08	no	CHS4	Vadivel et al. (2018)	Plantae	Tracheobionta	Magnoliophyta	Magnoliopsida	Eudicots	Eurosids I	Fabales	Fabaceae	Glycine	Glycine max
glyma_Glyma.08G110900.1.p	2	https://bioinformatics.psb.ugent.be/plaza/versions/plaza_v4_dicots/genes/view/Glyma.08G110900	R-4-C	R-4-C	yes	chalcone synthase 3	CHS	predicted	99	100	0	388	Chr08				Plantae	Tracheobionta	Magnoliophyta	Magnoliopsida	Eudicots	Eurosids I	Fabales	Fabaceae	Glycine	Glycine max
glyma_Glyma.09G074900.1.p	2	https://bioinformatics.psb.ugent.be/plaza/versions/plaza_v4_dicots/genes/view/Glyma.09G074900	nd	nd		hypothetical protein GLYMA_09G074900, fragment	unknown	predicted	98	100	8e-67	96	Chr09				Plantae	Tracheobionta	Magnoliophyta	Magnoliopsida	Eudicots	Eurosids I	Fabales	Fabaceae	Glycine	Glycine max
glyma_Glyma.09G075200.1.p	2	https://bioinformatics.psb.ugent.be/plaza/versions/plaza_v4_dicots/genes/view/Glyma.09G075200	R-4-C	R-4-C	yes	chalcone synthase 6	CHS	predicted	99	100	0	388	Chr09	mutant	CHS (CHS6)	Lozovaya et al. (2007)	Plantae	Tracheobionta	Magnoliophyta	Magnoliopsida	Eudicots	Eurosids I	Fabales	Fabaceae	Glycine	Glycine max
glyma_Glyma.11G011500.1.p	2	https://bioinformatics.psb.ugent.be/plaza/versions/plaza_v4_dicots/genes/view/Glyma.11G011500	R-4-C	R-4-C	yes	chalcone synthase	CHS	predicted	99	100	0	389	Chr11	no, mutant, mutant	CHS (CHS8)	Dhaubhadel et al. (2007). Nagamatsu et al. (2007), Tuteja et al. (2004)	Plantae	Tracheobionta	Magnoliophyta	Magnoliopsida	Eudicots	Eurosids I	Fabales	Fabaceae	Glycine	Glycine max
glyma_Glyma.11G097900.1.p	2	https://bioinformatics.psb.ugent.be/plaza/versions/plaza_v4_dicots/genes/view/Glyma.11G097900	Other	Other	yes	type III polyketide synthase B	PKSB	predicted	99	100	0	387	Chr11				Plantae	Tracheobionta	Magnoliophyta	Magnoliopsida	Eudicots	Eurosids I	Fabales	Fabaceae	Glycine	Glycine max
glyma_Glyma.12G023800.1.p	3	https://bioinformatics.psb.ugent.be/plaza/versions/plaza_v4_dicots/genes/view/Glyma.12G023800	Other	Other	yes	hypothetical protein GLYMA_12G023800	unknown	predicted	99	100	0	377	Chr12				Plantae	Tracheobionta	Magnoliophyta	Magnoliopsida	Eudicots	Eurosids I	Fabales	Fabaceae	Glycine	Glycine max
glyma_Glyma.13G034300.1.p	5	https://bioinformatics.psb.ugent.be/plaza/versions/plaza_v4_dicots/genes/view/Glyma.13G034300	Other	Other	yes	hypothetical protein GLYMA_13G034300	CHS	predicted	99	100	0	318	Chr13				Plantae	Tracheobionta	Magnoliophyta	Magnoliopsida	Eudicots	Eurosids I	Fabales	Fabaceae	Glycine	Glycine max
glyma_Glyma.19G105100.1.p	2	https://bioinformatics.psb.ugent.be/plaza/versions/plaza_v4_dicots/genes/view/Glyma.19G105100	R-4-C	R-4-C	yes	chalcone synthase J	CHS	predicted	99	100	0	391	Chr19	no	CHS13	Vadivel et al. (2018)	Plantae	Tracheobionta	Magnoliophyta	Magnoliopsida	Eudicots	Eurosids I	Fabales	Fabaceae	Glycine	Glycine max
glyur_Glyur000051s00003428.1	species_not_in_PLAZA		R-4-C	R-4-C	yes	chalcone synthase	CHS	validated	100	96	0	618	Scaffold00051				Plantae	Tracheobionta	Magnoliophyta	Magnoliopsida	Eudicots	Eurosids I	Fabales	Fabaceae	Glycyrrhiza	Glycyrrhiza uralensis
glyur_Glyur000051s00003431.1	species_not_in_PLAZA		Other	Other	yes	chalcone synthase	CHS	validated	100	80	0	390	Scaffold00051				Plantae	Tracheobionta	Magnoliophyta	Magnoliopsida	Eudicots	Eurosids I	Fabales	Fabaceae	Glycyrrhiza	Glycyrrhiza uralensis
glyur_Glyur000051s00003434.1	species_not_in_PLAZA		Other	Other	yes	chalcone synthase 1 [Astragalus membranaceus]	CHS	validated	100	79	0	389	Scaffold00051				Plantae	Tracheobionta	Magnoliophyta	Magnoliopsida	Eudicots	Eurosids I	Fabales	Fabaceae	Glycyrrhiza	Glycyrrhiza uralensis
glyur_Glyur000205s00012921.1	species_not_in_PLAZA		Other	Other	yes	type III polyketide synthase B [Cicer arietinum]	PKSB	predicted	100	90	0	390	Scaffold00205				Plantae	Tracheobionta	Magnoliophyta	Magnoliopsida	Eudicots	Eurosids I	Fabales	Fabaceae	Glycyrrhiza	Glycyrrhiza uralensis
glyur_Glyur000216s00014133.2	species_not_in_PLAZA		Other	Other		chalcone synthase [Lupinus luteus]	CHS	validated	99	86	1e-136	220	Scaffold00216				Plantae	Tracheobionta	Magnoliophyta	Magnoliopsida	Eudicots	Eurosids I	Fabales	Fabaceae	Glycyrrhiza	Glycyrrhiza uralensis
glyur_Glyur000223s00013796.1	species_not_in_PLAZA		R-4-C	R-4-C	yes	chalcone synthase 1 [Glycine max]	CHS	validated	98	92	0	660	Scaffold00223				Plantae	Tracheobionta	Magnoliophyta	Magnoliopsida	Eudicots	Eurosids I	Fabales	Fabaceae	Glycyrrhiza	Glycyrrhiza uralensis
glyur_Glyur000223s00013797.1	species_not_in_PLAZA		Other	Other	yes	chalcone synthase [Clitoria ternatea]	CHS	predicted	94	97	0	284	Scaffold00223				Plantae	Tracheobionta	Magnoliophyta	Magnoliopsida	Eudicots	Eurosids I	Fabales	Fabaceae	Glycyrrhiza	Glycyrrhiza uralensis
glyur_Glyur000336s00018105.1	species_not_in_PLAZA		Other	Other	yes	chalcone synthase 1	CHS	validated	95	97	0	380	Scaffold00336				Plantae	Tracheobionta	Magnoliophyta	Magnoliopsida	Eudicots	Eurosids I	Fabales	Fabaceae	Glycyrrhiza	Glycyrrhiza uralensis
glyur_Glyur000397s00020478.1	species_not_in_PLAZA		R-4-C	R-4-C	yes	chalcone synthase	CHS	validated	100	99	0	389	Scaffold00397				Plantae	Tracheobionta	Magnoliophyta	Magnoliopsida	Eudicots	Eurosids I	Fabales	Fabaceae	Glycyrrhiza	Glycyrrhiza uralensis
glyur_Glyur000424s00026890.1	species_not_in_PLAZA		R-4-C	R-4-C	yes	chalcone synthase [Cicer arietinum]	CHS	predicted	99	88	0	392	Scaffold00424				Plantae	Tracheobionta	Magnoliophyta	Magnoliopsida	Eudicots	Eurosids I	Fabales	Fabaceae	Glycyrrhiza	Glycyrrhiza uralensis
glyur_Glyur001216s00037797.1	species_not_in_PLAZA		Other	Other	yes	hypothetical protein PHAVU_009G131000g [Phaseolus vulgaris]	unknown	provisional	100	73	0	393	Scaffold01216				Plantae	Tracheobionta	Magnoliophyta	Magnoliopsida	Eudicots	Eurosids I	Fabales	Fabaceae	Glycyrrhiza	Glycyrrhiza uralensis
glyur_Glyur001216s00037799.1	species_not_in_PLAZA		Other	Other	yes	chalcone synthase-like [Vigna angularis]	CHS	predicted	100	72	0	370	Scaffold01216				Plantae	Tracheobionta	Magnoliophyta	Magnoliopsida	Eudicots	Eurosids I	Fabales	Fabaceae	Glycyrrhiza	Glycyrrhiza uralensis
glyur_Glyur001257s00037435.1	species_not_in_PLAZA		Other	Other	yes	hypothetical protein PHAVU_008G141200g [Phaseolus vulgaris]	CHS	provisional	100	93	0	393	Scaffold01257				Plantae	Tracheobionta	Magnoliophyta	Magnoliopsida	Eudicots	Eurosids I	Fabales	Fabaceae	Glycyrrhiza	Glycyrrhiza uralensis
glyur_Glyur001333s00028402.1	species_not_in_PLAZA		Other	Other	yes	chalcone synthase	CHS	validated	100	78	0	389	Scaffold01333				Plantae	Tracheobionta	Magnoliophyta	Magnoliopsida	Eudicots	Eurosids I	Fabales	Fabaceae	Glycyrrhiza	Glycyrrhiza uralensis
glyur_Glyur002879s00039182.1	species_not_in_PLAZA		Other	nd		hypothetical protein GOBAR_AA39260 [Gossypium barbadense]	unknown	predicted	97	45	7e-44	181	Scaffold02879				Plantae	Tracheobionta	Magnoliophyta	Magnoliopsida	Eudicots	Eurosids I	Fabales	Fabaceae	Glycyrrhiza	Glycyrrhiza uralensis
glyur_Glyur002999s00043471.1	species_not_in_PLAZA		Other	Other	yes	chalcone synthase-like [Vigna angularis]	CHS	predicted	98	84	0	393	Scaffold02999				Plantae	Tracheobionta	Magnoliophyta	Magnoliopsida	Eudicots	Eurosids I	Fabales	Fabaceae	Glycyrrhiza	Glycyrrhiza uralensis
glyur_Glyur003585s00045465.1	species_not_in_PLAZA		nd	nd		chalcone synthase [Caragana korshinskii]	CHS	predicted	100	71	3e-21	59	Scaffold03585				Plantae	Tracheobionta	Magnoliophyta	Magnoliopsida	Eudicots	Eurosids I	Fabales	Fabaceae	Glycyrrhiza	Glycyrrhiza uralensis
glyur_Glyur004962s00043359.1	species_not_in_PLAZA		Other	Other	yes	Chalcone synthase 2 [Glycine soja]	CHS	predicted	94	54	1e-119	336	Scaffold04962				Plantae	Tracheobionta	Magnoliophyta	Magnoliopsida	Eudicots	Eurosids I	Fabales	Fabaceae	Glycyrrhiza	Glycyrrhiza uralensis
glyur_Glyur006062s00044203.1	species_not_in_PLAZA		R-4-C	R-4-C	yes	chalcone synthase 1 [Glycine max]	CHS	validated	99	96	0	388	Scaffold06062				Plantae	Tracheobionta	Magnoliophyta	Magnoliopsida	Eudicots	Eurosids I	Fabales	Fabaceae	Glycyrrhiza	Glycyrrhiza uralensis
gnemo_TnS000002575t05	nf		R-2-X	nd		root-specific chalcone synthase [Senna alata]	CHS	predicted	81	36	2e-16	136	scaffold2575				Plantae	Tracheobionta	Tracheophyta	Pinopsida			Gnetales	Gnetaceae	Gnetum	Gnetum montanum
gnemo_TnS000003591t01	nf		Other	Other	yes	chalcone synthase [Pinus pinaster]	CHS	predicted	90	71	0	428	scaffold3591				Plantae	Tracheobionta	Tracheophyta	Pinopsida			Gnetales	Gnetaceae	Gnetum	Gnetum montanum
gnemo_TnS000003591t02	nf		Other	Other	yes	chalcone synthase [Pinus pinaster]	CHS	predicted	95	70	0	410	scaffold3591				Plantae	Tracheobionta	Tracheophyta	Pinopsida			Gnetales	Gnetaceae	Gnetum	Gnetum montanum
gnemo_TnS000100245t01	nf		Other	Other	yes	chalcone synthase [Picea sitchensis]	CHS	predicted	96	69	0	410	scaffold100245				Plantae	Tracheobionta	Tracheophyta	Pinopsida			Gnetales	Gnetaceae	Gnetum	Gnetum montanum
gnemo_TnS000111469t01	nf		R-2-X	nd		chalcone synthase 5 [Musa acuminata AAA Group]	CHS	predicted	78	53	0.0002	54	scaffold111469				Plantae	Tracheobionta	Tracheophyta	Pinopsida			Gnetales	Gnetaceae	Gnetum	Gnetum montanum
gnemo_TnS000164715t01	nf		R-4-C	nd		chalcone synthase [Morella rubra]	CHS	predicted	100	55	1e-19	65	scaffold164715				Plantae	Tracheobionta	Tracheophyta	Pinopsida			Gnetales	Gnetaceae	Gnetum	Gnetum montanum
gnemo_TnS000299239t01	nf		nd	nd		hypothetical protein [Acinetobacter baumannii]	unknown	predicted	82	78	6e-14	49	scaffold299239				Plantae	Tracheobionta	Tracheophyta	Pinopsida			Gnetales	Gnetaceae	Gnetum	Gnetum montanum
gnemo_TnS000299239t02	nf		R-2-X	nd		chalcone synthase [Dactylorhiza elata]	CHS	predicted	94	73	4e-36	78	scaffold299239				Plantae	Tracheobionta	Tracheophyta	Pinopsida			Gnetales	Gnetaceae	Gnetum	Gnetum montanum
gnemo_TnS000356079t05	nf		Other	Other	yes	chalcone synthase homolog PrChS1 [Pinus radiata]	CHS	predicted	83	73	1e-168	386	scaffold356079				Plantae	Tracheobionta	Tracheophyta	Pinopsida			Gnetales	Gnetaceae	Gnetum	Gnetum montanum
gnemo_TnS000662845t02	nf		Other	Other	yes	pinocembrin chalcone synthase [Pinus densiflora]	CHS	predicted	92	80	0	421	scaffold662845				Plantae	Tracheobionta	Tracheophyta	Pinopsida			Gnetales	Gnetaceae	Gnetum	Gnetum montanum
gnemo_TnS000667719t01	nf		Other	Other	yes	chalcone synthase [Pinus pinaster]	CHS	predicted	93	71	0	417	scaffold667719				Plantae	Tracheobionta	Tracheophyta	Pinopsida			Gnetales	Gnetaceae	Gnetum	Gnetum montanum
gnemo_TnS000715941t01	nf		Other	Other	yes	hypothetical protein AALP_AA3G012000 [Arabis alpina]	unknown	predicted	100	63	1e-148	328	scaffold715941				Plantae	Tracheobionta	Tracheophyta	Pinopsida			Gnetales	Gnetaceae	Gnetum	Gnetum montanum
gnemo_TnS000731165t01	nf		Other	Other	yes	chalcone synthase [Pinus pinaster]	CHS	predicted	82	70	0	470	scaffold731165				Plantae	Tracheobionta	Tracheophyta	Pinopsida			Gnetales	Gnetaceae	Gnetum	Gnetum montanum
gnemo_TnS000743537t01	nf		Other	Other	yes	chalcone synthase [Pseudotsuga menziesii]	CHS	predicted	93	77	0	417	scaffold743537				Plantae	Tracheobionta	Tracheophyta	Pinopsida			Gnetales	Gnetaceae	Gnetum	Gnetum montanum
gnemo_TnS000806943t01	nf		R-4-A	nd		chalcone synthase [Dactylorhiza sambucina]	CHS	predicted	76	60	1e-22	95	scaffold806943				Plantae	Tracheobionta	Tracheophyta	Pinopsida			Gnetales	Gnetaceae	Gnetum	Gnetum montanum
gnemo_TnS000806943t02	nf		nd	nd		chalcone synthase [Abies alba]	CHS	predicted	53	64	2e-10	72	scaffold806943				Plantae	Tracheobionta	Tracheophyta	Pinopsida			Gnetales	Gnetaceae	Gnetum	Gnetum montanum
gnemo_TnS000821171t01	nf		R-2-X	nd		type III polyketide synthase [Curcuma longa]	PKS	predicted	100	58	7e-13	52	scaffold821171				Plantae	Tracheobionta	Tracheophyta	Pinopsida			Gnetales	Gnetaceae	Gnetum	Gnetum montanum
gnemo_TnS000821187t01	nf		R-2-X	nd		chalcone synthase 2-like [Phoenix dactylifera]	CHS	predicted	89	46	7e-08	65	scaffold821187				Plantae	Tracheobionta	Tracheophyta	Pinopsida			Gnetales	Gnetaceae	Gnetum	Gnetum montanum
gnemo_TnS000925063t02	nf		R-4-C	nd		chalcone and stilbene synthase family protein [Trifolium pratense]	PKS	predicted	100	63	5e-37	86	scaffold925063				Plantae	Tracheobionta	Tracheophyta	Pinopsida			Gnetales	Gnetaceae	Gnetum	Gnetum montanum
gnemo_TnS000925063t03	nf		Other	Other	yes	chalcone synthase [Pinus pinaster]	CHS	predicted	92	68	0	419	scaffold925063				Plantae	Tracheobionta	Tracheophyta	Pinopsida			Gnetales	Gnetaceae	Gnetum	Gnetum montanum
gnemo_TnS001031525t01	nf		R-2-X	nd		putative chalcone synthase [Antirrhinum majus]	CHS	predicted	98	36	7e-08	74	scaffold1031525				Plantae	Tracheobionta	Tracheophyta	Pinopsida			Gnetales	Gnetaceae	Gnetum	Gnetum montanum
gnemo_TnS001031525t02	nf		Other	Other	yes	chalcone synthase [Coluteocarpus vesicaria]	CHS	predicted	100	62	5e-147	328	scaffold1031525				Plantae	Tracheobionta	Tracheophyta	Pinopsida			Gnetales	Gnetaceae	Gnetum	Gnetum montanum
gosra_Gorai.004G165000.1	2	https://bioinformatics.psb.ugent.be/plaza/versions/plaza_v4_dicots/genes/view/Gorai.004G165000	Other	Other	yes	chalcone synthase 6-4 isoform X1	CHS	predicted	99	100	0	386	Chr04				Plantae	Tracheobionta	Magnoliophyta	Magnoliopsida	Eudicots	Eurosids II	Malvales	Malvaceae	Gossypium	Gossypium raimondii
gosra_Gorai.005G035100.1	2	https://bioinformatics.psb.ugent.be/plaza/versions/plaza_v4_dicots/genes/view/Gorai.005G035100	R-4-C	R-4-C	yes	chalcone synthase 1	CHS	predicted	99	100	0	389	Chr05	no	CHS	Feng et al. (2013)	Plantae	Tracheobionta	Magnoliophyta	Magnoliopsida	Eudicots	Eurosids II	Malvales	Malvaceae	Gossypium	Gossypium raimondii
gosra_Gorai.006G000200.1	2	https://bioinformatics.psb.ugent.be/plaza/versions/plaza_v4_dicots/genes/view/Gorai.006G000200	R-4-C	R-4-C	yes	chalcone synthase 2-like	CHS	predicted	99	100	0	394	Chr06	no	CHS	Xiao et al. (2014)	Plantae	Tracheobionta	Magnoliophyta	Magnoliopsida	Eudicots	Eurosids II	Malvales	Malvaceae	Gossypium	Gossypium raimondii
gosra_Gorai.008G033300.1	2	https://bioinformatics.psb.ugent.be/plaza/versions/plaza_v4_dicots/genes/view/Gorai.008G033300	Other	Other	yes	chalcone synthase	CHS	predicted	99	100	0	396	Chr08				Plantae	Tracheobionta	Magnoliophyta	Magnoliopsida	Eudicots	Eurosids II	Malvales	Malvaceae	Gossypium	Gossypium raimondii
gosra_Gorai.009G250900.1	2	https://bioinformatics.psb.ugent.be/plaza/versions/plaza_v4_dicots/genes/view/Gorai.009G250900	Other	Other	yes	chalcone synthase 2-like [Gossypium hirsutum]	CHS	provisional	99	100	0	392	Chr09				Plantae	Tracheobionta	Magnoliophyta	Magnoliopsida	Eudicots	Eurosids II	Malvales	Malvaceae	Gossypium	Gossypium raimondii
gosra_Gorai.009G252000.1	3	https://bioinformatics.psb.ugent.be/plaza/versions/plaza_v4_dicots/genes/view/Gorai.009G252000	Other	nd		hypothetical protein B456_009G252000, fragment	unknown	predicted	99	100	3e-139	189	Chr09				Plantae	Tracheobionta	Magnoliophyta	Magnoliopsida	Eudicots	Eurosids II	Malvales	Malvaceae	Gossypium	Gossypium raimondii
gosra_Gorai.009G252100.1	4	https://bioinformatics.psb.ugent.be/plaza/versions/plaza_v4_dicots/genes/view/Gorai.009G252100	Other	Other	yes	hypothetical protein B456_009G252100, fragment	unknown	predicted	99	100	0	251	Chr09				Plantae	Tracheobionta	Magnoliophyta	Magnoliopsida	Eudicots	Eurosids II	Malvales	Malvaceae	Gossypium	Gossypium raimondii
gosra_Gorai.009G339300.1	2	https://bioinformatics.psb.ugent.be/plaza/versions/plaza_v4_dicots/genes/view/Gorai.009G339300	R-4-C	R-4-C	yes	chalcone synthase 2-like	CHS	predicted	99	100	0	389	Chr09	no	CHS	Xiao et al. (2014)	Plantae	Tracheobionta	Magnoliophyta	Magnoliopsida	Eudicots	Eurosids II	Malvales	Malvaceae	Gossypium	Gossypium raimondii
gosra_Gorai.011G161200.1	2	https://bioinformatics.psb.ugent.be/plaza/versions/plaza_v4_dicots/genes/view/Gorai.011G161200	R-4-C	R-4-C	yes	chalcone synthase 1-like	CHS	predicted	99	100	0	389	Chr11	no	CHS	Xiao et al. (2014)	Plantae	Tracheobionta	Magnoliophyta	Magnoliopsida	Eudicots	Eurosids II	Malvales	Malvaceae	Gossypium	Gossypium raimondii
gosra_Gorai.011G161300.1	2	https://bioinformatics.psb.ugent.be/plaza/versions/plaza_v4_dicots/genes/view/Gorai.011G161300	R-4-C	R-4-C	yes	chalcone synthase 1-like	CHS	predicted	99	100	0	389	Chr11	no, no	CHS	Tan et al. (2013), Xiao et al. (2014)	Plantae	Tracheobionta	Magnoliophyta	Magnoliopsida	Eudicots	Eurosids II	Malvales	Malvaceae	Gossypium	Gossypium raimondii
helan_Ha11_00029158-RA	species_not_in_PLAZA		Other	Other	yes	chalcone synthase-like	CHS	predicted	99	95	0	407	Ha11				Plantae	Tracheobionta	Magnoliophyta	Magnoliopsida	Eudicots	Asterids	Asterales	Asteraceae	Helianthus	Helianthus annuus
helan_Ha11_00029163-RA	species_not_in_PLAZA		Other	Other	yes	chalcone synthase 1-like [Nelumbo nucifera]	CHS	predicted	85	59	0	342	Ha11				Plantae	Tracheobionta	Magnoliophyta	Magnoliopsida	Eudicots	Asterids	Asterales	Asteraceae	Helianthus	Helianthus annuus
helan_Ha11_00029171-RA	species_not_in_PLAZA		Other	nd		chalcone synthase 3-like	CHS	predicted	90	87	3e-97	173	Ha11				Plantae	Tracheobionta	Magnoliophyta	Magnoliopsida	Eudicots	Asterids	Asterales	Asteraceae	Helianthus	Helianthus annuus
helan_Ha11_00029172-RA	species_not_in_PLAZA		R-4-C	nd		chalcone synthase 3-like	CHS	predicted	99	98	5e-65	99	Ha11				Plantae	Tracheobionta	Magnoliophyta	Magnoliopsida	Eudicots	Asterids	Asterales	Asteraceae	Helianthus	Helianthus annuus
helan_Ha12_00033396-RA	species_not_in_PLAZA		R-4-C	R-4-C	yes	chalcone synthase-like	CHS	predicted	99	100	0	402	Ha12				Plantae	Tracheobionta	Magnoliophyta	Magnoliopsida	Eudicots	Asterids	Asterales	Asteraceae	Helianthus	Helianthus annuus
helan_Ha14_00017879-RA	species_not_in_PLAZA		Other	Other		chalcone synthase-like	CHS	predicted	96	95	5e-136	206	Ha14				Plantae	Tracheobionta	Magnoliophyta	Magnoliopsida	Eudicots	Asterids	Asterales	Asteraceae	Helianthus	Helianthus annuus
helan_Ha14_00018890-RA	species_not_in_PLAZA		R-4-C	R-4-C	yes	chalcone synthase	CHS	predicted	89	98	0	438	Ha14				Plantae	Tracheobionta	Magnoliophyta	Magnoliopsida	Eudicots	Asterids	Asterales	Asteraceae	Helianthus	Helianthus annuus
helan_Ha15_00038601-RA	species_not_in_PLAZA		Other	Other	yes	type III polyketide synthase B	PKSB	predicted	92	96	0	417	Ha15				Plantae	Tracheobionta	Magnoliophyta	Magnoliopsida	Eudicots	Asterids	Asterales	Asteraceae	Helianthus	Helianthus annuus
helan_Ha16_00021175-RA	species_not_in_PLAZA		Other	Other		chalcone synthase-like	CHS	predicted	100	100	9e-156	211	Ha16				Plantae	Tracheobionta	Magnoliophyta	Magnoliopsida	Eudicots	Asterids	Asterales	Asteraceae	Helianthus	Helianthus annuus
helan_Ha3_00037502-RA	species_not_in_PLAZA		Other	Other	yes	type III polyketide synthase A-like	PKSA	predicted	99	95	0	371	Ha3				Plantae	Tracheobionta	Magnoliophyta	Magnoliopsida	Eudicots	Asterids	Asterales	Asteraceae	Helianthus	Helianthus annuus
helan_Ha9_00012858-RA	species_not_in_PLAZA		Other	Other	yes	chalcone synthase 3-like	CHS	predicted	99	96	0	504	Ha9				Plantae	Tracheobionta	Magnoliophyta	Magnoliopsida	Eudicots	Asterids	Asterales	Asteraceae	Helianthus	Helianthus annuus
helan_Ha9_00013357-RA	species_not_in_PLAZA		Other	Other	yes	chalcone synthase-like isoform X1	CHS	predicted	100	100	0	408	Ha9				Plantae	Tracheobionta	Magnoliophyta	Magnoliopsida	Eudicots	Asterids	Asterales	Asteraceae	Helianthus	Helianthus annuus
Horvu_ACH42078	species_not_in_PLAZA		R-4-C	R-4-C	yes	chalcone synthase	unknown	predicted	100	100	0	394	-				Plantae	Tracheobionta	Magnoliophyta	Liliopsida	Monocots	Commelinids	Poales	Poaceae	Hordeum	Hordeum vulgare
Horvu_BAJ87971	species_not_in_PLAZA		R-4-C	R-4-C	yes	chalcone synthase 2	CHS	validated	100	100	0	399	-	enzymatic_assay	CHS (CHS2, accepting feruloyl-CoA and caffeoyl-CoA)	Christensen et al. (1998)	Plantae	Tracheobionta	Magnoliophyta	Liliopsida	Monocots	Commelinids	Poales	Poaceae	Hordeum	Hordeum vulgare
Horvu_BAJ88598	species_not_in_PLAZA		R-4-C	R-4-C	yes	predicted protein	unknown	predicted	100	100	0	394	-				Plantae	Tracheobionta	Magnoliophyta	Liliopsida	Monocots	Commelinids	Poales	Poaceae	Hordeum	Hordeum vulgare
Horvu_BAJ90084	species_not_in_PLAZA		Other	Other	yes	predicted protein	unknown	predicted	100	100	0	345	-				Plantae	Tracheobionta	Magnoliophyta	Liliopsida	Monocots	Commelinids	Poales	Poaceae	Hordeum	Hordeum vulgare
Horvu_BAJ93108	species_not_in_PLAZA		Other	Other	yes	predicted protein	unknown	predicted	100	100	0	398	-				Plantae	Tracheobionta	Magnoliophyta	Liliopsida	Monocots	Commelinids	Poales	Poaceae	Hordeum	Hordeum vulgare
Horvu_BAJ93364	species_not_in_PLAZA		Other	Other	yes	predicted protein	unknown	predicted	100	100	0	413	-				Plantae	Tracheobionta	Magnoliophyta	Liliopsida	Monocots	Commelinids	Poales	Poaceae	Hordeum	Hordeum vulgare
Horvu_BAJ93669	species_not_in_PLAZA		Other	Other	yes	predicted protein	unknown	predicted	100	100	0	427	-				Plantae	Tracheobionta	Magnoliophyta	Liliopsida	Monocots	Commelinids	Poales	Poaceae	Hordeum	Hordeum vulgare
Horvu_BAJ94848	species_not_in_PLAZA		Other	Other	yes	predicted protein	unknown	predicted	100	100	0	290	-				Plantae	Tracheobionta	Magnoliophyta	Liliopsida	Monocots	Commelinids	Poales	Poaceae	Hordeum	Hordeum vulgare
Horvu_BAJ95097	species_not_in_PLAZA		Other	Other	yes	putative chalcone synthase	CHS	predicted	100	99	0	429	-				Plantae	Tracheobionta	Magnoliophyta	Liliopsida	Monocots	Commelinids	Poales	Poaceae	Hordeum	Hordeum vulgare
Horvu_BAJ99402	species_not_in_PLAZA		Other	Other	yes	predicted protein	unknown	predicted	100	100	0	396	-				Plantae	Tracheobionta	Magnoliophyta	Liliopsida	Monocots	Commelinids	Poales	Poaceae	Hordeum	Hordeum vulgare
Horvu_BAK04385	species_not_in_PLAZA		Other	Other	yes	predicted protein	unknown	predicted	100	100	0	394	-				Plantae	Tracheobionta	Magnoliophyta	Liliopsida	Monocots	Commelinids	Poales	Poaceae	Hordeum	Hordeum vulgare
Horvu_BAK06210	species_not_in_PLAZA		Other	Other	yes	predicted protein	unknown	predicted	100	100	0	405	-				Plantae	Tracheobionta	Magnoliophyta	Liliopsida	Monocots	Commelinids	Poales	Poaceae	Hordeum	Hordeum vulgare
Horvu_CAA41250	species_not_in_PLAZA		R-4-C	R-4-C	yes	chalcone synthase 1	unknown	predicted	100	100	0	398	-	enzymatic_assay	CHS (CHS1)	Christensen et al. (1998)	Plantae	Tracheobionta	Magnoliophyta	Liliopsida	Monocots	Commelinids	Poales	Poaceae	Hordeum	Hordeum vulgare
Horvu_CAA70435	species_not_in_PLAZA		R-4-C	R-4-C	yes	chalcone synthase 2	CHS	validated	100	100	0	399	-	enzymatic_assay	CHS (CHS2)	Christensen et al. (1998)	Plantae	Tracheobionta	Magnoliophyta	Liliopsida	Monocots	Commelinids	Poales	Poaceae	Hordeum	Hordeum vulgare
horvu_HORVU1Hr1G004820.1	1	https://bioinformatics.psb.ugent.be/plaza/versions/plaza_v4_5_monocots/genes/view/HORVU1Hr1G004820	Other	nd		chalcone synthase 2-like [Aegilops tauschii subsp. tauschii]	CHS	predicted	98	95.91	7e-117	173	chr1H				Plantae	Tracheobionta	Magnoliophyta	Liliopsida	Monocots	Commelinids	Poales	Poaceae	Hordeum	Hordeum vulgare
horvu_HORVU1Hr1G004830.1	1	https://bioinformatics.psb.ugent.be/plaza/versions/plaza_v4_5_monocots/genes/view/HORVU1Hr1G004830	R-4-C	R-4-C	yes	chalcone synthase 2 [Aegilops tauschii subsp. tauschii]	CHS	predicted	99	94.92	0	397	chr1H				Plantae	Tracheobionta	Magnoliophyta	Liliopsida	Monocots	Commelinids	Poales	Poaceae	Hordeum	Hordeum vulgare
horvu_HORVU1Hr1G004840.2	2	https://bioinformatics.psb.ugent.be/plaza/versions/plaza_v4_5_monocots/genes/view/HORVU1Hr1G004840	Other	Other	yes	chalcone synthase 2-like [Aegilops tauschii subsp. tauschii]	CHS	predicted	36	97.35	3e-66	313	chr1H				Plantae	Tracheobionta	Magnoliophyta	Liliopsida	Monocots	Commelinids	Poales	Poaceae	Hordeum	Hordeum vulgare
horvu_HORVU1Hr1G042510.2	2	https://bioinformatics.psb.ugent.be/plaza/versions/plaza_v4_5_monocots/genes/view/HORVU1Hr1G042510	Other	Other	yes	type III polyketide synthase A-like [Aegilops tauschii subsp. tauschii]	PKSA	predicted	80	96.92	0	486	chr1H				Plantae	Tracheobionta	Magnoliophyta	Liliopsida	Monocots	Commelinids	Poales	Poaceae	Hordeum	Hordeum vulgare
horvu_HORVU1Hr1G064330.1	2	https://bioinformatics.psb.ugent.be/plaza/versions/plaza_v4_5_monocots/genes/view/HORVU1Hr1G064330	Other	Other	yes	chalcone synthase isoform X1 [Oryza sativa Japonica Group]	CHS	predicted	94		0	395	chr1H				Plantae	Tracheobionta	Magnoliophyta	Liliopsida	Monocots	Commelinids	Poales	Poaceae	Hordeum	Hordeum vulgare
horvu_HORVU1Hr1G089540.1	1	https://bioinformatics.psb.ugent.be/plaza/versions/plaza_v4_5_monocots/genes/view/HORVU1Hr1G089540	R-4-C	R-4-C	yes	chalcone synthase 2 [Aegilops tauschii subsp. tauschii]	CHS	predicted	97	88.49	0	399	chr1H				Plantae	Tracheobionta	Magnoliophyta	Liliopsida	Monocots	Commelinids	Poales	Poaceae	Hordeum	Hordeum vulgare
horvu_HORVU2Hr1G002640.2	2	https://bioinformatics.psb.ugent.be/plaza/versions/plaza_v4_5_monocots/genes/view/HORVU2Hr1G002640	Other	Other	yes	Eceriferum-c [Hordeum vulgare subsp. vulgare]	CS	predicted	100	100	0	394	chr2H				Plantae	Tracheobionta	Magnoliophyta	Liliopsida	Monocots	Commelinids	Poales	Poaceae	Hordeum	Hordeum vulgare
horvu_HORVU2Hr1G003280.1	3	https://bioinformatics.psb.ugent.be/plaza/versions/plaza_v4_5_monocots/genes/view/HORVU2Hr1G003280	Other	Other	yes	bisdemethoxycurcumin synthase-like [Aegilops tauschii subsp. tauschii]	BCS	predicted	100	86.75	0	397	chr2H				Plantae	Tracheobionta	Magnoliophyta	Liliopsida	Monocots	Commelinids	Poales	Poaceae	Hordeum	Hordeum vulgare
horvu_HORVU2Hr1G004170.4	2	https://bioinformatics.psb.ugent.be/plaza/versions/plaza_v4_5_monocots/genes/view/HORVU2Hr1G004170	R-4-C	R-4-C	yes	chalcone synthase [Hordeum vulgare]	CHS	predicted	90	98.98	0	433	chr2H				Plantae	Tracheobionta	Magnoliophyta	Liliopsida	Monocots	Commelinids	Poales	Poaceae	Hordeum	Hordeum vulgare
horvu_HORVU2Hr1G004690.2	2	https://bioinformatics.psb.ugent.be/plaza/versions/plaza_v4_5_monocots/genes/view/HORVU2Hr1G004690	Other	Other	yes	alkylresorcinol synthase [Secale cereale]	ARS	predicted	86	73.66	5e-105	237	chr2H				Plantae	Tracheobionta	Magnoliophyta	Liliopsida	Monocots	Commelinids	Poales	Poaceae	Hordeum	Hordeum vulgare
horvu_HORVU2Hr1G005220.4	1	https://bioinformatics.psb.ugent.be/plaza/versions/plaza_v4_5_monocots/genes/view/HORVU2Hr1G005220	R-4-C	R-4-C	yes	chalcone synthase 2-like [Aegilops tauschii subsp. tauschii]	CHS	predicted	100	98.48	0	395	chr2H				Plantae	Tracheobionta	Magnoliophyta	Liliopsida	Monocots	Commelinids	Poales	Poaceae	Hordeum	Hordeum vulgare
horvu_HORVU2Hr1G008990.1	1	https://bioinformatics.psb.ugent.be/plaza/versions/plaza_v4_5_monocots/genes/view/HORVU2Hr1G008990	R-2-X	nd		bisdemethoxycurcumin synthase [Brachypodium distachyon]	BCS	predicted	97	66.67	4e-09	46	chr2H				Plantae	Tracheobionta	Magnoliophyta	Liliopsida	Monocots	Commelinids	Poales	Poaceae	Hordeum	Hordeum vulgare
horvu_HORVU2Hr1G116390.2	1	https://bioinformatics.psb.ugent.be/plaza/versions/plaza_v4_5_monocots/genes/view/HORVU2Hr1G116390	R-4-C	R-4-C	yes	chalcone synthase 2-like [Aegilops tauschii subsp. tauschii]	CHS	predicted	100	98.74	0	398	chr2H				Plantae	Tracheobionta	Magnoliophyta	Liliopsida	Monocots	Commelinids	Poales	Poaceae	Hordeum	Hordeum vulgare
horvu_HORVU4Hr1G003250.1	2	https://bioinformatics.psb.ugent.be/plaza/versions/plaza_v4_5_monocots/genes/view/HORVU4Hr1G003250	Other	Other	yes	bisdemethoxycurcumin synthase [Brachypodium distachyon]	BCS	predicted	93	77.33	0	419	chr4H				Plantae	Tracheobionta	Magnoliophyta	Liliopsida	Monocots	Commelinids	Poales	Poaceae	Hordeum	Hordeum vulgare
horvu_HORVU4Hr1G004810.3	2	https://bioinformatics.psb.ugent.be/plaza/versions/plaza_v4_5_monocots/genes/view/HORVU4Hr1G004810	Other	nd		chalcone synthase-like [Oryza brachyantha]	CHS	predicted	51	67.69	2e-20	121	chr4H				Plantae	Tracheobionta	Magnoliophyta	Liliopsida	Monocots	Commelinids	Poales	Poaceae	Hordeum	Hordeum vulgare
horvu_HORVU5Hr1G000690.2	2	https://bioinformatics.psb.ugent.be/plaza/versions/plaza_v4_5_monocots/genes/view/HORVU5Hr1G000690	Other	Other	yes	chalcone synthase-like [Oryza brachyantha]	CHS	predicted	94	100	0	457	chr5H				Plantae	Tracheobionta	Magnoliophyta	Liliopsida	Monocots	Commelinids	Poales	Poaceae	Hordeum	Hordeum vulgare
horvu_HORVU5Hr1G059800.1	1	https://bioinformatics.psb.ugent.be/plaza/versions/plaza_v4_5_monocots/genes/view/HORVU5Hr1G059800	nd	nd		putative chalcone synthase [Hordeum vulgare subsp. vulgare]	CHS	predicted	76	100	4e-76	150	chr5H				Plantae	Tracheobionta	Magnoliophyta	Liliopsida	Monocots	Commelinids	Poales	Poaceae	Hordeum	Hordeum vulgare
horvu_HORVU5Hr1G093950.1	2	https://bioinformatics.psb.ugent.be/plaza/versions/plaza_v4_5_monocots/genes/view/HORVU5Hr1G093950	Other	Other	yes	bisdemethoxycurcumin synthase-like [Aegilops tauschii subsp. tauschii]	BCS	predicted	82	87.99	0	403	chr5H				Plantae	Tracheobionta	Magnoliophyta	Liliopsida	Monocots	Commelinids	Poales	Poaceae	Hordeum	Hordeum vulgare
horvu_HORVU6Hr1G003020.2	2	https://bioinformatics.psb.ugent.be/plaza/versions/plaza_v4_5_monocots/genes/view/HORVU6Hr1G003020	Other	Other	yes	bisdemethoxycurcumin synthase-like [Aegilops tauschii subsp. tauschii]	BCS	predicted	100	89.56	0	413	chr6H				Plantae	Tracheobionta	Magnoliophyta	Liliopsida	Monocots	Commelinids	Poales	Poaceae	Hordeum	Hordeum vulgare
horvu_HORVU6Hr1G055000.1	1	https://bioinformatics.psb.ugent.be/plaza/versions/plaza_v4_5_monocots/genes/view/HORVU6Hr1G055000	Other	Other	yes	Stilbene synthase 2 [Triticum urartu]	STS	predicted	99	95.94	0	396	chr6H				Plantae	Tracheobionta	Magnoliophyta	Liliopsida	Monocots	Commelinids	Poales	Poaceae	Hordeum	Hordeum vulgare
horvu_HORVU6Hr1G074060.2	2	https://bioinformatics.psb.ugent.be/plaza/versions/plaza_v4_5_monocots/genes/view/HORVU6Hr1G074060	Other	Other	yes	bisdemethoxycurcumin synthase-like [Aegilops tauschii subsp. tauschii]	BCS	predicted	100	94.29	0	403	chr6H				Plantae	Tracheobionta	Magnoliophyta	Liliopsida	Monocots	Commelinids	Poales	Poaceae	Hordeum	Hordeum vulgare
horvu_HORVU7Hr1G009190.1	1	https://bioinformatics.psb.ugent.be/plaza/versions/plaza_v4_5_monocots/genes/view/HORVU7Hr1G009190	Other	Other	yes	bisdemethoxycurcumin synthase-like [Aegilops tauschii subsp. tauschii]	BCS	predicted	100	86.45	0	386	chr7H				Plantae	Tracheobionta	Magnoliophyta	Liliopsida	Monocots	Commelinids	Poales	Poaceae	Hordeum	Hordeum vulgare
horvu_HORVU7Hr1G020920.2	3	https://bioinformatics.psb.ugent.be/plaza/versions/plaza_v4_5_monocots/genes/view/HORVU7Hr1G020920	Other	Other	yes	bisdemethoxycurcumin synthase-like [Aegilops tauschii subsp. tauschii]	BCS	predicted	85	83.88	0	464	chr7H				Plantae	Tracheobionta	Magnoliophyta	Liliopsida	Monocots	Commelinids	Poales	Poaceae	Hordeum	Hordeum vulgare
horvu_HORVU7Hr1G024480.2	2	https://bioinformatics.psb.ugent.be/plaza/versions/plaza_v4_5_monocots/genes/view/HORVU7Hr1G024480	Other	Other	yes	bisdemethoxycurcumin synthase-like [Panicum hallii]	BCS	predicted	97	68.29	0	394	chr7H				Plantae	Tracheobionta	Magnoliophyta	Liliopsida	Monocots	Commelinids	Poales	Poaceae	Hordeum	Hordeum vulgare
Humlu_ACM17224	species_not_in_PLAZA		R-4-C	R-4-C	yes	naringenin-chalcone synthase	CHS	validated	100	100	0	389	-				Plantae	Tracheobionta	Magnoliophyta	Magnoliopsida	Eudicots	Eurosids I	Rosales	Cannabaceae	Humulus	Humulus lupulus
Humlu_ACM17225	species_not_in_PLAZA		Other	Other	yes	chalcone synthase	CHS	validated	100	100	0	394	-				Plantae	Tracheobionta	Magnoliophyta	Magnoliopsida	Eudicots	Eurosids I	Rosales	Cannabaceae	Humulus	Humulus lupulus
Humlu_ACM17226	species_not_in_PLAZA		Other	Other	yes	chalcone synthase	CHS	validated	100	100	0	395	-				Plantae	Tracheobionta	Magnoliophyta	Magnoliopsida	Eudicots	Eurosids I	Rosales	Cannabaceae	Humulus	Humulus lupulus
Humlu_BAB12102	species_not_in_PLAZA		Other	Other	yes	Phloroisovalerophenone synthase, Valerophenone synthase, 3-methyl-1-(trihydroxyphenyl)butan-1-one synthase	PVS	validated	100	100	0	394	-	enzymatic_assay	VPS (VPS)	Novak et al. (2006)	Plantae	Tracheobionta	Magnoliophyta	Magnoliopsida	Eudicots	Eurosids I	Rosales	Cannabaceae	Humulus	Humulus lupulus
Humlu_BAB47195	species_not_in_PLAZA		Other	Other	yes	chalcone synthase	CHS	validated	100	100	0	394	-	enzymatic_assay	unknown (CHS2)	Novak et al. (2006)	Plantae	Tracheobionta	Magnoliophyta	Magnoliopsida	Eudicots	Eurosids I	Rosales	Cannabaceae	Humulus	Humulus lupulus
Humlu_BAB47196	species_not_in_PLAZA		Other	Other	yes	chalcone synthase	CHS	validated	100	100	0	399	-	no	CHS3	Novak et al. (2006)	Plantae	Tracheobionta	Magnoliophyta	Magnoliopsida	Eudicots	Eurosids I	Rosales	Cannabaceae	Humulus	Humulus lupulus
Humlu_CAC19808	species_not_in_PLAZA		R-4-C	R-4-C	yes	chalcone synthase	CHS	validated	100	100	0	389	-	enzymatic_assay, mutant	VPS/prenylflavonoid synthase (CHS_H1)	Novak et al. (2006), Matousek et al. (2006)	Plantae	Tracheobionta	Magnoliophyta	Magnoliopsida	Eudicots	Eurosids I	Rosales	Cannabaceae	Humulus	Humulus lupulus
Humlu_CAD23044	species_not_in_PLAZA		Other	Other	yes	CHS-like protein	CHS	predicted	100	100	0	395	-	enzymatic_assay	unknown (CHS4)	Novak et al. (2006)	Plantae	Tracheobionta	Magnoliophyta	Magnoliopsida	Eudicots	Eurosids I	Rosales	Cannabaceae	Humulus	Humulus lupulus
Humlu_CAK19318	species_not_in_PLAZA		R-4-C	R-4-C	yes	naringenin-chalcone synthase	CHS	validated	100	100	0	389	-				Plantae	Tracheobionta	Magnoliophyta	Magnoliopsida	Eudicots	Eurosids I	Rosales	Cannabaceae	Humulus	Humulus lupulus
Humlu_CAK19319	species_not_in_PLAZA		R-4-C	R-4-C	yes	naringenin-chalcone synthase	CHS	validated	100	100	0	389	-				Plantae	Tracheobionta	Magnoliophyta	Magnoliopsida	Eudicots	Eurosids I	Rosales	Cannabaceae	Humulus	Humulus lupulus
humlu_HL.SW.v1.0.G005266.1	species_not_in_PLAZA		Other	Other	yes	chalcone synthase	CHS	predicted	99	98	0	399	scaffold_27408				Plantae	Tracheobionta	Magnoliophyta	Magnoliopsida	Eudicots	Eurosids I	Rosales	Cannabaceae	Humulus	Humulus lupulus
humlu_HL.SW.v1.0.G008369.1	species_not_in_PLAZA		Other	Other	yes	chalcone synthase	CHS	predicted	99	98	0	399	scaffold_82676	no	CHS3	Novak et al. (2006)	Plantae	Tracheobionta	Magnoliophyta	Magnoliopsida	Eudicots	Eurosids I	Rosales	Cannabaceae	Humulus	Humulus lupulus
humlu_HL.SW.v1.0.G013555.1	species_not_in_PLAZA		Other	Other	yes	valerophenone synthase	PVS	predicted	99	96	0	380	scaffold_127366				Plantae	Tracheobionta	Magnoliophyta	Magnoliopsida	Eudicots	Eurosids I	Rosales	Cannabaceae	Humulus	Humulus lupulus
humlu_HL.SW.v1.0.G013556.1	species_not_in_PLAZA		Other	Other	yes	chalcone synthase	CHS	predicted	99	100	0	395	scaffold_127366	enzymatic_assay	unknown (CHS4)	Novak et al. (2006)	Plantae	Tracheobionta	Magnoliophyta	Magnoliopsida	Eudicots	Eurosids I	Rosales	Cannabaceae	Humulus	Humulus lupulus
humlu_HL.SW.v1.0.G014564.1	species_not_in_PLAZA		Other	Other	yes	Polyketide synthase, type III [Trema orientale]	PKS	predicted	99	88	0	394	scaffold_150076				Plantae	Tracheobionta	Magnoliophyta	Magnoliopsida	Eudicots	Eurosids I	Rosales	Cannabaceae	Humulus	Humulus lupulus
humlu_HL.SW.v1.0.G015093.1	species_not_in_PLAZA		Other	Other	yes	polyketide synthase [Aquilaria crassna]	PKS	predicted	99	70	0	381	scaffold_140992				Plantae	Tracheobionta	Magnoliophyta	Magnoliopsida	Eudicots	Eurosids I	Rosales	Cannabaceae	Humulus	Humulus lupulus
humlu_HL.SW.v1.0.G015905.1	species_not_in_PLAZA		R-2-X	nd		type III polyketide synthase A [Beta vulgaris subsp. vulgaris]	PKSA	predicted	88	67	3e-16	60	scaffold_94590				Plantae	Tracheobionta	Magnoliophyta	Magnoliopsida	Eudicots	Eurosids I	Rosales	Cannabaceae	Humulus	Humulus lupulus
humlu_HL.SW.v1.0.G018259.1	species_not_in_PLAZA		Other	Other	yes	polyketide synthase [Aquilaria crassna]	PKS	predicted	99	67	0	416	scaffold_104780				Plantae	Tracheobionta	Magnoliophyta	Magnoliopsida	Eudicots	Eurosids I	Rosales	Cannabaceae	Humulus	Humulus lupulus
humlu_HL.SW.v1.0.G018947.1	species_not_in_PLAZA		R-4-C	R-4-C	yes	naringenin-chalcone synthase	CHS	predicted	99	100	0	389	scaffold_77682	enzymatic_assay, mutant	VPS/prenylflavonoid synthase (CHS_H1)	Novak et al. (2006), Matousek et al. (2006)	Plantae	Tracheobionta	Magnoliophyta	Magnoliopsida	Eudicots	Eurosids I	Rosales	Cannabaceae	Humulus	Humulus lupulus
humlu_HL.SW.v1.0.G029357.1	species_not_in_PLAZA		Other	Other	yes	chalcone synthase	CHS	predicted	96	59	8e-104	271	scaffold_83859				Plantae	Tracheobionta	Magnoliophyta	Magnoliopsida	Eudicots	Eurosids I	Rosales	Cannabaceae	Humulus	Humulus lupulus
humlu_HL.SW.v1.0.G038363.1	species_not_in_PLAZA		Other	Other		chalcone synthase 1-like [Ziziphus jujuba]	CHS	predicted	98	67	0	761	scaffold_69960				Plantae	Tracheobionta	Magnoliophyta	Magnoliopsida	Eudicots	Eurosids I	Rosales	Cannabaceae	Humulus	Humulus lupulus
humlu_HL.SW.v1.0.G041111.1	species_not_in_PLAZA		Other	Other	yes	chalcone synthase	CHS	predicted	99	83	0	380	scaffold_104779				Plantae	Tracheobionta	Magnoliophyta	Magnoliopsida	Eudicots	Eurosids I	Rosales	Cannabaceae	Humulus	Humulus lupulus
humlu_HL.SW.v1.0.G041112.1	species_not_in_PLAZA		Other	nd		chalcone synthase	CHS	predicted	95	81	6e-93	160	scaffold_104779				Plantae	Tracheobionta	Magnoliophyta	Magnoliopsida	Eudicots	Eurosids I	Rosales	Cannabaceae	Humulus	Humulus lupulus
humlu_HL.SW.v1.0.G041113.1	species_not_in_PLAZA		Other	Other	yes	chalcone synthase	CHS	predicted	70	88	8e-107	250	scaffold_104779				Plantae	Tracheobionta	Magnoliophyta	Magnoliopsida	Eudicots	Eurosids I	Rosales	Cannabaceae	Humulus	Humulus lupulus
humlu_HL.SW.v1.0.G042107.1	species_not_in_PLAZA		Other	Other	yes	Polyketide synthase, type III [Trema orientale]	PKS	predicted	99	91	0	386	scaffold_227798				Plantae	Tracheobionta	Magnoliophyta	Magnoliopsida	Eudicots	Eurosids I	Rosales	Cannabaceae	Humulus	Humulus lupulus
humlu_HL.SW.v1.0.G044662.1	species_not_in_PLAZA		Other	Other	yes	chalcone synthase	CHS	predicted	99	98	0	310	scaffold_106228				Plantae	Tracheobionta	Magnoliophyta	Magnoliopsida	Eudicots	Eurosids I	Rosales	Cannabaceae	Humulus	Humulus lupulus
Hupse_ABI94386	species_not_in_PLAZA		Other	Other	yes	chalcone synthase-like polyketide synthase	CHS	validated	100	100	0	399	-				Plantae	Tracheobionta	Lycopodiophyta	Lycopodiopsida			Lycopodiales	Lycopodiaceae	Huperzia	Huperzia serrata
Hydma_AAN76184	species_not_in_PLAZA		R-4-C	R-4-C	yes	chalcone synthase	CHS	validated	100	100	0	389	-	enzymatic_assay	CHS	Eckermann et al. (2003)	Plantae	Tracheobionta	Magnoliophyta	Magnoliopsida	Eudicots	Asterids	Cornales	Hydrangeaceae	Hydrangea	Hydrangea macrophylla
Hydma_AF456446	species_not_in_PLAZA		R-4-A	R-4-A	yes	stilbenecarboxylate synthase	SCS	validated	100	100	0	399	-	enzymatic_assay	STS (STS1b)	Eckermann et al. (2003)	Plantae	Tracheobionta	Magnoliophyta	Magnoliopsida	Eudicots	Asterids	Cornales	Hydrangeaceae	Hydrangea	Hydrangea macrophylla
Hydma_BAA32732	species_not_in_PLAZA		R-4-C	R-4-C	yes	chalcone synthase	CHS	validated	100	100	0	389	-	enzymatic_assay	CHS	Akiyama et al. (1999)	Plantae	Tracheobionta	Magnoliophyta	Magnoliopsida	Eudicots	Asterids	Cornales	Hydrangeaceae	Hydrangea	Hydrangea macrophylla
Hydma_BAA32733	species_not_in_PLAZA		R-4-A	R-4-A	yes	coumaroyl triacetic acid synthase [Hydrangea macrophylla]	CTS	validated	100	100	0	399	-	enzymatic_assay	STS	Akiyama et al. (1999)	Plantae	Tracheobionta	Magnoliophyta	Magnoliopsida	Eudicots	Asterids	Cornales	Hydrangeaceae	Hydrangea	Hydrangea macrophylla
Hypan_AAL79808	species_not_in_PLAZA		R-4-C	R-4-C	yes	Benzophenone synthase	BPS	validated	100	100	0	395	-	enzymatic_assay	BPS	Liu et al. (2003)	Plantae	Tracheobionta	Magnoliophyta	Magnoliopsida	Eudicots	Eurosids I	Malpighiales	Hypericaceae	Hypericum	Hypericum androsaemum
Hypan_AF315345	species_not_in_PLAZA		R-4-C	R-4-C	yes	chalcone synthase	CHS	validated	100	100	0	390	-	enzymatic_assay	CHS	Liu et al. (2003)	Plantae	Tracheobionta	Magnoliophyta	Magnoliopsida	Eudicots	Eurosids I	Malpighiales	Hypericaceae	Hypericum	Hypericum androsaemum
Hypan_JAW07347	species_not_in_PLAZA		Other	Other		chalcone synthase [Populus trichocarpa]	CHS	predicted	98	91	2e-156	237	-				Plantae	Tracheobionta	Magnoliophyta	Magnoliopsida	Eudicots	Eurosids I	Malpighiales	Hypericaceae	Hypericum	Hypericum androsaemum
Hyppe_ABP49616	species_not_in_PLAZA		R-4-C	R-4-C	yes	Benzophenone synthase	BPS	validated	100	100	0	395	-				Plantae	Tracheobionta	Magnoliophyta	Magnoliopsida	Eudicots	Eurosids I	Malpighiales	Hypericaceae	Hypericum	Hypericum perforatum
Hyppe_ABP98922	species_not_in_PLAZA		Other	Other	yes	polyketide synthase	PKS	validated	100	100	0	386	-				Plantae	Tracheobionta	Magnoliophyta	Magnoliopsida	Eudicots	Eurosids I	Malpighiales	Hypericaceae	Hypericum	Hypericum perforatum
Hyppe_ABP98923	species_not_in_PLAZA		Other	Other	yes	polyketide synthase	PKS	validated	100	100	0	393	-	enzymatic_assay	OS (oktaketide synthase)	Karppinen et al. (2008)	Plantae	Tracheobionta	Magnoliophyta	Magnoliopsida	Eudicots	Eurosids I	Malpighiales	Hypericaceae	Hypericum	Hypericum perforatum
Hyppe_AEE69028	species_not_in_PLAZA		Other	Other	yes	polyketide synthase	PKS	validated	100	100	0	386	-				Plantae	Tracheobionta	Magnoliophyta	Magnoliopsida	Eudicots	Eurosids I	Malpighiales	Hypericaceae	Hypericum	Hypericum perforatum
Hyppe_AF461105	species_not_in_PLAZA		R-4-C	R-4-C	yes	chalcone synthase	CHS	validated	100	100	0	389	-				Plantae	Tracheobionta	Magnoliophyta	Magnoliopsida	Eudicots	Eurosids I	Malpighiales	Hypericaceae	Hypericum	Hypericum perforatum
Hyppe_AFN26935	species_not_in_PLAZA		Other	Other	yes	polyketide synthase	PKS	predicted	100	100	0	386	-				Plantae	Tracheobionta	Magnoliophyta	Magnoliopsida	Eudicots	Eurosids I	Malpighiales	Hypericaceae	Hypericum	Hypericum perforatum
Hyppe_AOO85389	species_not_in_PLAZA		R-4-C	R-4-C	yes	polyketide synthase	PKS	validated	100	100	0	389	-				Plantae	Tracheobionta	Magnoliophyta	Magnoliopsida	Eudicots	Eurosids I	Malpighiales	Hypericaceae	Hypericum	Hypericum perforatum
Hyppe_ASV64864	species_not_in_PLAZA		R-4-C	R-4-C	yes	benzophenone synthase	BPS	validated	100	100	0	395	-				Plantae	Tracheobionta	Magnoliophyta	Magnoliopsida	Eudicots	Eurosids I	Malpighiales	Hypericaceae	Hypericum	Hypericum perforatum
Hyppe_JAW07190	species_not_in_PLAZA		Other	Other	yes	polyketide synthase	PKS	validated	100	99	0	386	-				Plantae	Tracheobionta	Magnoliophyta	Magnoliopsida	Eudicots	Eurosids I	Malpighiales	Hypericaceae	Hypericum	Hypericum perforatum
Hyppe_JAW07403	species_not_in_PLAZA		Other	Other	yes	polyketide synthase	PKS	validated	100	99	0	386	-				Plantae	Tracheobionta	Magnoliophyta	Magnoliopsida	Eudicots	Eurosids I	Malpighiales	Hypericaceae	Hypericum	Hypericum perforatum
Hypsa_AFU52908	species_not_in_PLAZA		R-4-C	R-4-C	yes	Benzophenone synthase	BPS	validated	100	100	0	395	-	enzymatic_assay	BPS	Huang et al. (2012)	Plantae	Tracheobionta	Magnoliophyta	Magnoliopsida	Eudicots	Eurosids I	Malpighiales	Hypericaceae	Hypericum	Hypericum sampsonii
Hypsa_AFU52909	species_not_in_PLAZA		R-4-C	R-4-C	yes	chalcone synthase	CHS	validated	100	100	0	390	-	enzymatic_assay	CHS	Huang et al. (2012)	Plantae	Tracheobionta	Magnoliophyta	Magnoliopsida	Eudicots	Eurosids I	Malpighiales	Hypericaceae	Hypericum	Hypericum sampsonii
Hypto_JAW07371	species_not_in_PLAZA		Other	Other	yes	polyketide synthase [Hypericum perforatum]	PKS	validated	100	97	0	386	-				Plantae	Tracheobionta	Magnoliophyta	Magnoliopsida	Eudicots	Eurosids I	Malpighiales	Hypericaceae	Hypericum	Hypericum tomentosum
Hypto_JAW07372	species_not_in_PLAZA		Other	Other	yes	polyketide synthase [Hypericum perforatum]	PKS	validated	100	99	0	375	-				Plantae	Tracheobionta	Magnoliophyta	Magnoliopsida	Eudicots	Eurosids I	Malpighiales	Hypericaceae	Hypericum	Hypericum tomentosum
iponi_XP_019160978.1	species_not_in_PLAZA		Other	Other	yes	type III polyketide synthase A-like [Ipomoea nil]	PKSA	predicted	100	100	0	411	NW_017619219.1				Plantae	Tracheobionta	Magnoliophyta	Magnoliopsida	Eudicots	Asterids	Solanales	Convolvulaceae	Ipomeae	Ipomoea nil
iponi_XP_019165608.1	species_not_in_PLAZA		R-4-C	R-4-C	yes	chalcone synthase E [Ipomoea nil]	CHS	predicted	100	100	0	389	NW_017619354.1				Plantae	Tracheobionta	Magnoliophyta	Magnoliopsida	Eudicots	Asterids	Solanales	Convolvulaceae	Ipomeae	Ipomoea nil
iponi_XP_019169332.1	species_not_in_PLAZA		Other	Other	yes	type III polyketide synthase B [Ipomoea nil]	PKSB	predicted	100	100	0	390	NW_017619497.1				Plantae	Tracheobionta	Magnoliophyta	Magnoliopsida	Eudicots	Asterids	Solanales	Convolvulaceae	Ipomeae	Ipomoea nil
iponi_XP_019181556.1	species_not_in_PLAZA		R-4-C	R-4-C	yes	chalcone synthase D [Ipomoea nil]	CHS	predicted	100	100	0	388	NW_017617134.1				Plantae	Tracheobionta	Magnoliophyta	Magnoliopsida	Eudicots	Asterids	Solanales	Convolvulaceae	Ipomeae	Ipomoea nil
iponi_XP_019195500.1	species_not_in_PLAZA		Other	Other	yes	chalcone synthase B isoform X2 [Ipomoea nil]	CHS	predicted	100	100	0	396	NW_017617937.1				Plantae	Tracheobionta	Magnoliophyta	Magnoliopsida	Eudicots	Asterids	Solanales	Convolvulaceae	Ipomeae	Ipomoea nil
iponi_XP_019195502.1	species_not_in_PLAZA		Other	Other	yes	chalcone synthase A [Ipomoea nil]	CHS	predicted	100	100	0	393	NW_017617937.1				Plantae	Tracheobionta	Magnoliophyta	Magnoliopsida	Eudicots	Asterids	Solanales	Convolvulaceae	Ipomeae	Ipomoea nil
iponi_XP_019195503.1	species_not_in_PLAZA		Other	Other	yes	chalcone synthase A-like [Ipomoea nil]	CHS	predicted	100	100	0	377	NW_017617937.1				Plantae	Tracheobionta	Magnoliophyta	Magnoliopsida	Eudicots	Asterids	Solanales	Convolvulaceae	Ipomeae	Ipomoea nil
jatcu_JCDBP05884	species_not_in_PLAZA		R-4-C	R-4-C	yes	chalcone synthase 3	CHS	predicted	100	100	0	391	NW_012124172.1				Plantae	Tracheobionta	Magnoliophyta	Magnoliopsida	Eudicots	Eurosids I	Malpighiales	Euphorbiaceae	Jatropha	Jatropha curcas
jatcu_JCDBP16050	species_not_in_PLAZA		Other	Other	yes	chalcone synthase 2	CHS	predicted	100	96	0	372	NW_012124425.1				Plantae	Tracheobionta	Magnoliophyta	Magnoliopsida	Eudicots	Eurosids I	Malpighiales	Euphorbiaceae	Jatropha	Jatropha curcas
jatcu_JCDBP21078	species_not_in_PLAZA		Other	Other		pentatricopeptide repeat-containing protein At1g02060, chloroplastic	unknown	predicted	100	96	0	1162	NW_012124637.1				Plantae	Tracheobionta	Magnoliophyta	Magnoliopsida	Eudicots	Eurosids I	Malpighiales	Euphorbiaceae	Jatropha	Jatropha curcas
jatcu_JCDBP21662	species_not_in_PLAZA		Other	Other	yes	type III polyketide synthase B	PKSB	predicted	100	100	0	391	NW_012124668.1				Plantae	Tracheobionta	Magnoliophyta	Magnoliopsida	Eudicots	Eurosids I	Malpighiales	Euphorbiaceae	Jatropha	Jatropha curcas
jatcu_JCDBP29326	species_not_in_PLAZA		R-4-C	R-4-C	yes	chalcone synthase 1	CHS	predicted	100	100	0	389	NW_012126103.1				Plantae	Tracheobionta	Magnoliophyta	Magnoliopsida	Eudicots	Eurosids I	Malpighiales	Euphorbiaceae	Jatropha	Jatropha curcas
jugre_Jure_02853.t1	species_not_in_PLAZA		Other	Other	yes	chalcone synthase-like	CHS	predicted	100	100	0	395	jcf7180001218119				Plantae	Tracheobionta	Magnoliophyta	Magnoliopsida	Eudicots	Eurosids I	Fagales	Juglandaceae	Juglans	Juglans regia
jugre_Jure_02854.t1	species_not_in_PLAZA		Other	Other	yes	chalcone synthase-like	CHS	predicted	97	62	4e-152	315	jcf7180001218119				Plantae	Tracheobionta	Magnoliophyta	Magnoliopsida	Eudicots	Eurosids I	Fagales	Juglandaceae	Juglans	Juglans regia
jugre_Jure_07075.t1	species_not_in_PLAZA		Other	Other	yes	type III polyketide synthase B-like	PKSB	predicted	100	100	0	393	jcf7180001221214				Plantae	Tracheobionta	Magnoliophyta	Magnoliopsida	Eudicots	Eurosids I	Fagales	Juglandaceae	Juglans	Juglans regia
jugre_Jure_08348.t1	species_not_in_PLAZA		R-4-C	R-4-C	yes	chalcone synthase 1	CHS	predicted	100	100	0	389	jcf7180001221446	no	CHS2	Claudot et al. (1999)	Plantae	Tracheobionta	Magnoliophyta	Magnoliopsida	Eudicots	Eurosids I	Fagales	Juglandaceae	Juglans	Juglans regia
jugre_Jure_11324.t1	species_not_in_PLAZA		R-4-C	R-4-C	yes	chalcone synthase 2	CHS	predicted	100	100	0	389	jcf7180001222105				Plantae	Tracheobionta	Magnoliophyta	Magnoliopsida	Eudicots	Eurosids I	Fagales	Juglandaceae	Juglans	Juglans regia
jugre_Jure_17011.t1	species_not_in_PLAZA		R-4-C	R-4-C	yes	chalcone synthase 1-like	CHS	predicted	100	100	0	389	jcf7180001222230	no	CHS1	Claudot et al. (1999)	Plantae	Tracheobionta	Magnoliophyta	Magnoliopsida	Eudicots	Eurosids I	Fagales	Juglandaceae	Juglans	Juglans regia
jugre_Jure_22463.t1	species_not_in_PLAZA		Other	Other	yes	type III polyketide synthase B	PKSB	predicted	100	100	0	392	super407				Plantae	Tracheobionta	Magnoliophyta	Magnoliopsida	Eudicots	Eurosids I	Fagales	Juglandaceae	Juglans	Juglans regia
jugre_Jure_23209.t1	species_not_in_PLAZA		Other	Other	yes	chalcone synthase-like	CHS	predicted	100	100	0	394	super778				Plantae	Tracheobionta	Magnoliophyta	Magnoliopsida	Eudicots	Eurosids I	Fagales	Juglandaceae	Juglans	Juglans regia
jugre_Jure_26406.t1	species_not_in_PLAZA		Other	Other	yes	chalcone synthase-like	CHS	predicted	100	100	0	393	super1019				Plantae	Tracheobionta	Magnoliophyta	Magnoliopsida	Eudicots	Eurosids I	Fagales	Juglandaceae	Juglans	Juglans regia
jugre_Jure_26407.t1	species_not_in_PLAZA		Other	Other	yes	chalcone synthase-like	CHS	predicted	100	100	0	319	super1019				Plantae	Tracheobionta	Magnoliophyta	Magnoliopsida	Eudicots	Eurosids I	Fagales	Juglandaceae	Juglans	Juglans regia
jugre_Jure_30390.t1	species_not_in_PLAZA		Other	Other	yes	chalcone synthase-like	CHS	predicted	100	99	0	319	jcf7180001216176				Plantae	Tracheobionta	Magnoliophyta	Magnoliopsida	Eudicots	Eurosids I	Fagales	Juglandaceae	Juglans	Juglans regia
jugre_Jure_30391.t1	species_not_in_PLAZA		Other	nd		chalcone synthase-like	CHS	predicted	100	99	4e-82	133	jcf7180001216176				Plantae	Tracheobionta	Magnoliophyta	Magnoliopsida	Eudicots	Eurosids I	Fagales	Juglandaceae	Juglans	Juglans regia
kalfe_Kaladp0024s0996.1.p	species_not_in_PLAZA		Other	Other	yes	type III polyketide synthase B isoform X1 [Populus trichocarpa]	PKSB	predicted	99	83	0	392	Scaffold_24				Plantae	Tracheobionta	Magnoliophyta	Magnoliopsida	Eudicots	Core eudicots	Saxifragales	Crassulaceae	Kalanchoe	Kalanchoe fedtschenkoi
kalfe_Kaladp0058s0283.1.p	species_not_in_PLAZA		Other	Other	yes	chalcone synthase 2 [Ruta graveolens]	CHS	validated	98	65	3e-180	394	Scaffold_58				Plantae	Tracheobionta	Magnoliophyta	Magnoliopsida	Eudicots	Core eudicots	Saxifragales	Crassulaceae	Kalanchoe	Kalanchoe fedtschenkoi
kalfe_Kaladp0058s0285.1.p	species_not_in_PLAZA		Other	Other	yes	chalcone synthase [Microcos paniculata]	CHS	validated	98	67	1e-172	360	Scaffold_58				Plantae	Tracheobionta	Magnoliophyta	Magnoliopsida	Eudicots	Core eudicots	Saxifragales	Crassulaceae	Kalanchoe	Kalanchoe fedtschenkoi
kalfe_Kaladp0080s0039.1.p	species_not_in_PLAZA		R-4-C	R-4-C	yes	chalcone synthase [Vitis rotundifolia]	CHS	validated	99	91	0	390	Scaffold_80				Plantae	Tracheobionta	Magnoliophyta	Magnoliopsida	Eudicots	Core eudicots	Saxifragales	Crassulaceae	Kalanchoe	Kalanchoe fedtschenkoi
kalfe_Kaladp0081s0076.1.p	species_not_in_PLAZA		R-4-C	R-4-C	yes	chalcone synthase 1 [Mangifera indica]	CHS	validated	99	93	0	389	Scaffold_81				Plantae	Tracheobionta	Magnoliophyta	Magnoliopsida	Eudicots	Core eudicots	Saxifragales	Crassulaceae	Kalanchoe	Kalanchoe fedtschenkoi
kalfe_Kaladp0081s0077.1.p	species_not_in_PLAZA		Other	Other	yes	chalcone synthases-1 [Mangifera indica]	CHS	validated	99	74	0	391	Scaffold_81				Plantae	Tracheobionta	Magnoliophyta	Magnoliopsida	Eudicots	Core eudicots	Saxifragales	Crassulaceae	Kalanchoe	Kalanchoe fedtschenkoi
kalfe_Kaladp0081s0078.1.p	species_not_in_PLAZA		Other	Other	yes	chalcone synthase [Camellia fraterna]	CHS	validated	77	95	1e-154	294	Scaffold_81				Plantae	Tracheobionta	Magnoliophyta	Magnoliopsida	Eudicots	Core eudicots	Saxifragales	Crassulaceae	Kalanchoe	Kalanchoe fedtschenkoi
kalfe_Kaladp0081s0079.1.p	species_not_in_PLAZA		nd	nd		chalcone synthase [Trifolium pratense], fragment	CHS	predicted	96	88	4e-25	53	Scaffold_81				Plantae	Tracheobionta	Magnoliophyta	Magnoliopsida	Eudicots	Core eudicots	Saxifragales	Crassulaceae	Kalanchoe	Kalanchoe fedtschenkoi
kalfe_Kaladp0102s0065.1.p	species_not_in_PLAZA		R-4-C	R-4-C	yes	chalcone synthase 1-like [Ziziphus jujuba]	CHS	predicted	99	88	0	389	Scaffold_102				Plantae	Tracheobionta	Magnoliophyta	Magnoliopsida	Eudicots	Core eudicots	Saxifragales	Crassulaceae	Kalanchoe	Kalanchoe fedtschenkoi
kalfe_Kaladp0472s0015.1.p	species_not_in_PLAZA		Other	Other		chalcone synthase [Camellia fraterna]	CHS	validated	98	95	0	232	Scaffold_472				Plantae	Tracheobionta	Magnoliophyta	Magnoliopsida	Eudicots	Core eudicots	Saxifragales	Crassulaceae	Kalanchoe	Kalanchoe fedtschenkoi
kalfe_Kaladp1036s0004.1.p	species_not_in_PLAZA		nd	nd		chalcone synthase [Epimedium sagittatum]	CHS	predicted	94	92	1e-151	91	Scaffold_1036				Plantae	Tracheobionta	Magnoliophyta	Magnoliopsida	Eudicots	Core eudicots	Saxifragales	Crassulaceae	Kalanchoe	Kalanchoe fedtschenkoi
kalfe_Kaladp1145s0001.1.p	species_not_in_PLAZA		Other	Other	yes	pentatricopeptide repeat-containing protein At1g02060, chloroplastic [Quercus suber]	unknown	predicted	99	81	0	391	Scaffold_1145				Plantae	Tracheobionta	Magnoliophyta	Magnoliopsida	Eudicots	Core eudicots	Saxifragales	Crassulaceae	Kalanchoe	Kalanchoe fedtschenkoi
kalfe_Kaladp1310s0006.1.p	species_not_in_PLAZA		R-4-C	R-4-C	yes	chalcone synthase [Vitis rotundifolia]	CHS	validated	99	87	0	390	Scaffold_1310				Plantae	Tracheobionta	Magnoliophyta	Magnoliopsida	Eudicots	Core eudicots	Saxifragales	Crassulaceae	Kalanchoe	Kalanchoe fedtschenkoi
kalfe_Kaladp1310s0007.1.p	species_not_in_PLAZA		R-4-C	R-4-C	yes	chalcone synthase [Vitis rotundifolia]	CHS	validated	99	87	0	390	Scaffold_1310				Plantae	Tracheobionta	Magnoliophyta	Magnoliopsida	Eudicots	Core eudicots	Saxifragales	Crassulaceae	Kalanchoe	Kalanchoe fedtschenkoi
leepe_LPERR04G00110.1	species_not_in_PLAZA		Other	Other	yes	chalcone synthase isoform X1 [Oryza sativa Japonica Group]	CHS	predicted	98	77.25	0	403	4				Plantae	Tracheobionta	Magnoliophyta	Liliopsida	Monocots	Commelinids	Poales	Poaceae	Leersia	Leersia perrieri
leepe_LPERR04G02540.1	species_not_in_PLAZA		Other	Other	yes	chalcone synthase isoform X2 [Oryza sativa Japonica Group]	CHS	predicted	97	53.4	6e-90	247	4				Plantae	Tracheobionta	Magnoliophyta	Liliopsida	Monocots	Commelinids	Poales	Poaceae	Leersia	Leersia perrieri
leepe_LPERR04G02550.1	species_not_in_PLAZA		R-4-C	R-4-C	yes	chalcone synthase isoform X2 [Oryza sativa Japonica Group]	CHS	predicted	24	76.67	5e-18	227	4				Plantae	Tracheobionta	Magnoliophyta	Liliopsida	Monocots	Commelinids	Poales	Poaceae	Leersia	Leersia perrieri
leepe_LPERR06G16750.1	species_not_in_PLAZA		Other	Other	yes	3-ketoacyl-CoA synthase 11 [Oryza sativa Japonica Group]	KS	predicted	100	96.16	0	391	6				Plantae	Tracheobionta	Magnoliophyta	Liliopsida	Monocots	Commelinids	Poales	Poaceae	Leersia	Leersia perrieri
leepe_LPERR07G09570.1	species_not_in_PLAZA		Other	Other	yes	type III polyketide synthase B [Oryza brachyantha]	PKSB	predicted	100	91.38	0	403	7				Plantae	Tracheobionta	Magnoliophyta	Liliopsida	Monocots	Commelinids	Poales	Poaceae	Leersia	Leersia perrieri
leepe_LPERR07G12910.1	species_not_in_PLAZA		Other	Other	yes	bisdemethoxycurcumin synthase-like [Oryza brachyantha]	BCS	predicted	100	87.84	0	403	7				Plantae	Tracheobionta	Magnoliophyta	Liliopsida	Monocots	Commelinids	Poales	Poaceae	Leersia	Leersia perrieri
leepe_LPERR07G12920.1	species_not_in_PLAZA		R-2-X	R-2-X	yes	bisdemethoxycurcumin synthase-like [Panicum hallii]	BCS	predicted	99	74.88	0	406	7				Plantae	Tracheobionta	Magnoliophyta	Liliopsida	Monocots	Commelinids	Poales	Poaceae	Leersia	Leersia perrieri
leepe_LPERR07G14210.1	species_not_in_PLAZA		Other	Other	yes	bisdemethoxycurcumin synthase-like [Oryza sativa Japonica Group]	BCS	predicted	97	80.88	0	397	7				Plantae	Tracheobionta	Magnoliophyta	Liliopsida	Monocots	Commelinids	Poales	Poaceae	Leersia	Leersia perrieri
leepe_LPERR07G14230.1	species_not_in_PLAZA		Other	Other	yes	bisdemethoxycurcumin synthase-like [Panicum miliaceum]	BCS	predicted	95	65.09	0	437	7				Plantae	Tracheobionta	Magnoliophyta	Liliopsida	Monocots	Commelinids	Poales	Poaceae	Leersia	Leersia perrieri
leepe_LPERR07G14240.1	species_not_in_PLAZA		Other	Other	yes	bisdemethoxycurcumin synthase-like [Oryza sativa Japonica Group]	BCS	predicted	100	83.46	0	395	7				Plantae	Tracheobionta	Magnoliophyta	Liliopsida	Monocots	Commelinids	Poales	Poaceae	Leersia	Leersia perrieri
leepe_LPERR10G02370.1	species_not_in_PLAZA		Other	Other	yes	bisdemethoxycurcumin synthase-like [Oryza sativa Japonica Group]	BCS	predicted	100	75.93	0	403	10				Plantae	Tracheobionta	Magnoliophyta	Liliopsida	Monocots	Commelinids	Poales	Poaceae	Leersia	Leersia perrieri
leepe_LPERR10G02420.1	species_not_in_PLAZA		Other	Other	yes	bisdemethoxycurcumin synthase-like [Oryza sativa Japonica Group]	BCS	predicted	100	77.56	0	401	10				Plantae	Tracheobionta	Magnoliophyta	Liliopsida	Monocots	Commelinids	Poales	Poaceae	Leersia	Leersia perrieri
leepe_LPERR10G10210.1	species_not_in_PLAZA		Other	Other	yes	type III polyketide synthase A [Oryza sativa Japonica Group]	PKSA	predicted	100	95.89	0	388	10				Plantae	Tracheobionta	Magnoliophyta	Liliopsida	Monocots	Commelinids	Poales	Poaceae	Leersia	Leersia perrieri
leepe_LPERR11G12250.1	species_not_in_PLAZA		Other	Other	yes	bisdemethoxycurcumin synthase [Setaria italica]	BCS	predicted	89	61.11	8e-152	449	11				Plantae	Tracheobionta	Magnoliophyta	Liliopsida	Monocots	Commelinids	Poales	Poaceae	Leersia	Leersia perrieri
leepe_LPERR11G12260.1	species_not_in_PLAZA		Other	Other	yes	bisdemethoxycurcumin synthase-like [Oryza sativa Japonica Group]	BCS	predicted	90	72.97	2e-179	447	11				Plantae	Tracheobionta	Magnoliophyta	Liliopsida	Monocots	Commelinids	Poales	Poaceae	Leersia	Leersia perrieri
leepe_LPERR11G12270.1	species_not_in_PLAZA		Other	Other	yes	bisdemethoxycurcumin synthase-like [Oryza brachyantha]	BCS	predicted	95	74.87	7e-180	387	11				Plantae	Tracheobionta	Magnoliophyta	Liliopsida	Monocots	Commelinids	Poales	Poaceae	Leersia	Leersia perrieri
leepe_LPERR11G12290.1	species_not_in_PLAZA		nd	nd		bisdemethoxycurcumin synthase-like [Panicum miliaceum]	BCS	predicted	81	60	2e-10	61	11				Plantae	Tracheobionta	Magnoliophyta	Liliopsida	Monocots	Commelinids	Poales	Poaceae	Leersia	Leersia perrieri
leepe_LPERR11G12300.1	species_not_in_PLAZA		Other	Other	yes	bisdemethoxycurcumin synthase-like [Oryza sativa Japonica Group]	BCS	predicted	94	65.33	4e-131	355	11				Plantae	Tracheobionta	Magnoliophyta	Liliopsida	Monocots	Commelinids	Poales	Poaceae	Leersia	Leersia perrieri
leepe_LPERR11G12310.1	species_not_in_PLAZA		Other	Other	yes	bisdemethoxycurcumin synthase-like isoform X2 [Panicum hallii]	BCS	predicted	92	62.43	4e-150	385	11				Plantae	Tracheobionta	Magnoliophyta	Liliopsida	Monocots	Commelinids	Poales	Poaceae	Leersia	Leersia perrieri
leepe_LPERR11G12330.1	species_not_in_PLAZA		Other	Other	yes	bisdemethoxycurcumin synthase-like [Oryza brachyantha]	BCS	predicted	95	78.19	0	392	11				Plantae	Tracheobionta	Magnoliophyta	Liliopsida	Monocots	Commelinids	Poales	Poaceae	Leersia	Leersia perrieri
leepe_LPERR11G12340.1	species_not_in_PLAZA		R-4-C	R-4-C	yes	chalcone synthase 1 [Oryza sativa Japonica Group]	CHS	predicted	100	97.24	0	398	11				Plantae	Tracheobionta	Magnoliophyta	Liliopsida	Monocots	Commelinids	Poales	Poaceae	Leersia	Leersia perrieri
leepe_LPERR12G09560.1	species_not_in_PLAZA		Other	Other	yes	bisdemethoxycurcumin synthase-like [Oryza sativa Japonica Group]	BCS	predicted	100	76.05	4e-123	233	12				Plantae	Tracheobionta	Magnoliophyta	Liliopsida	Monocots	Commelinids	Poales	Poaceae	Leersia	Leersia perrieri
Lepap_ACN41942	species_not_in_PLAZA		R-4-C	R-4-C	yes	chalcone synthase	CHS	predicted	100	100	0	388	-				Plantae	Tracheobionta	Magnoliophyta	Magnoliopsida	Eudicots	Eurosids II	Brassicales	Brassicaceae	Lepidium	Lepidium apetalum
Lepap_ACN41943	species_not_in_PLAZA		R-4-C	R-4-C	yes	chalcone synthase	CHS	predicted	100	100	0	388	-				Plantae	Tracheobionta	Magnoliophyta	Magnoliopsida	Eudicots	Eurosids II	Brassicales	Brassicaceae	Lepidium	Lepidium apetalum
Lepap_ACN41944	species_not_in_PLAZA		R-4-C	R-4-C	yes	chalcone synthase	CHS	predicted	100	100	0	388	-				Plantae	Tracheobionta	Magnoliophyta	Magnoliopsida	Eudicots	Eurosids II	Brassicales	Brassicaceae	Lepidium	Lepidium apetalum
Lepap_ACN41945	species_not_in_PLAZA		R-4-C	R-4-C	yes	chalcone synthase	CHS	predicted	100	100	0	388	-				Plantae	Tracheobionta	Magnoliophyta	Magnoliopsida	Eudicots	Eurosids II	Brassicales	Brassicaceae	Lepidium	Lepidium apetalum
Lepap_ADN93219	species_not_in_PLAZA		R-4-C	R-4-C	yes	chalcone synthase	CHS	predicted	100	100	0	376	-				Plantae	Tracheobionta	Magnoliophyta	Magnoliopsida	Eudicots	Eurosids II	Brassicales	Brassicaceae	Lepidium	Lepidium apetalum
Lepap_ARA73612	species_not_in_PLAZA		R-4-C	R-4-C	yes	chalcone synthase	CHS	validated	100	100	0	395	-				Plantae	Tracheobionta	Magnoliophyta	Magnoliopsida	Eudicots	Eurosids II	Brassicales	Brassicaceae	Lepidium	Lepidium apetalum
Lepca_AF144534	species_not_in_PLAZA		R-4-C	R-4-C	yes	chalcone synthase	CHS	predicted	100	100	0	396	-				Plantae	Tracheobionta	Magnoliophyta	Magnoliopsida	Eudicots	Eurosids II	Brassicales	Brassicaceae	Lepidium	Lepidium campestre
Lepca_CDU45700	species_not_in_PLAZA		R-4-C	R-4-C	yes	chalcone synthase	CHS	validated	100	100	0	394	-				Plantae	Tracheobionta	Magnoliophyta	Magnoliopsida	Eudicots	Eurosids II	Brassicales	Brassicaceae	Lepidium	Lepidium campestre
Lepca_CDU45708	species_not_in_PLAZA		R-4-C	R-4-C	yes	chalcone synthase	CHS	validated	100	100	0	395	-				Plantae	Tracheobionta	Magnoliophyta	Magnoliopsida	Eudicots	Eurosids II	Brassicales	Brassicaceae	Lepidium	Lepidium campestre
Lepca_CDU45712	species_not_in_PLAZA		R-4-C	R-4-C	yes	chalcone synthase	CHS	predicted	100	100	0	394	-				Plantae	Tracheobionta	Magnoliophyta	Magnoliopsida	Eudicots	Eurosids II	Brassicales	Brassicaceae	Lepidium	Lepidium campestre
Lepdr_ADN93216	species_not_in_PLAZA		R-4-C	R-4-C	yes	chalcone synthase	CHS	validated	100	100	0	376	-				Plantae	Tracheobionta	Magnoliophyta	Magnoliopsida	Eudicots	Eurosids II	Brassicales	Brassicaceae	Lepidium	Lepidium draba
Lepdr_CDU45717	species_not_in_PLAZA		R-4-C	R-4-C	yes	chalcone synthase	CHS	validated	100	100	0	374	-				Plantae	Tracheobionta	Magnoliophyta	Magnoliopsida	Eudicots	Eurosids II	Brassicales	Brassicaceae	Lepidium	Lepidium draba
Lepgr_CDU45725	species_not_in_PLAZA		R-4-C	R-4-C	yes	chalcone synthase	CHS	predicted	100	100	0	393	-				Plantae	Tracheobionta	Magnoliophyta	Magnoliopsida	Eudicots	Eurosids II	Brassicales	Brassicaceae	Lepidium	Lepidium graminifolium
Lepgr_CDU45730	species_not_in_PLAZA		R-4-C	R-4-C	yes	chalcone synthase	CHS	predicted	100	100	0	393	-				Plantae	Tracheobionta	Magnoliophyta	Magnoliopsida	Eudicots	Eurosids II	Brassicales	Brassicaceae	Lepidium	Lepidium graminifolium
Lepgr_CDU45733	species_not_in_PLAZA		R-4-C	R-4-C	yes	chalcone synthase	CHS	predicted	100	100	0	393	-				Plantae	Tracheobionta	Magnoliophyta	Magnoliopsida	Eudicots	Eurosids II	Brassicales	Brassicaceae	Lepidium	Lepidium graminifolium
Lephi_CDU45739	species_not_in_PLAZA		R-4-C	R-4-C	yes	chalcone synthase	CHS	predicted	100	100	0	393	-				Plantae	Tracheobionta	Magnoliophyta	Magnoliopsida	Eudicots	Eurosids II	Brassicales	Brassicaceae	Lepidium	Lepidium hirtum
Lephi_CDU45742	species_not_in_PLAZA		R-4-C	R-4-C	yes	chalcone synthase	CHS	predicted	100	100	0	393	-				Plantae	Tracheobionta	Magnoliophyta	Magnoliopsida	Eudicots	Eurosids II	Brassicales	Brassicaceae	Lepidium	Lepidium hirtum
Lephi_CDU45748	species_not_in_PLAZA		R-4-C	R-4-C	yes	chalcone synthase	CHS	predicted	100	100	0	393	-				Plantae	Tracheobionta	Magnoliophyta	Magnoliopsida	Eudicots	Eurosids II	Brassicales	Brassicaceae	Lepidium	Lepidium hirtum
Lephi_CDU45753	species_not_in_PLAZA		R-4-C	R-4-C	yes	chalcone synthase	CHS	predicted	100	100	0	384	-				Plantae	Tracheobionta	Magnoliophyta	Magnoliopsida	Eudicots	Eurosids II	Brassicales	Brassicaceae	Lepidium	Lepidium hirtum
lepme_evm.model.scaffold179.263	species_not_in_PLAZA		R-4-C	R-4-C	yes	chalcone synthase [Lepidium vesicarium]	CHS	validated	99	99	0	395	scaffold179				Plantae	Tracheobionta	Magnoliophyta	Magnoliopsida	Eudicots	Eurosids II	Brassicales	Brassicaceae	Lepidium	Lepidium meyenii
lepme_evm.model.scaffold236.1038	species_not_in_PLAZA		Other	Other	yes	type III polyketide synthase B [Camelina sativa]	PKSB	predicted	99	93	0	429	scaffold236				Plantae	Tracheobionta	Magnoliophyta	Magnoliopsida	Eudicots	Eurosids II	Brassicales	Brassicaceae	Lepidium	Lepidium meyenii
lepme_evm.model.scaffold250.603	species_not_in_PLAZA		Other	Other	yes	type III polyketide synthase A [Capsella rubella]	PKSA	predicted	77	93	0	507	scaffold250				Plantae	Tracheobionta	Magnoliophyta	Magnoliopsida	Eudicots	Eurosids II	Brassicales	Brassicaceae	Lepidium	Lepidium meyenii
lepme_evm.model.scaffold433.1122	species_not_in_PLAZA		Other	Other	yes	type III polyketide synthase A [Capsella rubella]	PKSB	predicted	99	93	0	396	scaffold433				Plantae	Tracheobionta	Magnoliophyta	Magnoliopsida	Eudicots	Eurosids II	Brassicales	Brassicaceae	Lepidium	Lepidium meyenii
lepme_evm.model.scaffold439.74	species_not_in_PLAZA		R-4-C	R-4-C	yes	chalcone synthase [Lepidium apetalum]	CHS	validated	100	99	0	395	scaffold439				Plantae	Tracheobionta	Magnoliophyta	Magnoliopsida	Eudicots	Eurosids II	Brassicales	Brassicaceae	Lepidium	Lepidium meyenii
lepme_evm.model.scaffold452.6	species_not_in_PLAZA		Other	Other	yes	type III polyketide synthase C isoform X1 [Camelina sativa]	PKSC	predicted	100	90	0	394	scaffold452				Plantae	Tracheobionta	Magnoliophyta	Magnoliopsida	Eudicots	Eurosids II	Brassicales	Brassicaceae	Lepidium	Lepidium meyenii
lepme_evm.model.scaffold554.8	species_not_in_PLAZA		Other	Other	yes	type III polyketide synthase C isoform X2 [Eutrema salsugineum]	PKSC	predicted	60	48	9e-76	410	scaffold554				Plantae	Tracheobionta	Magnoliophyta	Magnoliopsida	Eudicots	Eurosids II	Brassicales	Brassicaceae	Lepidium	Lepidium meyenii
lepme_evm.model.scaffold595.116	species_not_in_PLAZA		Other	Other	yes	type III polyketide synthase B [Camelina sativa]	PKSB	predicted	99	94	0	396	scaffold595				Plantae	Tracheobionta	Magnoliophyta	Magnoliopsida	Eudicots	Eurosids II	Brassicales	Brassicaceae	Lepidium	Lepidium meyenii
lepme_evm.model.scaffold603.12	species_not_in_PLAZA		Other	Other	yes	type III polyketide synthase A [Capsella rubella]	PKSA	predicted	99	93	0	396	scaffold603				Plantae	Tracheobionta	Magnoliophyta	Magnoliopsida	Eudicots	Eurosids II	Brassicales	Brassicaceae	Lepidium	Lepidium meyenii
lepme_evm.model.scaffold675.141	species_not_in_PLAZA		Other	Other	yes	type III polyketide synthase B [Arabidopsis lyrata subsp. Lyrata]	PKSB	predicted	99	94	0	396	scaffold675				Plantae	Tracheobionta	Magnoliophyta	Magnoliopsida	Eudicots	Eurosids II	Brassicales	Brassicaceae	Lepidium	Lepidium meyenii
lepme_evm.model.scaffold683.246	species_not_in_PLAZA		Other	Other		type III polyketide synthase C isoform X1 [Camelina sativa]	PKSC	predicted	100	92	7e-150	229	scaffold683				Plantae	Tracheobionta	Magnoliophyta	Magnoliopsida	Eudicots	Eurosids II	Brassicales	Brassicaceae	Lepidium	Lepidium meyenii
lepme_evm.model.scaffold683.247	species_not_in_PLAZA		R-4-C	nd		type III polyketide synthase C [Capsella rubella], fragment	PKSC	predicted	100	86	2e-95	160	scaffold683				Plantae	Tracheobionta	Magnoliophyta	Magnoliopsida	Eudicots	Eurosids II	Brassicales	Brassicaceae	Lepidium	Lepidium meyenii
lepme_evm.model.scaffold70.594	species_not_in_PLAZA		Other	Other	yes	type III polyketide synthase B [Camelina sativa]	PKSB	predicted	99	94	0	396	scaffold70				Plantae	Tracheobionta	Magnoliophyta	Magnoliopsida	Eudicots	Eurosids II	Brassicales	Brassicaceae	Lepidium	Lepidium meyenii
lepme_evm.model.scaffold830.13	species_not_in_PLAZA		R-4-C	nd		chalcone synthase family protein [Arabidopsis halleri subsp. Gemmifera], fragment	CHS	predicted	100	88	6e-82	141	scaffold830				Plantae	Tracheobionta	Magnoliophyta	Magnoliopsida	Eudicots	Eurosids II	Brassicales	Brassicaceae	Lepidium	Lepidium meyenii
lepme_evm.model.scaffold830.14	species_not_in_PLAZA		R-2-X	nd		AT1G02050-like protein [Capsella grandiflora], fragment	unknown	predicted	98	94	2e-37	71	scaffold830				Plantae	Tracheobionta	Magnoliophyta	Magnoliopsida	Eudicots	Eurosids II	Brassicales	Brassicaceae	Lepidium	Lepidium meyenii
lepme_evm.model.scaffold830.15	species_not_in_PLAZA		R-2-X	nd		AT1G02050-like protein [Capsella grandiflora], fragment	unknown	predicted	70	91	2e-26	75	scaffold830				Plantae	Tracheobionta	Magnoliophyta	Magnoliopsida	Eudicots	Eurosids II	Brassicales	Brassicaceae	Lepidium	Lepidium meyenii
lepme_evm.model.scaffold9.76	species_not_in_PLAZA		R-4-C	R-4-C	yes	chalcone synthase [Lepidium vesicarium]	CHS	validated	99	98	0	395	scaffold9				Plantae	Tracheobionta	Magnoliophyta	Magnoliopsida	Eudicots	Eurosids II	Brassicales	Brassicaceae	Lepidium	Lepidium meyenii
lepme_evm.model.scaffold98.48	species_not_in_PLAZA		R-4-C	R-4-C	yes	chalcone synthase [Lepidium vesicarium]	CHS	validated	99	99	0	395	scaffold98				Plantae	Tracheobionta	Magnoliophyta	Magnoliopsida	Eudicots	Eurosids II	Brassicales	Brassicaceae	Lepidium	Lepidium meyenii
Leppe_ABD83828	species_not_in_PLAZA		Other	Other		chalcone synthase	CHS	validated	100	100	5e-170	235	-				Plantae	Tracheobionta	Magnoliophyta	Magnoliopsida	Eudicots	Eurosids II	Brassicales	Brassicaceae	Lepidium	Lepidium perfoliatum
Leppe_ADN93217	species_not_in_PLAZA		R-4-C	R-4-C	yes	chalcone synthase	CHS	validated	100	100	0	376	-				Plantae	Tracheobionta	Magnoliophyta	Magnoliopsida	Eudicots	Eurosids II	Brassicales	Brassicaceae	Lepidium	Lepidium perfoliatum
Lepsa_CDU45759	species_not_in_PLAZA		R-4-C	R-4-C	yes	chalcone synthase	CHS	validated	100	100	0	381	-				Plantae	Tracheobionta	Magnoliophyta	Magnoliopsida	Eudicots	Eurosids II	Brassicales	Brassicaceae	Lepidium	Lepidium sativum
Lepve_CDU45766	species_not_in_PLAZA		R-4-C	R-4-C	yes	chalcone synthase	CHS	predicted	100	100	0	393	-				Plantae	Tracheobionta	Magnoliophyta	Magnoliopsida	Eudicots	Eurosids II	Brassicales	Brassicaceae	Lepidium	Lepidium vesicarium
Lepve_CDU45773	species_not_in_PLAZA		R-4-C	R-4-C	yes	chalcone synthase	CHS	predicted	100	100	0	393	-				Plantae	Tracheobionta	Magnoliophyta	Magnoliopsida	Eudicots	Eurosids II	Brassicales	Brassicaceae	Lepidium	Lepidium vesicarium
Lilhy_AAD49354	species_not_in_PLAZA		R-4-C	R-4-C	yes	chalcone synthase	CHS	validated	100	100	0	412	-	no	CHSC	Nakatsuka et al. (2003)	Plantae	Tracheobionta	Magnoliophyta	Liliopsida	Monocots		Liliales	Liliaceae	Lilium	Lilium hybrid division VII
Lilhy_ABF82595	species_not_in_PLAZA		R-4-C	R-4-C	yes	chalcone synthase	CHS	validated	100	100	0	392	-				Plantae	Tracheobionta	Magnoliophyta	Liliopsida	Monocots		Liliales	Liliaceae	Lilium	Lilium hybrid cultivar
Lilhy_ACX31605	species_not_in_PLAZA		R-4-C	R-4-C	yes	chalcone synthase	CHS	validated	100	100	0	393	-	no	CHSB	Nakatsuka et al. (2003)	Plantae	Tracheobionta	Magnoliophyta	Liliopsida	Monocots		Liliales	Liliaceae	Lilium	Lilium hybrid division VII
Lilhy_AF169798	species_not_in_PLAZA		R-4-C	R-4-C	yes	chalcone synthase	CHS	validated	100	100	0	394	-	no, no	CHSA	Nakatsuka et al. (2003), Liu et al. (2011)	Plantae	Tracheobionta	Magnoliophyta	Liliopsida	Monocots		Liliales	Liliaceae	Lilium	Lilium hybrid division VII
Lilhy_AF169800	species_not_in_PLAZA		R-4-C	R-4-C	yes	chalcone synthase	CHS	validated	100	100	0	393	-				Plantae	Tracheobionta	Magnoliophyta	Liliopsida	Monocots		Liliales	Liliaceae	Lilium	Lilium hybrid division VII
Lilhy_AVL25613	species_not_in_PLAZA		Other	Other	yes	chalcone synthase	CHS	predicted	100	100	0	285	-				Plantae	Tracheobionta	Magnoliophyta	Liliopsida	Monocots		Liliales	Liliaceae	Lilium	Lilium hybrid division VII
Lilre_BAU29933	species_not_in_PLAZA		R-4-C	R-4-C	yes	chalcon synthase [Lilium speciosum]	CHS	validated	100	100	0	370	-				Plantae	Tracheobionta	Magnoliophyta	Liliopsida	Monocots		Liliales	Liliaceae	Lilium	Lilium regale
Lilre_BAU29935	species_not_in_PLAZA		R-4-C	R-4-C	yes	chalcone synthase [Lilium regale]	CHS	validated	100	100	0	379	-				Plantae	Tracheobionta	Magnoliophyta	Liliopsida	Monocots		Liliales	Liliaceae	Lilium	Lilium regale
Lilsp_BAS69310	species_not_in_PLAZA		R-4-C	R-4-C	yes	chalcone synthase	CHS	validated	100	100	0	380	-				Plantae	Tracheobionta	Magnoliophyta	Liliopsida	Monocots		Liliales	Liliaceae	Lilium	Lilium speciosum
Lilsp_BAS69311	species_not_in_PLAZA		R-4-C	R-4-C	yes	chalcone synthase	CHS	validated	100	100	0	379	-				Plantae	Tracheobionta	Magnoliophyta	Liliopsida	Monocots		Liliales	Liliaceae	Lilium	Lilium speciosum
Lilsp_BAS69312	species_not_in_PLAZA		R-4-C	R-4-C	yes	chalcone synthase	CHS	validated	100	100	0	379	-				Plantae	Tracheobionta	Magnoliophyta	Liliopsida	Monocots		Liliales	Liliaceae	Lilium	Lilium speciosum
Lilsp_BAS69313	species_not_in_PLAZA		R-4-C	R-4-C	yes	chalcone synthase	CHS	validated	100	100	0	379	-				Plantae	Tracheobionta	Magnoliophyta	Liliopsida	Monocots		Liliales	Liliaceae	Lilium	Lilium speciosum
Lilsp_BAS69314	species_not_in_PLAZA		R-4-C	R-4-C	yes	chalcone synthase	CHS	validated	100	100	0	379	-				Plantae	Tracheobionta	Magnoliophyta	Liliopsida	Monocots		Liliales	Liliaceae	Lilium	Lilium speciosum
Linus_AAX96884	species_not_in_PLAZA		Other	Other	yes	putative chalcone synthase	CHS	predicted	100	100	0	252	-				Plantae	Tracheobionta	Magnoliophyta	Magnoliopsida	Eudicots	Eurosids I	Malpighiales	Linaceae	Linum	Linum usitatissimum
linus_Lus10002187	species_not_in_PLAZA		Other	Other	yes	pentatricopeptide repeat-containing protein At1g02060, chloroplastic-like [Quercus suber]	unknown	predicted	98	78	0	400	scaffold1010				Plantae	Tracheobionta	Magnoliophyta	Magnoliopsida	Eudicots	Eurosids I	Malpighiales	Linaceae	Linum	Linum usitatissimum
linus_Lus10011744	species_not_in_PLAZA		Other	nd		hypothetical protein GOBAR_AA39260 [Gossypium barbadense], fragment	unknown	predicted	98	93	4e-99	154	scaffold568				Plantae	Tracheobionta	Magnoliophyta	Magnoliopsida	Eudicots	Eurosids I	Malpighiales	Linaceae	Linum	Linum usitatissimum
linus_Lus10011745	species_not_in_PLAZA		Other	Other		chalcone synthase [Punica granatum]	CHS	validated	99	91	1e-147	219	scaffold568				Plantae	Tracheobionta	Magnoliophyta	Magnoliopsida	Eudicots	Eurosids I	Malpighiales	Linaceae	Linum	Linum usitatissimum
linus_Lus10011746	species_not_in_PLAZA		Other	Other	yes	hypothetical protein CCACVL1_28916 [Corchorus capsularis]	unknown	predicted	97	67	0	386	scaffold568				Plantae	Tracheobionta	Magnoliophyta	Magnoliopsida	Eudicots	Eurosids I	Malpighiales	Linaceae	Linum	Linum usitatissimum
linus_Lus10012586	species_not_in_PLAZA		Other	Other	yes	chalcone synthase 1-like [Nelumbo nucifera], fragment	CHS	predicted	89	78	8e-152	278	scaffold6				Plantae	Tracheobionta	Magnoliophyta	Magnoliopsida	Eudicots	Eurosids I	Malpighiales	Linaceae	Linum	Linum usitatissimum
linus_Lus10023670	species_not_in_PLAZA		R-4-C	R-4-C	yes	chalcone synthase [Kandelia candel]	CHS	validated	83	91	0	467	scaffold505				Plantae	Tracheobionta	Magnoliophyta	Magnoliopsida	Eudicots	Eurosids I	Malpighiales	Linaceae	Linum	Linum usitatissimum
linus_Lus10026286	species_not_in_PLAZA		Other	Other	yes	type III polyketide synthase B [Ricinus communis]	PKSB	predicted	97	87	0	388	scaffold898				Plantae	Tracheobionta	Magnoliophyta	Magnoliopsida	Eudicots	Eurosids I	Malpighiales	Linaceae	Linum	Linum usitatissimum
linus_Lus10031622	species_not_in_PLAZA		Other	Other	yes	chalcone synthase [Nelumbo nucifera]	CHS	validated	97	68	0	397	scaffold863	no	CHS1	Dzialo et al. (2017)	Plantae	Tracheobionta	Magnoliophyta	Magnoliopsida	Eudicots	Eurosids I	Malpighiales	Linaceae	Linum	Linum usitatissimum
linus_Lus10033717	species_not_in_PLAZA		Other	Other	yes	chalcone synthase 1 [Populus trichocarpa]	CHS	predicted	97	68	0	398	scaffold701	no	CHS2	Dzialo et al. (2017)	Plantae	Tracheobionta	Magnoliophyta	Magnoliopsida	Eudicots	Eurosids I	Malpighiales	Linaceae	Linum	Linum usitatissimum
linus_Lus10039904	species_not_in_PLAZA		Other	Other	yes	pentatricopeptide repeat-containing protein At1g02060, chloroplastic-like [Quercus suber]	unknown	predicted	99	78	0	401	scaffold15				Plantae	Tracheobionta	Magnoliophyta	Magnoliopsida	Eudicots	Eurosids I	Malpighiales	Linaceae	Linum	Linum usitatissimum
linus_Lus10041507	species_not_in_PLAZA		nd	nd		Chalcone synthase [Glycine soja], fragment	CHS	predicted	83	82	4e-27	66	scaffold272				Plantae	Tracheobionta	Magnoliophyta	Magnoliopsida	Eudicots	Eurosids I	Malpighiales	Linaceae	Linum	Linum usitatissimum
linus_Lus10041508	species_not_in_PLAZA		Other	Other	yes	chalcone synthase 2 [Hevea brasiliensis]	CHS	predicted	78	90	1e-172	331	scaffold272				Plantae	Tracheobionta	Magnoliophyta	Magnoliopsida	Eudicots	Eurosids I	Malpighiales	Linaceae	Linum	Linum usitatissimum
linus_Lus10042388	species_not_in_PLAZA		Other	Other	yes	type III polyketide synthase B [Ricinus communis]	PKSB	predicted	97	86	0	390	scaffold123				Plantae	Tracheobionta	Magnoliophyta	Magnoliopsida	Eudicots	Eurosids I	Malpighiales	Linaceae	Linum	Linum usitatissimum
lotja_Lj0g3v0107259.1	species_not_in_PLAZA		Other	Other	yes	CHS [Lotus filicaulis]	CHS	validated	100	100	0	314	chr0				Plantae	Tracheobionta	Magnoliophyta	Magnoliopsida	Eudicots	Eurosids I	Fabales	Fabaceae	Lotus	Lotus japonicus
lotja_Lj0g3v0129319.1	species_not_in_PLAZA		nd	nd		CHS [Lotus sessilifolius], fragment	CHS	predicted	100	93	4e-18	41	chr0				Plantae	Tracheobionta	Magnoliophyta	Magnoliopsida	Eudicots	Eurosids I	Fabales	Fabaceae	Lotus	Lotus japonicus
lotja_Lj0g3v0129339.1	species_not_in_PLAZA		Other	Other		unknown, fragment	unknown	predicted	100	100	2e-154	209	chr0				Plantae	Tracheobionta	Magnoliophyta	Magnoliopsida	Eudicots	Eurosids I	Fabales	Fabaceae	Lotus	Lotus japonicus
lotja_Lj0g3v0203389.1	species_not_in_PLAZA		nd	nd		CHS [Lotus filicaulis]	CHS	predicted	100	100	4e-33	55	chr0				Plantae	Tracheobionta	Magnoliophyta	Magnoliopsida	Eudicots	Eurosids I	Fabales	Fabaceae	Lotus	Lotus japonicus
lotja_Lj0g3v0348239.1	species_not_in_PLAZA		R-4-C	nd		type III polyketide synthase A [Glycine max], fragment	PKSA	predicted	100	89	5e-117	187	chr0				Plantae	Tracheobionta	Magnoliophyta	Magnoliopsida	Eudicots	Eurosids I	Fabales	Fabaceae	Lotus	Lotus japonicus
lotja_Lj0g3v0348249.1	species_not_in_PLAZA		nd	nd		type III polyketide synthase A [Glycine max], fragment	PKSA	predicted	100	88	5e-52	95	chr0				Plantae	Tracheobionta	Magnoliophyta	Magnoliopsida	Eudicots	Eurosids I	Fabales	Fabaceae	Lotus	Lotus japonicus
lotja_Lj1g3v0116610.1	species_not_in_PLAZA		nd	nd		CHS [Lotus filicaulis], fragment	CHS	predicted	100	100	2e-24	44	chr1				Plantae	Tracheobionta	Magnoliophyta	Magnoliopsida	Eudicots	Eurosids I	Fabales	Fabaceae	Lotus	Lotus japonicus
lotja_Lj1g3v0116620.1	species_not_in_PLAZA		nd	nd		CHS [Lotus sessilifolius], fragment	CHS	predicted	100	97	8e-39	66	chr1				Plantae	Tracheobionta	Magnoliophyta	Magnoliopsida	Eudicots	Eurosids I	Fabales	Fabaceae	Lotus	Lotus japonicus
lotja_Lj1g3v0116650.2	species_not_in_PLAZA		R-4-C	R-4-C	yes	CHS [Lotus filicaulis]	CHS	validated	100	99	0	389	chr1				Plantae	Tracheobionta	Magnoliophyta	Magnoliopsida	Eudicots	Eurosids I	Fabales	Fabaceae	Lotus	Lotus japonicus
lotja_Lj1g3v0128900.1	species_not_in_PLAZA		nd	nd		hypothetical protein LR48_Vigan2357s000100 [Vigna angularis], fragment	unknown	predicted	100	95	2e-38	66	chr1				Plantae	Tracheobionta	Magnoliophyta	Magnoliopsida	Eudicots	Eurosids I	Fabales	Fabaceae	Lotus	Lotus japonicus
lotja_Lj1g3v0129000.1	species_not_in_PLAZA		nd	nd		CHS [Lotus sessilifolius], fragment	CHS	predicted	100	98	4e-39	62	chr1				Plantae	Tracheobionta	Magnoliophyta	Magnoliopsida	Eudicots	Eurosids I	Fabales	Fabaceae	Lotus	Lotus japonicus
lotja_Lj1g3v0129290.1	species_not_in_PLAZA		R-2-X	nd		chalcone synthase [Trifolium pratense], fragment	CHS	predicted	100	100	2e-18	36	chr1				Plantae	Tracheobionta	Magnoliophyta	Magnoliopsida	Eudicots	Eurosids I	Fabales	Fabaceae	Lotus	Lotus japonicus
lotja_Lj1g3v0129310.1	species_not_in_PLAZA		R-2-X	nd		CHS [Lotus filicaulis], fragment	CHS	predicted	100	97	5e-17	36	chr1				Plantae	Tracheobionta	Magnoliophyta	Magnoliopsida	Eudicots	Eurosids I	Fabales	Fabaceae	Lotus	Lotus japonicus
lotja_Lj1g3v0898770.1	species_not_in_PLAZA		Other	Other	yes	stilbene synthase 4 [Medicago truncatula]	STS	predicted	100	84	0	323	chr1				Plantae	Tracheobionta	Magnoliophyta	Magnoliopsida	Eudicots	Eurosids I	Fabales	Fabaceae	Lotus	Lotus japonicus
lotja_Lj1g3v0898850.1	species_not_in_PLAZA		Other	Other	yes	Chalcone synthase 2 [Glycine soja]	CHS	validated	97	68	0	376	chr1				Plantae	Tracheobionta	Magnoliophyta	Magnoliopsida	Eudicots	Eurosids I	Fabales	Fabaceae	Lotus	Lotus japonicus
lotja_Lj1g3v2626180.1	species_not_in_PLAZA		R-4-C	R-4-C	yes	CHS [Lotus japonicus]	CHS	predicted	100	98	0	326	chr1				Plantae	Tracheobionta	Magnoliophyta	Magnoliopsida	Eudicots	Eurosids I	Fabales	Fabaceae	Lotus	Lotus japonicus
lotja_Lj1g3v2626190.1	species_not_in_PLAZA		R-4-C	R-4-C	yes	CHS [Lotus japonicus]	CHS	predicted	100	98	0	389	chr1				Plantae	Tracheobionta	Magnoliophyta	Magnoliopsida	Eudicots	Eurosids I	Fabales	Fabaceae	Lotus	Lotus japonicus
lotja_Lj1g3v2626200.1	species_not_in_PLAZA		R-4-C	R-4-C	yes	CHS [Lotus japonicus]	CHS	predicted	100	98	0	389	chr1				Plantae	Tracheobionta	Magnoliophyta	Magnoliopsida	Eudicots	Eurosids I	Fabales	Fabaceae	Lotus	Lotus japonicus
lotja_Lj1g3v2626210.1	species_not_in_PLAZA		R-4-C	R-4-C	yes	CHS [Lotus japonicus]	CHS	predicted	100	98	0	326	chr1				Plantae	Tracheobionta	Magnoliophyta	Magnoliopsida	Eudicots	Eurosids I	Fabales	Fabaceae	Lotus	Lotus japonicus
lotja_Lj1g3v3716640.1	species_not_in_PLAZA		nd	nd		CHS [Lotus sessilifolius], fragment	CHS	predicted	100	97	5e-38	66	chr1				Plantae	Tracheobionta	Magnoliophyta	Magnoliopsida	Eudicots	Eurosids I	Fabales	Fabaceae	Lotus	Lotus japonicus
lotja_Lj1g3v3716660.1	species_not_in_PLAZA		nd	nd		CHS [Lotus filicaulis], fragment	CHS	predicted	100	97	5e-17	36	chr1				Plantae	Tracheobionta	Magnoliophyta	Magnoliopsida	Eudicots	Eurosids I	Fabales	Fabaceae	Lotus	Lotus japonicus
lotja_Lj1g3v3716810.1	species_not_in_PLAZA		nd	nd		CHS [Lotus sessilifolius], fragment	CHS	predicted	100	98	3e-39	66	chr1				Plantae	Tracheobionta	Magnoliophyta	Magnoliopsida	Eudicots	Eurosids I	Fabales	Fabaceae	Lotus	Lotus japonicus
lotja_Lj1g3v3918040.1	species_not_in_PLAZA		Other	Other	yes	CHS [Lotus sessilifolius]	CHS	predicted	99	97	0	328	chr1				Plantae	Tracheobionta	Magnoliophyta	Magnoliopsida	Eudicots	Eurosids I	Fabales	Fabaceae	Lotus	Lotus japonicus
lotja_Lj1g3v3918050.1	species_not_in_PLAZA		R-4-C	R-4-C	yes	CHS [Lotus sessilifolius]	CHS	predicted	99	97	0	391	chr1				Plantae	Tracheobionta	Magnoliophyta	Magnoliopsida	Eudicots	Eurosids I	Fabales	Fabaceae	Lotus	Lotus japonicus
lotja_Lj2g3v2124310.1	species_not_in_PLAZA		R-4-C	R-4-C	yes	CHS [Lotus japonicus]	CHS	predicted	100	98	0	389	chr2				Plantae	Tracheobionta	Magnoliophyta	Magnoliopsida	Eudicots	Eurosids I	Fabales	Fabaceae	Lotus	Lotus japonicus
lotja_Lj2g3v2124320.1	species_not_in_PLAZA		R-4-C	R-4-C	yes	CHS [Lotus japonicus]	CHS	predicted	100	99	0	389	chr2				Plantae	Tracheobionta	Magnoliophyta	Magnoliopsida	Eudicots	Eurosids I	Fabales	Fabaceae	Lotus	Lotus japonicus
lotja_Lj2g3v2125220.1	species_not_in_PLAZA		R-2-X	nd		chalcone synthase [Trifolium pratense], fragment	CHS	predicted	100	100	2e-18	36	chr2				Plantae	Tracheobionta	Magnoliophyta	Magnoliopsida	Eudicots	Eurosids I	Fabales	Fabaceae	Lotus	Lotus japonicus
lotja_Lj2g3v2125230.1	species_not_in_PLAZA		R-2-X	nd		CHS [Lotus filicaulis], fragment	CHS	predicted	100	97	5e-17	36	chr2				Plantae	Tracheobionta	Magnoliophyta	Magnoliopsida	Eudicots	Eurosids I	Fabales	Fabaceae	Lotus	Lotus japonicus
lotja_Lj2g3v2125240.1	species_not_in_PLAZA		nd	nd		CHS [Lotus sessilifolius], fragment	CHS	predicted	100	97	5e-38	66	chr2				Plantae	Tracheobionta	Magnoliophyta	Magnoliopsida	Eudicots	Eurosids I	Fabales	Fabaceae	Lotus	Lotus japonicus
lotja_Lj2g3v2125830.1	species_not_in_PLAZA		nd	nd		CHS [Lotus sessilifolius], fragment	CHS	predicted	100	97	2e-38	66	chr2				Plantae	Tracheobionta	Magnoliophyta	Magnoliopsida	Eudicots	Eurosids I	Fabales	Fabaceae	Lotus	Lotus japonicus
lotja_Lj3g3v0681360.1	species_not_in_PLAZA		R-4-C	nd		chalcone synthase [Trifolium pratense], fragment	CHS	predicted	100	98	5e-34	57	chr3				Plantae	Tracheobionta	Magnoliophyta	Magnoliopsida	Eudicots	Eurosids I	Fabales	Fabaceae	Lotus	Lotus japonicus
lotja_Lj3g3v0681370.1	species_not_in_PLAZA		R-2-X	nd		CHS [Lotus filicaulis], fragment	CHS	predicted	100	100	4e-28	49	chr3				Plantae	Tracheobionta	Magnoliophyta	Magnoliopsida	Eudicots	Eurosids I	Fabales	Fabaceae	Lotus	Lotus japonicus
lotja_Lj3g3v3541740.1	species_not_in_PLAZA		Other	Other	yes	type III polyketide synthase B [Cicer arietinum]	PKSB	predicted	100	89	0	358	chr3				Plantae	Tracheobionta	Magnoliophyta	Magnoliopsida	Eudicots	Eurosids I	Fabales	Fabaceae	Lotus	Lotus japonicus
lotja_Lj4g3v2574990.1	species_not_in_PLAZA		R-4-C	R-4-C	yes	chalcone synthase 1 [Cajanus cajan]	CHS	predicted	100	91	0	373	chr4				Plantae	Tracheobionta	Magnoliophyta	Magnoliopsida	Eudicots	Eurosids I	Fabales	Fabaceae	Lotus	Lotus japonicus
lotja_Lj6g3v0933570.1	species_not_in_PLAZA		Other	Other		chalcone synthase [Onobrychis viciifolia]	CHS	validated	100	96	2e-145	208	chr6				Plantae	Tracheobionta	Magnoliophyta	Magnoliopsida	Eudicots	Eurosids I	Fabales	Fabaceae	Lotus	Lotus japonicus
lupan_XP_019420991.1	species_not_in_PLAZA		R-4-C	R-4-C	yes	chalcone synthase 1-like [Lupinus angustifolius]	CHS	predicted	100	100	0	389	NC_032025.1				Plantae	Tracheobionta	Magnoliophyta	Magnoliopsida	Eudicots	Eurosids I	Fabales	Fabaceae	Lupinus	Lupinus angustifolius
lupan_XP_019420993.1	species_not_in_PLAZA		R-4-C	R-4-C	yes	chalcone synthase 1-like [Lupinus angustifolius]	CHS	predicted	100	100	0	389	NC_032025.1				Plantae	Tracheobionta	Magnoliophyta	Magnoliopsida	Eudicots	Eurosids I	Fabales	Fabaceae	Lupinus	Lupinus angustifolius
lupan_XP_019423475.1	species_not_in_PLAZA		Other	Other	yes	chalcone synthase-like [Lupinus angustifolius]	CHS	predicted	100	100	0	389	NC_032026.1				Plantae	Tracheobionta	Magnoliophyta	Magnoliopsida	Eudicots	Eurosids I	Fabales	Fabaceae	Lupinus	Lupinus angustifolius
lupan_XP_019427416.1	species_not_in_PLAZA		R-4-C	R-4-C	yes	chalcone synthase isoform X1 [Lupinus angustifolius]	CHS	predicted	100	100	0	391	NC_032028.1				Plantae	Tracheobionta	Magnoliophyta	Magnoliopsida	Eudicots	Eurosids I	Fabales	Fabaceae	Lupinus	Lupinus angustifolius
lupan_XP_019430323.1	species_not_in_PLAZA		R-4-C	R-4-C	yes	chalcone synthase 4-like [Lupinus angustifolius]	CHS	predicted	100	100	0	389	NW_017718317.1				Plantae	Tracheobionta	Magnoliophyta	Magnoliopsida	Eudicots	Eurosids I	Fabales	Fabaceae	Lupinus	Lupinus angustifolius
lupan_XP_019432301.1	species_not_in_PLAZA		R-4-C	R-4-C	yes	chalcone synthase 4-like [Lupinus angustifolius]	CHS	predicted	100	100	0	389	NW_017723488.1				Plantae	Tracheobionta	Magnoliophyta	Magnoliopsida	Eudicots	Eurosids I	Fabales	Fabaceae	Lupinus	Lupinus angustifolius
lupan_XP_019444595.1	species_not_in_PLAZA		R-4-C	R-4-C	yes	chalcone synthase 1 [Lupinus angustifolius]	CHS	predicted	100	100	0	389	NC_032014.1				Plantae	Tracheobionta	Magnoliophyta	Magnoliopsida	Eudicots	Eurosids I	Fabales	Fabaceae	Lupinus	Lupinus angustifolius
lupan_XP_019450698.1	species_not_in_PLAZA		Other	Other	yes	pentatricopeptide repeat-containing protein At1g02060, chloroplastic like [Lupinus angustifolius]	unknown	predicted	100	100	0	1141	NC_032015.1				Plantae	Tracheobionta	Magnoliophyta	Magnoliopsida	Eudicots	Eurosids I	Fabales	Fabaceae	Lupinus	Lupinus angustifolius
lupan_XP_019450909.1	species_not_in_PLAZA		Other	Other	yes	type III polyketide synthase B [Lupinus angustifolius]	PKSB	predicted	100	100	0	391	NC_032015.1				Plantae	Tracheobionta	Magnoliophyta	Magnoliopsida	Eudicots	Eurosids I	Fabales	Fabaceae	Lupinus	Lupinus angustifolius
lupan_XP_019454331.1	species_not_in_PLAZA		R-4-C	R-4-C	yes	chalcone synthase 6-4-like [Lupinus angustifolius]	CHS	predicted	100	100	0	389	NC_032016.1				Plantae	Tracheobionta	Magnoliophyta	Magnoliopsida	Eudicots	Eurosids I	Fabales	Fabaceae	Lupinus	Lupinus angustifolius
lupan_XP_019454695.1	species_not_in_PLAZA		R-4-C	R-4-C	yes	chalcone synthase 4-like [Lupinus angustifolius]	CHS	predicted	100	100	0	389	NC_032017.1				Plantae	Tracheobionta	Magnoliophyta	Magnoliopsida	Eudicots	Eurosids I	Fabales	Fabaceae	Lupinus	Lupinus angustifolius
lupan_XP_019463888.1	species_not_in_PLAZA		R-4-C	R-4-C	yes	chalcone synthase 1 [Lupinus angustifolius]	CHS	predicted	100	100	0	388	NC_032020.1				Plantae	Tracheobionta	Magnoliophyta	Magnoliopsida	Eudicots	Eurosids I	Fabales	Fabaceae	Lupinus	Lupinus angustifolius
maldo_NP_001306181.1	nf		R-4-C	R-4-C	yes	polyketide synthase 5	PKS	provisional	100	100	0	389	NW_007545678.1	enzymatic_assay	CHS, phloretin synthase, pinocembrin chalcone synthase, EU872158	Yahyaa et al. (2017)	Plantae	Tracheobionta	Magnoliophyta	Magnoliopsida	Eudicots	Eurosids I	Rosales	Rosaceae	Malus	Malus domestica
maldo_NP_001306186.1	nf		R-4-C	R-4-C	yes	polyketide synthase 5	PKS	provisional	100	100	0	391	NC_024247.1	enzymatic_assay	CHS, phloretin synthase, pinocembrin chalcone synthase, EU872155	Yahyaa et al. (2017)	Plantae	Tracheobionta	Magnoliophyta	Magnoliopsida	Eudicots	Eurosids I	Rosales	Rosaceae	Malus	Malus domestica
maldo_XP_008354921.1	nf		R-4-A	R-4-A	yes	4-hydroxycoumarin synthase 1	HCS	predicted	100	100	0	390	NW_007545517.1				Plantae	Tracheobionta	Magnoliophyta	Magnoliopsida	Eudicots	Eurosids I	Rosales	Rosaceae	Malus	Malus domestica
maldo_XP_008361083.1	nf		R-4-A	R-4-A	yes	4-hydroxycoumarin synthase 1-like	HCS	predicted	99	100	0	390	NW_007545816.1				Plantae	Tracheobionta	Magnoliophyta	Magnoliopsida	Eudicots	Eurosids I	Rosales	Rosaceae	Malus	Malus domestica
maldo_XP_008372871.1	2	https://bioinformatics.psb.ugent.be/plaza/versions/plaza_v4_dicots/genes/view/MDO.mRNA.g.856.1	Other	Other	yes	type III polyketide synthase B	PKSB	predicted	100	100	0	392	NC_024243.1				Plantae	Tracheobionta	Magnoliophyta	Magnoliopsida	Eudicots	Eurosids I	Rosales	Rosaceae	Malus	Malus domestica
maldo_XP_008380608.1	nf		R-4-C	R-4-C	yes	polyketide synthase 5-like	PKS	provisional	100	99	0	389	NC_024247.1	enzymatic_assay	CHS, phloretin synthase, pinocembrin chalcone synthase, EU872156	Yahyaa et al. (2017), Stewart et al. (2017)	Plantae	Tracheobionta	Magnoliophyta	Magnoliopsida	Eudicots	Eurosids I	Rosales	Rosaceae	Malus	Malus domestica
maldo_XP_008392836.1	nf		R-4-A	R-4-A	yes	4-hydroxycoumarin synthase 1	HCS	provisional	100	99	0	394	NC_024252.1				Plantae	Tracheobionta	Magnoliophyta	Magnoliopsida	Eudicots	Eurosids I	Rosales	Rosaceae	Malus	Malus domestica
maldo_XP_008394154.1	nf		R-4-A	R-4-A	yes	3,5-dihydroxybiphenyl synthase	DPS	validated	100	99	0	390	NC_024253.1				Plantae	Tracheobionta	Magnoliophyta	Magnoliopsida	Eudicots	Eurosids I	Rosales	Rosaceae	Malus	Malus domestica
maldo_XP_008394155.1	nf		R-4-A	R-4-A	yes	4-hydroxycoumarin synthase 2	HCS	provisional	100	99	0	388	NC_024253.1	enzymatic_assay	BPS	Stewart et al. (2017)	Plantae	Tracheobionta	Magnoliophyta	Magnoliopsida	Eudicots	Eurosids I	Rosales	Rosaceae	Malus	Malus domestica
maldo_XP_017180226.1	nf		R-4-A	R-4-A	yes	4-hydroxycoumarin synthase 1-like	HCS	predicted	100	100	0	336	NW_007545087.1				Plantae	Tracheobionta	Magnoliophyta	Magnoliopsida	Eudicots	Eurosids I	Rosales	Rosaceae	Malus	Malus domestica
maldo_XP_017180807.1	nf		R-4-A	R-4-A		type III polyketide synthase A	PKSA	predicted	100	100	3e-160	232	NC_024240.1				Plantae	Tracheobionta	Magnoliophyta	Magnoliopsida	Eudicots	Eurosids I	Rosales	Rosaceae	Malus	Malus domestica
maldo_XP_017188817.1	nf		Other	Other	yes	type III polyketide synthase A isoform X1	PKSA	predicted	100	100	0	408	NC_024245.1				Plantae	Tracheobionta	Magnoliophyta	Magnoliopsida	Eudicots	Eurosids I	Rosales	Rosaceae	Malus	Malus domestica
manes_Manes.01G271100.1.p	3	https://bioinformatics.psb.ugent.be/plaza/versions/plaza_v4_dicots/genes/view/Manes.01G271100	Other	Other	yes	hypothetical protein MANES_01G271100	unknown	predicted	99	100	0	401	CM004387.1				Plantae	Tracheobionta	Magnoliophyta	Magnoliopsida	Eudicots	Eurosids I	Malpighiales	Euphorbiaceae	Manihot	Manihot esculenta
manes_Manes.03G150000.1.p	2	https://bioinformatics.psb.ugent.be/plaza/versions/plaza_v4_dicots/genes/view/Manes.03G150000	R-4-C	R-4-C	yes	chalcone synthase 1	CHS	predicted	99	100	0	389	CM004389.1				Plantae	Tracheobionta	Magnoliophyta	Magnoliopsida	Eudicots	Eurosids I	Malpighiales	Euphorbiaceae	Manihot	Manihot esculenta
manes_Manes.04G078700.1.p	2	https://bioinformatics.psb.ugent.be/plaza/versions/plaza_v4_dicots/genes/view/Manes.04G078700	Other	Other	yes	type III polyketide synthase B	PKSB	predicted	99	100	0	391	CM004390.1				Plantae	Tracheobionta	Magnoliophyta	Magnoliopsida	Eudicots	Eurosids I	Malpighiales	Euphorbiaceae	Manihot	Manihot esculenta
manes_Manes.04G094200.1.p	2	https://bioinformatics.psb.ugent.be/plaza/versions/plaza_v4_dicots/genes/view/Manes.04G094200	R-4-C	R-4-C	yes	chalcone synthase 2	CHS	predicted	99	100	0	395	CM004390.1				Plantae	Tracheobionta	Magnoliophyta	Magnoliopsida	Eudicots	Eurosids I	Malpighiales	Euphorbiaceae	Manihot	Manihot esculenta
manes_Manes.11G075100.1.p	2	https://bioinformatics.psb.ugent.be/plaza/versions/plaza_v4_dicots/genes/view/Manes.11G075100	R-4-C	R-4-C	yes	chalcone synthase [Manihot esculenta]	CHS	predicted	99	100	0	391	CM004397.1				Plantae	Tracheobionta	Magnoliophyta	Magnoliopsida	Eudicots	Eurosids I	Malpighiales	Euphorbiaceae	Manihot	Manihot esculenta
manes_Manes.11G075200.1.p	2	https://bioinformatics.psb.ugent.be/plaza/versions/plaza_v4_dicots/genes/view/Manes.11G075200	Other	Other	yes	chalcone synthase 2-like	CHS	predicted	99	100	0	395	CM004397.1				Plantae	Tracheobionta	Magnoliophyta	Magnoliopsida	Eudicots	Eurosids I	Malpighiales	Euphorbiaceae	Manihot	Manihot esculenta
manes_Manes.11G075300.1.p	2	https://bioinformatics.psb.ugent.be/plaza/versions/plaza_v4_dicots/genes/view/Manes.11G075300	Other	Other	yes	chalcone synthase 3-like isoform X1	CHS	predicted	99	100	0	394	CM004397.1				Plantae	Tracheobionta	Magnoliophyta	Magnoliopsida	Eudicots	Eurosids I	Malpighiales	Euphorbiaceae	Manihot	Manihot esculenta
manes_Manes.11G075500.1.p	2	https://bioinformatics.psb.ugent.be/plaza/versions/plaza_v4_dicots/genes/view/Manes.11G075500	Other	Other	yes	chalcone synthase 3-like	CHS	predicted	99	100	0	391	CM004397.1				Plantae	Tracheobionta	Magnoliophyta	Magnoliopsida	Eudicots	Eurosids I	Malpighiales	Euphorbiaceae	Manihot	Manihot esculenta
manes_Manes.11G079300.1.p	2	https://bioinformatics.psb.ugent.be/plaza/versions/plaza_v4_dicots/genes/view/Manes.11G079300	Other	Other	yes	hypothetical protein MANES_11G079300	unknown	predicted	99	100	0	403	CM004397.1				Plantae	Tracheobionta	Magnoliophyta	Magnoliopsida	Eudicots	Eurosids I	Malpighiales	Euphorbiaceae	Manihot	Manihot esculenta
manes_Manes.11G089600.1.p	1	https://bioinformatics.psb.ugent.be/plaza/versions/plaza_v4_dicots/genes/view/Manes.11G089600	Other	Other	yes	type III polyketide synthase B-like	PKSB	predicted	99	100	0	290	CM004397.1				Plantae	Tracheobionta	Magnoliophyta	Magnoliopsida	Eudicots	Eurosids I	Malpighiales	Euphorbiaceae	Manihot	Manihot esculenta
manes_Manes.18G083400.1.p	2	https://bioinformatics.psb.ugent.be/plaza/versions/plaza_v4_dicots/genes/view/Manes.18G083400	Other	Other	yes	hypothetical protein MANES_18G083400	unknown	predicted	99	100	0	360	CM004404.1				Plantae	Tracheobionta	Magnoliophyta	Magnoliopsida	Eudicots	Eurosids I	Malpighiales	Euphorbiaceae	Manihot	Manihot esculenta
Marpa_AUF40390	species_not_in_PLAZA		Other	Other	yes	Stilbenecarboxylate synthase 1 [Marchantia polymorpha]	SCS	validated	100	100	0	393	-	enzymatic_assay, X_ray_structure	CHSL1	Yu et al. (2018)	Plantae		Marchantiophyta	Marchantiopsida			Marchantiales	Marchantiaceae	Marchantia	Marchantia paleacea
Marpa_AUG98247	species_not_in_PLAZA		Other	Other	yes	stilbenecarboxylate synthase [Marchantia paleacea]	SCS	validated	100	100	0	388	-	enzymatic_assay	CHSL2/SCS	Yu et al. (2018)	Plantae		Marchantiophyta	Marchantiopsida			Marchantiales	Marchantiaceae	Marchantia	Marchantia paleacea
Marpa_AUG98248	species_not_in_PLAZA		Other	Other	yes	stilbenecarboxylate synthase [Marchantia paleacea]	SCS	validated	100	100	0	388	-	enzymatic_assay	CHSL3/SCS	Yu et al. (2018)	Plantae		Marchantiophyta	Marchantiopsida			Marchantiales	Marchantiaceae	Marchantia	Marchantia paleacea
Marpa_AUG98250	species_not_in_PLAZA		R-4-C	R-4-C	yes	stilbenecarboxylate synthase [Marchantia paleacea]	SCS	validated	100	100	0	392	-	enzymatic_assay	CHS	Yu et al. (2018)	Plantae		Marchantiophyta	Marchantiopsida			Marchantiales	Marchantiaceae	Marchantia	Marchantia paleacea
marpo_Mapoly0009s0174.1	2	https://bioinformatics.psb.ugent.be/plaza/versions/plaza_v4_dicots/genes/view/Mapoly0009s0174	Other	Other	yes	hypothetical protein AXG93_1881s1460	unknown	predicted	99	100	0	392	scaffold_9				Plantae		Marchantiophyta	Marchantiopsida			Marchantiales	Marchantiaceae	Marchantia	Marchantia polymorpha
marpo_Mapoly0009s0178.1	2	https://bioinformatics.psb.ugent.be/plaza/versions/plaza_v4_dicots/genes/view/Mapoly0009s0178	Other	Other	yes	hypothetical protein AXG93_3794s1010	unknown	predicted	99	100	0	392	scaffold_9				Plantae		Marchantiophyta	Marchantiopsida			Marchantiales	Marchantiaceae	Marchantia	Marchantia polymorpha
marpo_Mapoly0009s0179.1	2	https://bioinformatics.psb.ugent.be/plaza/versions/plaza_v4_dicots/genes/view/Mapoly0009s0179	Other	Other	yes	hypothetical protein AXG93_4510s1300	unknown	predicted	99	100	0	390	scaffold_9				Plantae		Marchantiophyta	Marchantiopsida			Marchantiales	Marchantiaceae	Marchantia	Marchantia polymorpha
marpo_Mapoly0009s0180.1	2	https://bioinformatics.psb.ugent.be/plaza/versions/plaza_v4_dicots/genes/view/Mapoly0009s0180	Other	Other	yes	hypothetical protein MARPO_0009s0180	unknown	predicted	99	100	0	392	scaffold_9				Plantae		Marchantiophyta	Marchantiopsida			Marchantiales	Marchantiaceae	Marchantia	Marchantia polymorpha
marpo_Mapoly0014s0122.1	2	https://bioinformatics.psb.ugent.be/plaza/versions/plaza_v4_dicots/genes/view/Mapoly0014s0122	Other	Other	yes	hypothetical protein AXG93_3426s1250	unknown	predicted	99	100	0	416	scaffold_14				Plantae		Marchantiophyta	Marchantiopsida			Marchantiales	Marchantiaceae	Marchantia	Marchantia polymorpha
marpo_Mapoly0020s0082.1	2	https://bioinformatics.psb.ugent.be/plaza/versions/plaza_v4_dicots/genes/view/Mapoly0020s0082	Other	Other	yes	hypothetical protein MARPO_0020s0082	unknown	predicted	99	100	0	440	scaffold_20				Plantae		Marchantiophyta	Marchantiopsida			Marchantiales	Marchantiaceae	Marchantia	Marchantia polymorpha
marpo_Mapoly0021s0159.1	2	https://bioinformatics.psb.ugent.be/plaza/versions/plaza_v4_dicots/genes/view/Mapoly0021s0159	R-4-C	R-4-C	yes	hypothetical protein AXG93_2121s1030	unknown	predicted	99	100	0	411	scaffold_21	no	CHS	Clayton et al. (2018)	Plantae		Marchantiophyta	Marchantiopsida			Marchantiales	Marchantiaceae	Marchantia	Marchantia polymorpha
marpo_Mapoly0040s0121.1	2	https://bioinformatics.psb.ugent.be/plaza/versions/plaza_v4_dicots/genes/view/Mapoly0040s0121	Other	Other	yes	hypothetical protein MARPO_0040s0121	unknown	predicted	99	100	0	415	scaffold_40				Plantae		Marchantiophyta	Marchantiopsida			Marchantiales	Marchantiaceae	Marchantia	Marchantia polymorpha
marpo_Mapoly0041s0118.1	2	https://bioinformatics.psb.ugent.be/plaza/versions/plaza_v4_dicots/genes/view/Mapoly0041s0118	Other	Other	yes	hypothetical protein AXG93_2668s1020	unknown	predicted	99	100	0	392	scaffold_41				Plantae		Marchantiophyta	Marchantiopsida			Marchantiales	Marchantiaceae	Marchantia	Marchantia polymorpha
marpo_Mapoly0044s0115.1	2	https://bioinformatics.psb.ugent.be/plaza/versions/plaza_v4_dicots/genes/view/Mapoly0044s0115	Other	Other	yes	hypothetical protein AXG93_632s1040	unknown	predicted	99	100	0	393	scaffold_44				Plantae		Marchantiophyta	Marchantiopsida			Marchantiales	Marchantiaceae	Marchantia	Marchantia polymorpha
marpo_Mapoly0055s0104.2	4	https://bioinformatics.psb.ugent.be/plaza/versions/plaza_v4_dicots/genes/view/Mapoly0055s0104	Other	Other	yes	hypothetical protein MARPO_0055s0104	unknown	predicted	99	100	0	428	scaffold_55				Plantae		Marchantiophyta	Marchantiopsida			Marchantiales	Marchantiaceae	Marchantia	Marchantia polymorpha
marpo_Mapoly0070s0036.1	2	https://bioinformatics.psb.ugent.be/plaza/versions/plaza_v4_dicots/genes/view/Mapoly0070s0036	Other	Other	yes	hypothetical protein AXG93_3833s1290	unknown	predicted	99	100	0	396	scaffold_70	no	CHS	Clayton et al. (2018)	Plantae		Marchantiophyta	Marchantiopsida			Marchantiales	Marchantiaceae	Marchantia	Marchantia polymorpha
marpo_Mapoly0070s0060.1	2	https://bioinformatics.psb.ugent.be/plaza/versions/plaza_v4_dicots/genes/view/Mapoly0070s0060	Other	Other	yes	hypothetical protein AXG93_3833s1090	unknown	predicted	99	100	0	393	scaffold_70	no	LAP	Harashima et al. (2004)	Plantae		Marchantiophyta	Marchantiopsida			Marchantiales	Marchantiaceae	Marchantia	Marchantia polymorpha
marpo_Mapoly0070s0062.1	2	https://bioinformatics.psb.ugent.be/plaza/versions/plaza_v4_dicots/genes/view/Mapoly0070s0062	Other	Other	yes	hypothetical protein AXG93_3833s1070	unknown	predicted	99	100	0	393	scaffold_70				Plantae		Marchantiophyta	Marchantiopsida			Marchantiales	Marchantiaceae	Marchantia	Marchantia polymorpha
marpo_Mapoly0070s0063.1	2	https://bioinformatics.psb.ugent.be/plaza/versions/plaza_v4_dicots/genes/view/Mapoly0070s0063	Other	Other	yes	hypothetical protein AXG93_3833s1060	unknown	predicted	99	100	0	393	scaffold_70	no	LAP	Harashima et al. (2004)	Plantae		Marchantiophyta	Marchantiopsida			Marchantiales	Marchantiaceae	Marchantia	Marchantia polymorpha
marpo_Mapoly0070s0064.1	2	https://bioinformatics.psb.ugent.be/plaza/versions/plaza_v4_dicots/genes/view/Mapoly0070s0064	Other	Other	yes	hypothetical protein MARPO_0070s0064	unknown	predicted	99	100	0	393	scaffold_70				Plantae		Marchantiophyta	Marchantiopsida			Marchantiales	Marchantiaceae	Marchantia	Marchantia polymorpha
marpo_Mapoly0070s0067.1	2	https://bioinformatics.psb.ugent.be/plaza/versions/plaza_v4_dicots/genes/view/Mapoly0070s0067	Other	Other	yes	hypothetical protein MARPO_0070s0067	unknown	predicted	99	100	0	393	scaffold_70				Plantae		Marchantiophyta	Marchantiopsida			Marchantiales	Marchantiaceae	Marchantia	Marchantia polymorpha
marpo_Mapoly0070s0070.1	2	https://bioinformatics.psb.ugent.be/plaza/versions/plaza_v4_dicots/genes/view/Mapoly0070s0070	Other	Other	yes	hypothetical protein MARPO_0070s0070	unknown	predicted	99	100	0	393	scaffold_70	no	LAP	Harashima et al. (2004)	Plantae		Marchantiophyta	Marchantiopsida			Marchantiales	Marchantiaceae	Marchantia	Marchantia polymorpha
marpo_Mapoly0070s0072.1	2	https://bioinformatics.psb.ugent.be/plaza/versions/plaza_v4_dicots/genes/view/Mapoly0070s0072	Other	Other	yes	hypothetical protein AXG93_1860s1020	unknown	predicted	99	100	0	392	scaffold_70				Plantae		Marchantiophyta	Marchantiopsida			Marchantiales	Marchantiaceae	Marchantia	Marchantia polymorpha
marpo_Mapoly0072s0054.1	2	https://bioinformatics.psb.ugent.be/plaza/versions/plaza_v4_dicots/genes/view/Mapoly0072s0054	Other	Other	yes	hypothetical protein MARPO_0072s0054	unknown	predicted	99	100	0	388	scaffold_72				Plantae		Marchantiophyta	Marchantiopsida			Marchantiales	Marchantiaceae	Marchantia	Marchantia polymorpha
marpo_Mapoly0072s0061.1	2	https://bioinformatics.psb.ugent.be/plaza/versions/plaza_v4_dicots/genes/view/Mapoly0072s0061	Other	Other	yes	hypothetical protein MARPO_0072s0061	unknown	predicted	99	100	0	388	scaffold_72				Plantae		Marchantiophyta	Marchantiopsida			Marchantiales	Marchantiaceae	Marchantia	Marchantia polymorpha
marpo_Mapoly0072s0062.1	2	https://bioinformatics.psb.ugent.be/plaza/versions/plaza_v4_dicots/genes/view/Mapoly0072s0062	Other	Other	yes	hypothetical protein AXG93_2964s1180	unknown	predicted	99	100	0	388	scaffold_72				Plantae		Marchantiophyta	Marchantiopsida			Marchantiales	Marchantiaceae	Marchantia	Marchantia polymorpha
marpo_Mapoly0087s0058.1	1	https://bioinformatics.psb.ugent.be/plaza/versions/plaza_v4_dicots/genes/view/Mapoly0087s0058	Other	Other	yes	hypothetical protein MARPO_0087s0058	unknown	predicted	99	100	1e-173	239	scaffold_87				Plantae		Marchantiophyta	Marchantiopsida			Marchantiales	Marchantiaceae	Marchantia	Marchantia polymorpha
marpo_Mapoly0090s0024.1	3	https://bioinformatics.psb.ugent.be/plaza/versions/plaza_v4_dicots/genes/view/Mapoly0090s0024	nd	nd		hypothetical protein MARPO_0090s0024	unknown	predicted	99	100	5e-106	145	scaffold_90	no	CHS	Clayton et al. (2018)	Plantae		Marchantiophyta	Marchantiopsida			Marchantiales	Marchantiaceae	Marchantia	Marchantia polymorpha
marpo_Mapoly0116s0003.1	2	https://bioinformatics.psb.ugent.be/plaza/versions/plaza_v4_dicots/genes/view/Mapoly0116s0003	R-4-C	nd		hypothetical protein MARPO_0116s0003	unknown	predicted	99	100	3e-97	138	scaffold_116				Plantae		Marchantiophyta	Marchantiopsida			Marchantiales	Marchantiaceae	Marchantia	Marchantia polymorpha
marpo_Mapoly0858s0001.1	5	https://bioinformatics.psb.ugent.be/plaza/versions/plaza_v4_dicots/genes/view/Mapoly0858s0001	Other	Other		hypothetical protein MARPO_0858s0001	unknown	predicted	99	100	7e-164	227	scaffold_858				Plantae		Marchantiophyta	Marchantiopsida			Marchantiales	Marchantiaceae	Marchantia	Marchantia polymorpha
Medsa_1BI5	species_not_in_PLAZA		R-4-C	R-4-C	yes	Chalcone synthase 2 [Medicago sativa]	CHS	validated	100	100	0	389	-	X_ray_structure	CHS	Ferrer et al. (1999)	Plantae	Tracheobionta	Magnoliophyta	Magnoliopsida	Eudicots	Eurosids I	Fabales	Fabaceae	Medicago	Medicago sativa
medtr_XP_003592022.1	2	https://bioinformatics.psb.ugent.be/plaza/versions/plaza_v4_dicots/genes/view/Medtr1g098140	R-4-C	R-4-C	yes	chalcone synthase 8	CHS	predicted	100	100	0	389	NC_016407.2				Plantae	Tracheobionta	Magnoliophyta	Magnoliopsida	Eudicots	Eurosids I	Fabales	Fabaceae	Medicago	Medicago truncatula
medtr_XP_003592044.1	2	https://bioinformatics.psb.ugent.be/plaza/versions/plaza_v4_dicots/genes/view/Medtr1g098140	R-4-C	R-4-C	yes	chalcone synthase 4	CHS	predicted	100	100	0	389	NC_016407.2				Plantae	Tracheobionta	Magnoliophyta	Magnoliopsida	Eudicots	Eurosids I	Fabales	Fabaceae	Medicago	Medicago truncatula
medtr_XP_003595645.1	2	https://bioinformatics.psb.ugent.be/plaza/versions/plaza_v4_dicots/genes/view/Medtr2g058470	R-4-C	R-4-C	yes	chalcone synthase 5	CHS	predicted	100	100	0	389	NC_016408.2				Plantae	Tracheobionta	Magnoliophyta	Magnoliopsida	Eudicots	Eurosids I	Fabales	Fabaceae	Medicago	Medicago truncatula
medtr_XP_003601647.1	2	https://bioinformatics.psb.ugent.be/plaza/versions/plaza_v4_dicots/genes/view/Medtr3g083910	R-4-C	R-4-C	yes	chalcone synthase 1B	CHS	predicted	100	100	0	389	NC_016409.2				Plantae	Tracheobionta	Magnoliophyta	Magnoliopsida	Eudicots	Eurosids I	Fabales	Fabaceae	Medicago	Medicago truncatula
medtr_XP_003601648.1	2	https://bioinformatics.psb.ugent.be/plaza/versions/plaza_v4_dicots/genes/view/Medtr3g083920	R-4-C	R-4-C	yes	chalcone synthase 1A	CHS	predicted	100	100	0	389	NC_016409.2				Plantae	Tracheobionta	Magnoliophyta	Magnoliopsida	Eudicots	Eurosids I	Fabales	Fabaceae	Medicago	Medicago truncatula
medtr_XP_003601867.2	2	https://bioinformatics.psb.ugent.be/plaza/versions/plaza_v4_dicots/genes/view/Medtr3g086260	Other	Other	yes	chalcone synthase 1A	CHS	predicted	100	100	0	389	NC_016409.2				Plantae	Tracheobionta	Magnoliophyta	Magnoliopsida	Eudicots	Eurosids I	Fabales	Fabaceae	Medicago	Medicago truncatula
medtr_XP_003607498.1	2	https://bioinformatics.psb.ugent.be/plaza/versions/plaza_v4_dicots/genes/view/Medtr4g078730	Other	Other	yes	type III polyketide synthase A	PKSA	predicted	100	100	0	389	NC_016410.2				Plantae	Tracheobionta	Magnoliophyta	Magnoliopsida	Eudicots	Eurosids I	Fabales	Fabaceae	Medicago	Medicago truncatula
medtr_XP_003610852.1	2	https://bioinformatics.psb.ugent.be/plaza/versions/plaza_v4_dicots/genes/view/Medtr5g007730	R-4-C	R-4-C	yes	chalcone synthase 4	CHS	predicted	100	100	0	389	NC_016411.2				Plantae	Tracheobionta	Magnoliophyta	Magnoliopsida	Eudicots	Eurosids I	Fabales	Fabaceae	Medicago	Medicago truncatula
medtr_XP_003610853.2	1	https://bioinformatics.psb.ugent.be/plaza/versions/plaza_v4_dicots/genes/view/Medtr5g007740	Other	Other	yes	chalcone synthase 5	CHS	predicted	100	100	0	326	NC_016411.2				Plantae	Tracheobionta	Magnoliophyta	Magnoliopsida	Eudicots	Eurosids I	Fabales	Fabaceae	Medicago	Medicago truncatula
medtr_XP_003610855.1	2	https://bioinformatics.psb.ugent.be/plaza/versions/plaza_v4_dicots/genes/view/Medtr5g007760	R-4-C	R-4-C	yes	chalcone synthase 4	CHS	predicted	100	100	0	389	NC_016411.2				Plantae	Tracheobionta	Magnoliophyta	Magnoliopsida	Eudicots	Eurosids I	Fabales	Fabaceae	Medicago	Medicago truncatula
medtr_XP_003610856.1	3	https://bioinformatics.psb.ugent.be/plaza/versions/plaza_v4_dicots/genes/view/Medtr5g007770	Other	Other	yes	chalcone synthase family protein	CHS	predicted	100	100	0	269	NC_016411.2				Plantae	Tracheobionta	Magnoliophyta	Magnoliopsida	Eudicots	Eurosids I	Fabales	Fabaceae	Medicago	Medicago truncatula
medtr_XP_003621530.1	2	https://bioinformatics.psb.ugent.be/plaza/versions/plaza_v4_dicots/genes/view/Medtr7g016700	R-4-C	R-4-C	yes	chalcone synthase 2	CHS	predicted	100	100	0	389	NC_016413.2				Plantae	Tracheobionta	Magnoliophyta	Magnoliopsida	Eudicots	Eurosids I	Fabales	Fabaceae	Medicago	Medicago truncatula
medtr_XP_003621532.1	2	https://bioinformatics.psb.ugent.be/plaza/versions/plaza_v4_dicots/genes/view/Medtr7g016720	R-4-C	R-4-C	yes	chalcone synthase 2	CHS	predicted	100	100	0	389	NC_016413.2				Plantae	Tracheobionta	Magnoliophyta	Magnoliopsida	Eudicots	Eurosids I	Fabales	Fabaceae	Medicago	Medicago truncatula
medtr_XP_003621534.1	2	https://bioinformatics.psb.ugent.be/plaza/versions/plaza_v4_dicots/genes/view/Medtr7g016780	R-4-C	R-4-C	yes	chalcone synthase 2	CHS	predicted	100	100	0	389	NC_016413.2				Plantae	Tracheobionta	Magnoliophyta	Magnoliopsida	Eudicots	Eurosids I	Fabales	Fabaceae	Medicago	Medicago truncatula
medtr_XP_003621536.1	2	https://bioinformatics.psb.ugent.be/plaza/versions/plaza_v4_dicots/genes/view/Medtr7g016800	R-4-C	R-4-C	yes	chalcone synthase 2	CHS	predicted	100	100	0	389	NC_016413.2	mutant, no	CHS (CHS1)	Wasson et al. (2006), Bonanomi et al. (2001)	Plantae	Tracheobionta	Magnoliophyta	Magnoliopsida	Eudicots	Eurosids I	Fabales	Fabaceae	Medicago	Medicago truncatula
medtr_XP_003621538.1	2	https://bioinformatics.psb.ugent.be/plaza/versions/plaza_v4_dicots/genes/view/Medtr7g016820	R-4-C	R-4-C	yes	chalcone synthase 2	CHS	predicted	100	100	0	389	NC_016413.2				Plantae	Tracheobionta	Magnoliophyta	Magnoliopsida	Eudicots	Eurosids I	Fabales	Fabaceae	Medicago	Medicago truncatula
medtr_XP_003624524.1	2	https://bioinformatics.psb.ugent.be/plaza/versions/plaza_v4_dicots/genes/view/Medtr7g084300	R-4-C	R-4-C	yes	chalcone synthase	CHS	predicted	100	100	0	391	NC_016413.2				Plantae	Tracheobionta	Magnoliophyta	Magnoliopsida	Eudicots	Eurosids I	Fabales	Fabaceae	Medicago	Medicago truncatula
medtr_XP_013450490.1	1	https://bioinformatics.psb.ugent.be/plaza/versions/plaza_v4_dicots/genes/view/Medtr7g113405	R-4-C	R-4-C	yes	chalcone synthase 4	CHS	predicted	100	100	0	303	NC_016413.2				Plantae	Tracheobionta	Magnoliophyta	Magnoliopsida	Eudicots	Eurosids I	Fabales	Fabaceae	Medicago	Medicago truncatula
medtr_XP_013453346.1	2	https://bioinformatics.psb.ugent.be/plaza/versions/plaza_v4_dicots/genes/view/Medtr5g007713	R-4-C	R-4-C	yes	chalcone synthase 9	CHS	predicted	100	100	0	389	NC_016411.2				Plantae	Tracheobionta	Magnoliophyta	Magnoliopsida	Eudicots	Eurosids I	Fabales	Fabaceae	Medicago	Medicago truncatula
medtr_XP_013453347.1	2	https://bioinformatics.psb.ugent.be/plaza/versions/plaza_v4_dicots/genes/view/Medtr5g007717	R-4-C	R-4-C	yes	chalcone synthase 9	CHS	predicted	100	100	0	389	NC_016411.2				Plantae	Tracheobionta	Magnoliophyta	Magnoliopsida	Eudicots	Eurosids I	Fabales	Fabaceae	Medicago	Medicago truncatula
medtr_XP_013453348.1	6	https://bioinformatics.psb.ugent.be/plaza/versions/plaza_v4_dicots/genes/view/Medtr5g007723	Other	Other	yes	chalcone synthase	CHS	predicted	100	100	0	398	NC_016411.2				Plantae	Tracheobionta	Magnoliophyta	Magnoliopsida	Eudicots	Eurosids I	Fabales	Fabaceae	Medicago	Medicago truncatula
medtr_XP_013456566.1	2	https://bioinformatics.psb.ugent.be/plaza/versions/plaza_v4_dicots/genes/view/Medtr4g075560	Other	Other	yes	chalcone synthase family protein	CHS	predicted	100	100	0	390	NC_016410.2				Plantae	Tracheobionta	Magnoliophyta	Magnoliopsida	Eudicots	Eurosids I	Fabales	Fabaceae	Medicago	Medicago truncatula
medtr_XP_013461325.1	nf		Other	Other	yes	chalcone synthase	CHS	predicted	100	100	0	392	NC_016409.2				Plantae	Tracheobionta	Magnoliophyta	Magnoliopsida	Eudicots	Eurosids I	Fabales	Fabaceae	Medicago	Medicago truncatula
medtr_XP_013461326.1	nf		R-4-A	R-4-A	yes	stilbene synthase 4 [Medicago truncatula]	STS	predicted	100	100	0	393	NC_016409.2				Plantae	Tracheobionta	Magnoliophyta	Magnoliopsida	Eudicots	Eurosids I	Fabales	Fabaceae	Medicago	Medicago truncatula
medtr_XP_013469604.1	2	https://bioinformatics.psb.ugent.be/plaza/versions/plaza_v4_dicots/genes/view/Medtr1g097935	R-4-C	R-4-C	yes	chalcone synthase 8	CHS	predicted	100	100	0	389	NC_016407.2				Plantae	Tracheobionta	Magnoliophyta	Magnoliopsida	Eudicots	Eurosids I	Fabales	Fabaceae	Medicago	Medicago truncatula
mimgu_Migut.B01017.1.p	1	https://bioinformatics.psb.ugent.be/plaza/versions/plaza_v4_dicots/genes/view/Migut.B01017	Other	nd		chalcone synthase-like [Erythranthe guttata]	CHS	predicted	98	100	7e-117	167	scaffold_2				Plantae	Tracheobionta	Magnoliophyta	Magnoliopsida	Eudicots	Asterids	Lamiales	Phrymaceae	Mimulus/Erythrantae	Mimulus guttatus/Erythranthe guttata
mimgu_Migut.B01561.1.p	2	https://bioinformatics.psb.ugent.be/plaza/versions/plaza_v4_dicots/genes/view/Migut.B01561	Other	Other	yes	type III polyketide synthase A	PKSA	predicted	99	100	0	401	scaffold_2				Plantae	Tracheobionta	Magnoliophyta	Magnoliopsida	Eudicots	Asterids	Lamiales	Phrymaceae	Mimulus/Erythrantae	Mimulus guttatus/Erythranthe guttata
mimgu_Migut.G00627.1.p	2	https://bioinformatics.psb.ugent.be/plaza/versions/plaza_v4_dicots/genes/view/Migut.G00627	R-4-C	R-4-C	yes	chalcone synthase	CHS	predicted	99	100	0	392	scaffold_7				Plantae	Tracheobionta	Magnoliophyta	Magnoliopsida	Eudicots	Asterids	Lamiales	Phrymaceae	Mimulus/Erythrantae	Mimulus guttatus/Erythranthe guttata
mimgu_Migut.G00628.1.p	2	https://bioinformatics.psb.ugent.be/plaza/versions/plaza_v4_dicots/genes/view/Migut.G00628	R-4-C	R-4-C	yes	chalcone synthase-like	CHS	predicted	99	100	0	390	scaffold_7				Plantae	Tracheobionta	Magnoliophyta	Magnoliopsida	Eudicots	Asterids	Lamiales	Phrymaceae	Mimulus/Erythrantae	Mimulus guttatus/Erythranthe guttata
mimgu_Migut.G00629.1.p	2	https://bioinformatics.psb.ugent.be/plaza/versions/plaza_v4_dicots/genes/view/Migut.G00629	R-4-C	R-4-C	yes	chalcone synthase-like	CHS	predicted	99	93	0	359	scaffold_7				Plantae	Tracheobionta	Magnoliophyta	Magnoliopsida	Eudicots	Asterids	Lamiales	Phrymaceae	Mimulus/Erythrantae	Mimulus guttatus/Erythranthe guttata
mimgu_Migut.G00630.1.p	1	https://bioinformatics.psb.ugent.be/plaza/versions/plaza_v4_dicots/genes/view/Migut.G00630	Other	nd		hypothetical protein MIMGU_mgv1a024047mg [Erythranthe guttata], fragment	unknown	predicted	99	100	3e-141	198	scaffold_7				Plantae	Tracheobionta	Magnoliophyta	Magnoliopsida	Eudicots	Asterids	Lamiales	Phrymaceae	Mimulus/Erythrantae	Mimulus guttatus/Erythranthe guttata
mimgu_Migut.H00487.1.p	2	https://bioinformatics.psb.ugent.be/plaza/versions/plaza_v4_dicots/genes/view/Migut.H00487	Other	nd		hypothetical protein MIMGU_mgv1a018509mg [Erythranthe guttata], fragment	unknown	predicted	100	100	1e-138	192	scaffold_8				Plantae	Tracheobionta	Magnoliophyta	Magnoliopsida	Eudicots	Asterids	Lamiales	Phrymaceae	Mimulus/Erythrantae	Mimulus guttatus/Erythranthe guttata
mimgu_Migut.N01286.1.p	2	https://bioinformatics.psb.ugent.be/plaza/versions/plaza_v4_dicots/genes/view/Migut.N01286	Other	Other	yes	type III polyketide synthase B	PKSB	predicted	99	100	0	386	scaffold_14				Plantae	Tracheobionta	Magnoliophyta	Magnoliopsida	Eudicots	Asterids	Lamiales	Phrymaceae	Mimulus/Erythrantae	Mimulus guttatus/Erythranthe guttata
momch_XP_022135669.1	species_not_in_PLAZA		Other	Other	yes	type III polyketide synthase B	PKSB	predicted	100	100	0	395	NW_019104495.1				Plantae	Tracheobionta	Magnoliophyta	Magnoliopsida	Eudicots	Eurosids I	Cucurbitales	Cucurbitaceae	Momordica	Momordica charantia
momch_XP_022138476.1	species_not_in_PLAZA		Other	Other	yes	chalcone synthase-like	CHS	predicted	100	100	0	401	NW_019104499.1				Plantae	Tracheobionta	Magnoliophyta	Magnoliopsida	Eudicots	Eurosids I	Cucurbitales	Cucurbitaceae	Momordica	Momordica charantia
momch_XP_022141572.1	species_not_in_PLAZA		Other	Other	yes	chalcone synthase-like	CHS	predicted	100	100	0	381	NW_019104505.1				Plantae	Tracheobionta	Magnoliophyta	Magnoliopsida	Eudicots	Eurosids I	Cucurbitales	Cucurbitaceae	Momordica	Momordica charantia
momch_XP_022144015.1	species_not_in_PLAZA		Other	Other		pentatricopeptide repeat-containing protein At1g02060, chloroplastic-like	unknown	predicted	100	100	0	1189	NW_019104489.1				Plantae	Tracheobionta	Magnoliophyta	Magnoliopsida	Eudicots	Eurosids I	Cucurbitales	Cucurbitaceae	Momordica	Momordica charantia
momch_XP_022148237.1	species_not_in_PLAZA		nd	nd		chalcone synthase 6-4-like	CHS	predicted	100	100	8e-61	91	NW_019104537.1				Plantae	Tracheobionta	Magnoliophyta	Magnoliopsida	Eudicots	Eurosids I	Cucurbitales	Cucurbitaceae	Momordica	Momordica charantia
morno_XP_010088676.1	species_not_in_PLAZA		Other	Other	yes	type III polyketide synthase B [Morus notabilis]	PKSB	predicted	100	100	0	393	NW_010357674.1				Plantae	Tracheobionta	Magnoliophyta	Magnoliopsida	Eudicots	Eurosids I	Rosales	Moraceae	Morus	Morus notabilis
morno_XP_010099134.1	species_not_in_PLAZA		R-4-C	R-4-C	yes	chalcone synthase [Morus notabilis]	CHS	predicted	100	100	0	389	NW_010361936.1				Plantae	Tracheobionta	Magnoliophyta	Magnoliopsida	Eudicots	Eurosids I	Rosales	Moraceae	Morus	Morus notabilis
morno_XP_010099135.1	species_not_in_PLAZA		R-4-C	R-4-C	yes	chalcone synthase [Morus notabilis]	CHS	predicted	100	100	0	389	NW_010361936.1				Plantae	Tracheobionta	Magnoliophyta	Magnoliopsida	Eudicots	Eurosids I	Rosales	Moraceae	Morus	Morus notabilis
morno_XP_010107936.1	species_not_in_PLAZA		Other	Other	yes	type III polyketide synthase A [Morus notabilis]	PKSA	predicted	100	100	0	385	NW_010366164.1				Plantae	Tracheobionta	Magnoliophyta	Magnoliopsida	Eudicots	Eurosids I	Rosales	Moraceae	Morus	Morus notabilis
morno_XP_010112845.2	species_not_in_PLAZA		R-4-A	R-4-A	yes	chalcone synthase [Morus notabilis]	CHS	predicted	100	100	0	393	NW_010368057.1				Plantae	Tracheobionta	Magnoliophyta	Magnoliopsida	Eudicots	Eurosids I	Rosales	Moraceae	Morus	Morus notabilis
morno_XP_024017825.1	species_not_in_PLAZA		R-4-C	R-4-C	yes	chalcone synthase 2 [Morus notabilis]	CHS	predicted	100	100	0	394	NW_010358469.1				Plantae	Tracheobionta	Magnoliophyta	Magnoliopsida	Eudicots	Eurosids I	Rosales	Moraceae	Morus	Morus notabilis
morno_XP_024017826.1	species_not_in_PLAZA		R-4-C	R-4-C	yes	chalcone synthase [Morus notabilis]	CHS	predicted	100	100	0	393	NW_010358469.1				Plantae	Tracheobionta	Magnoliophyta	Magnoliopsida	Eudicots	Eurosids I	Rosales	Moraceae	Morus	Morus notabilis
morno_XP_024020298.1	species_not_in_PLAZA		Other	Other	yes	chalcone synthase 2-like [Morus notabilis]	CHS	predicted	100	100	0	399	NW_010360479.1				Plantae	Tracheobionta	Magnoliophyta	Magnoliopsida	Eudicots	Eurosids I	Rosales	Moraceae	Morus	Morus notabilis
morno_XP_024020300.1	species_not_in_PLAZA		Other	Other	yes	chalcone synthase 2 [Morus notabilis]	CHS	predicted	100	100	0	399	NW_010360479.1				Plantae	Tracheobionta	Magnoliophyta	Magnoliopsida	Eudicots	Eurosids I	Rosales	Moraceae	Morus	Morus notabilis
morno_XP_024020301.1	species_not_in_PLAZA		Other	Other	yes	chalcone synthase 2 [Morus notabilis]	CHS	predicted	100	100	0	399	NW_010360479.1				Plantae	Tracheobionta	Magnoliophyta	Magnoliopsida	Eudicots	Eurosids I	Rosales	Moraceae	Morus	Morus notabilis
morno_XP_024020302.1	species_not_in_PLAZA		Other	Other	yes	chalcone synthase 2 [Morus notabilis]	CHS	predicted	100	100	0	399	NW_010360479.1				Plantae	Tracheobionta	Magnoliophyta	Magnoliopsida	Eudicots	Eurosids I	Rosales	Moraceae	Morus	Morus notabilis
morno_XP_024020303.1	species_not_in_PLAZA		Other	Other	yes	stilbene synthase 8 [Morus notabilis]	STS	predicted	100	99.5	0	399	NW_010360479.1				Plantae	Tracheobionta	Magnoliophyta	Magnoliopsida	Eudicots	Eurosids I	Rosales	Moraceae	Morus	Morus notabilis
morno_XP_024020307.1	species_not_in_PLAZA		Other	Other	yes	stilbene synthase 8 [Morus notabilis]	STS	predicted	100	100	0	324	NW_010360479.1				Plantae	Tracheobionta	Magnoliophyta	Magnoliopsida	Eudicots	Eurosids I	Rosales	Moraceae	Morus	Morus notabilis
morno_XP_024023990.1	species_not_in_PLAZA		R-4-C	R-4-C	yes	chalcone synthase 2 [Morus notabilis]	CHS	predicted	100	100	0	391	NW_010357321.1				Plantae	Tracheobionta	Magnoliophyta	Magnoliopsida	Eudicots	Eurosids I	Rosales	Moraceae	Morus	Morus notabilis
morno_XP_024025019.1	species_not_in_PLAZA		Other	Other	yes	chalcone synthase 2 [Morus notabilis]	CHS	predicted	100	100	0	399	NW_010363199.1				Plantae	Tracheobionta	Magnoliophyta	Magnoliopsida	Eudicots	Eurosids I	Rosales	Moraceae	Morus	Morus notabilis
morno_XP_024025020.1	species_not_in_PLAZA		Other	Other	yes	chalcone synthase 2 [Morus notabilis]	CHS	predicted	100	100	0	400	NW_010363199.1				Plantae	Tracheobionta	Magnoliophyta	Magnoliopsida	Eudicots	Eurosids I	Rosales	Moraceae	Morus	Morus notabilis
morno_XP_024025021.1	species_not_in_PLAZA		Other	Other	yes	chalcone synthase 2 [Morus notabilis]	CHS	predicted	100	100	0	399	NW_010363199.1				Plantae	Tracheobionta	Magnoliophyta	Magnoliopsida	Eudicots	Eurosids I	Rosales	Moraceae	Morus	Morus notabilis
morno_XP_024025022.1	species_not_in_PLAZA		Other	Other	yes	chalcone synthase 2 [Morus notabilis]	CHS	predicted	100	100	0	399	NW_010363199.1				Plantae	Tracheobionta	Magnoliophyta	Magnoliopsida	Eudicots	Eurosids I	Rosales	Moraceae	Morus	Morus notabilis
morno_XP_024025578.1	species_not_in_PLAZA		Other	Other	yes	chalcone synthase 2 [Morus notabilis]	CHS	predicted	100	100	0	399	NW_010363630.1				Plantae	Tracheobionta	Magnoliophyta	Magnoliopsida	Eudicots	Eurosids I	Rosales	Moraceae	Morus	Morus notabilis
morno_XP_024026973.1	species_not_in_PLAZA		R-4-C	R-4-C	yes	chalcone synthase 2 [Morus notabilis]	CHS	predicted	100	100	0	383	NW_010364459.1				Plantae	Tracheobionta	Magnoliophyta	Magnoliopsida	Eudicots	Eurosids I	Rosales	Moraceae	Morus	Morus notabilis
morno_XP_024027307.1	species_not_in_PLAZA		Other	Other	yes	chalcone synthase 2 [Morus notabilis]	CHS	predicted	100	100	0	399	NW_010364907.1				Plantae	Tracheobionta	Magnoliophyta	Magnoliopsida	Eudicots	Eurosids I	Rosales	Moraceae	Morus	Morus notabilis
morno_XP_024030364.1	species_not_in_PLAZA		R-4-A	nd		chalcone synthase [Morus notabilis]	CHS	predicted	100	100	2e-80	115	NW_010367090.1				Plantae	Tracheobionta	Magnoliophyta	Magnoliopsida	Eudicots	Eurosids I	Rosales	Moraceae	Morus	Morus notabilis
morno_XP_024031811.1	species_not_in_PLAZA		Other	Other	yes	chalcone synthase-like [Morus notabilis]	CHS	predicted	100	100	0	399	NW_010368042.1				Plantae	Tracheobionta	Magnoliophyta	Magnoliopsida	Eudicots	Eurosids I	Rosales	Moraceae	Morus	Morus notabilis
morno_XP_024032426.1	species_not_in_PLAZA		R-4-C	R-4-C	yes	chalcone synthase 2-like [Morus notabilis]	CHS	predicted	100	100	0	391	NW_010385767.1				Plantae	Tracheobionta	Magnoliophyta	Magnoliopsida	Eudicots	Eurosids I	Rosales	Moraceae	Morus	Morus notabilis
morno_XP_024032465.1	species_not_in_PLAZA		Other	Other	yes	chalcone synthase [Morus notabilis]	CHS	predicted	100	100	0	288	NW_010386072.1				Plantae	Tracheobionta	Magnoliophyta	Magnoliopsida	Eudicots	Eurosids I	Rosales	Moraceae	Morus	Morus notabilis
musac_Ma02_p16120.1	4	https://bioinformatics.psb.ugent.be/plaza/versions/plaza_v4_monocots/genes/view/MAC12G1542	R-2-X	R-2-X	yes	phenylpropanoylacetyl-CoA synthase	PPS	predicted	99	100	0	389	chr02				Plantae	Tracheobionta	Magnoliophyta	Liliopsida	Monocots	Commelinids	Zingiberales	Musaceae	Musa	Musa acuminata
musac_Ma02_p24860.1	3	https://bioinformatics.psb.ugent.be/plaza/versions/plaza_v4_monocots/genes/view/MAC12G1879	R-2-X	R-2-X	yes	curcumin synthase 2	CCS	predicted	99	100	0	389	chr02				Plantae	Tracheobionta	Magnoliophyta	Liliopsida	Monocots	Commelinids	Zingiberales	Musaceae	Musa	Musa acuminata
musac_Ma02_p24950.1	nf		Other	nd		curcumin synthase 2-like, fragment	CCS	predicted	99	100	8e-136	186	chr02				Plantae	Tracheobionta	Magnoliophyta	Liliopsida	Monocots	Commelinids	Zingiberales	Musaceae	Musa	Musa acuminata
musac_Ma03_p01020.1	6	https://bioinformatics.psb.ugent.be/plaza/versions/plaza_v4_monocots/genes/view/MAC07G0178	Other	Other	yes	phenylpropanoylacetyl-CoA synthase-like	PPS	predicted	99	100	0	390	chr03	no	CHS2	Wang et al. (2015)	Plantae	Tracheobionta	Magnoliophyta	Liliopsida	Monocots	Commelinids	Zingiberales	Musaceae	Musa	Musa acuminata
musac_Ma03_p23650.1	nf		Other	Other	yes	chalcone synthase 6-4-like	CHS	predicted	90	99	0	429	chr03				Plantae	Tracheobionta	Magnoliophyta	Liliopsida	Monocots	Commelinids	Zingiberales	Musaceae	Musa	Musa acuminata
musac_Ma05_p19020.1	6	https://bioinformatics.psb.ugent.be/plaza/versions/plaza_v4_monocots/genes/view/MAC05G1257	Other	Other	yes	type III polyketide synthase B	PKSB	predicted	99	100	0	393	chr05				Plantae	Tracheobionta	Magnoliophyta	Liliopsida	Monocots	Commelinids	Zingiberales	Musaceae	Musa	Musa acuminata
musac_Ma05_p32080.1	3	https://bioinformatics.psb.ugent.be/plaza/versions/plaza_v4_monocots/genes/view/MAC05G0896	Other	Other	yes	curcumin synthase 2-like	CCS	predicted	99	100	0	389	chr05				Plantae	Tracheobionta	Magnoliophyta	Liliopsida	Monocots	Commelinids	Zingiberales	Musaceae	Musa	Musa acuminata
musac_Ma06_p09770.1	3	https://bioinformatics.psb.ugent.be/plaza/versions/plaza_v4_monocots/genes/view/MAC06G0516	Other	Other	yes	chalcone synthase 4-like	CHS	predicted	99	100	0	392	chr06	no	CHS1	Pandey et al. (2016)	Plantae	Tracheobionta	Magnoliophyta	Liliopsida	Monocots	Commelinids	Zingiberales	Musaceae	Musa	Musa acuminata
musac_Ma06_p09780.1	4	https://bioinformatics.psb.ugent.be/plaza/versions/plaza_v4_monocots/genes/view/MAC06G1885	Other	Other	yes	chalcone synthase 2-like	CHS	predicted	99	100	0	392	chr06	no	CHS2	Pandey et al. (2016)	Plantae	Tracheobionta	Magnoliophyta	Liliopsida	Monocots	Commelinids	Zingiberales	Musaceae	Musa	Musa acuminata
musac_Ma06_p10570.1	nf		R-2-X	R-2-X	yes	curcumin synthase 2-like	CCS	predicted	99	100	0	419	chr06				Plantae	Tracheobionta	Magnoliophyta	Liliopsida	Monocots	Commelinids	Zingiberales	Musaceae	Musa	Musa acuminata
musac_Ma06_p12370.1	4	https://bioinformatics.psb.ugent.be/plaza/versions/plaza_v4_monocots/genes/view/MAC06G1608	R-4-C	R-4-C	yes	chalcone synthase 2-like	CHS	predicted	99	100	0	392	chr06	no	CHS3	Pandey et al. (2016)	Plantae	Tracheobionta	Magnoliophyta	Liliopsida	Monocots	Commelinids	Zingiberales	Musaceae	Musa	Musa acuminata
musac_Ma06_p17870.1	4	https://bioinformatics.psb.ugent.be/plaza/versions/plaza_v4_monocots/genes/view/MAC06G2402	R-4-C	R-4-C	yes	chalcone synthase 2	CHS	predicted	99	100	0	392	chr06	no	CHS4	Pandey et al. (2016)	Plantae	Tracheobionta	Magnoliophyta	Liliopsida	Monocots	Commelinids	Zingiberales	Musaceae	Musa	Musa acuminata
musac_Ma10_p12390.1	4	https://bioinformatics.psb.ugent.be/plaza/versions/plaza_v4_monocots/genes/view/MAC08G1678	R-4-C	R-4-C	yes	chalcone synthase 2-like	CHS	predicted	99	100	0	392	chr10	no	CHS5	Pandey et al. (2016)	Plantae	Tracheobionta	Magnoliophyta	Liliopsida	Monocots	Commelinids	Zingiberales	Musaceae	Musa	Musa acuminata
musac_Ma10_p12450.1	nf		R-4-C	R-4-C	yes	chalcone synthase 2-like	CHS	predicted	99	100	0	392	chr10	no	CHS6	Pandey et al. (2016)	Plantae	Tracheobionta	Magnoliophyta	Liliopsida	Monocots	Commelinids	Zingiberales	Musaceae	Musa	Musa acuminata
musac_Ma10_p20560.1	4	https://bioinformatics.psb.ugent.be/plaza/versions/plaza_v4_monocots/genes/view/MAC08G2601	Other	Other	yes	phenylpropanoylacetyl-CoA synthase-like	PPS	predicted	99	100	0	389	chr10	no	CHS5	Wang et al. (2015)	Plantae	Tracheobionta	Magnoliophyta	Liliopsida	Monocots	Commelinids	Zingiberales	Musaceae	Musa	Musa acuminata
musac_Ma10_p20570.1	3	https://bioinformatics.psb.ugent.be/plaza/versions/plaza_v4_monocots/genes/view/MAC08G0420	R-2-X	R-2-X	yes	curcumin synthase 2-like	CCS	predicted	99	100	0	389	chr10	no	CHS4	Wang et al. (2015)	Plantae	Tracheobionta	Magnoliophyta	Liliopsida	Monocots	Commelinids	Zingiberales	Musaceae	Musa	Musa acuminata
musac_Ma10_p20580.1	4	https://bioinformatics.psb.ugent.be/plaza/versions/plaza_v4_monocots/genes/view/MAC08G3168	Other	Other	yes	curcumin synthase 3-like	CCS	predicted	99	100	0	389	chr10				Plantae	Tracheobionta	Magnoliophyta	Liliopsida	Monocots	Commelinids	Zingiberales	Musaceae	Musa	Musa acuminata
musac_Ma10_p20590.1	3	https://bioinformatics.psb.ugent.be/plaza/versions/plaza_v4_monocots/genes/view/MAC08G1247	Other	Other	yes	curcumin synthase 3-like	CCS	predicted	99	100	0	389	chr10				Plantae	Tracheobionta	Magnoliophyta	Liliopsida	Monocots	Commelinids	Zingiberales	Musaceae	Musa	Musa acuminata
musac_Ma10_p20600.1	3	https://bioinformatics.psb.ugent.be/plaza/versions/plaza_v4_monocots/genes/view/MAC08G0139	Other	Other	yes	curcumin synthase 3-like	CCS	predicted	99	100	0	389	chr10	no	CHS3	Wang et al. (2015)	Plantae	Tracheobionta	Magnoliophyta	Liliopsida	Monocots	Commelinids	Zingiberales	Musaceae	Musa	Musa acuminata
musac_Ma11_p24610.1	3	https://bioinformatics.psb.ugent.be/plaza/versions/plaza_v4_monocots/genes/view/MAC10G0959	Other	Other	yes	chalcone synthase [Lycium ruthenicum]	CHS	validated	99	63	0	360	chr11				Plantae	Tracheobionta	Magnoliophyta	Liliopsida	Monocots	Commelinids	Zingiberales	Musaceae	Musa	Musa acuminata
musac_Ma11_p24620.1	1	https://bioinformatics.psb.ugent.be/plaza/versions/plaza_v4_monocots/genes/view/MAC10G2103	nd	nd		chalcone synthase 2-like, fragment	CHS	predicted	72	92	1e-33	87	chr11				Plantae	Tracheobionta	Magnoliophyta	Liliopsida	Monocots	Commelinids	Zingiberales	Musaceae	Musa	Musa acuminata
Myctu_BQ2027_MB1688	species_not_in_PLAZA		Other	Other	yes	type III polyketide synthase [Mycobacterium]	PKS	predicted	100	100	0	353	-				Bacteria		Actinobacteria	Actinobacteria			Actinomycetales	Mycobacteriaceae	Mycobacterium	Mycobacterium tuberculosis
Myctu_BQ2027_MB1693	species_not_in_PLAZA		Other	Other	yes	chalcone synthase [Mycobacterium tuberculosis]	CHS	predicted	100	100	0	353	-				Bacteria		Actinobacteria	Actinobacteria			Actinomycetales	Mycobacteriaceae	Mycobacterium	Mycobacterium tuberculosis
Myctu_Rv1372	species_not_in_PLAZA		Other	Other	yes	type III polyketide synthase	PKS	predicted	100	99	0	393	-	X_ray_structure	triketide and tetraketide pyrone synthase (PKS18)	Rukmini et al. (2004)	Bacteria		Actinobacteria	Actinobacteria			Actinomycetales	Mycobacteriaceae	Mycobacterium	Mycobacterium tuberculosis
Myctu_Rv1660	species_not_in_PLAZA		Other	Other	yes	type III polyketide synthase	PKS	predicted	100	99	0	353	-				Bacteria		Actinobacteria	Actinobacteria			Actinomycetales	Mycobacteriaceae	Mycobacterium	Mycobacterium tuberculosis
Myctu_Rv1665	species_not_in_PLAZA		Other	Other	yes	type III polyketide synthase	PKS	predicted	100	99	0	353	-				Bacteria		Actinobacteria	Actinobacteria			Actinomycetales	Mycobacteriaceae	Mycobacterium	Mycobacterium tuberculosis
nelnu_NP_001305084.1	species_not_in_PLAZA		R-4-C	R-4-C	yes	chalcone synthase 1 [Nelumbo nucifera]	CHS	predicted	100	100	0	389	NW_010729109.1				Plantae	Tracheobionta	Magnoliophyta	Magnoliopsida	Eudicots		Proteales	Nelumbonaceae	Nelumbo	Nelumbo nucifera
nelnu_XP_010249317.1	species_not_in_PLAZA		R-4-C	R-4-C	yes	chalcone synthase [Nelumbo nucifera]	CHS	predicted	100	100	0	393	NW_010729079.1				Plantae	Tracheobionta	Magnoliophyta	Magnoliopsida	Eudicots		Proteales	Nelumbonaceae	Nelumbo	Nelumbo nucifera
nelnu_XP_010258840.1	species_not_in_PLAZA		Other	Other	yes	type III polyketide synthase A-like [Nelumbo nucifera]	PKSA	predicted	100	100	0	401	NW_010729095.1				Plantae	Tracheobionta	Magnoliophyta	Magnoliopsida	Eudicots		Proteales	Nelumbonaceae	Nelumbo	Nelumbo nucifera
nelnu_XP_010264137.1	species_not_in_PLAZA		R-4-C	R-4-C	yes	chalcone synthase 1-like [Nelumbo nucifera]	CHS	predicted	100	100	0	288	NW_010729109.1				Plantae	Tracheobionta	Magnoliophyta	Magnoliopsida	Eudicots		Proteales	Nelumbonaceae	Nelumbo	Nelumbo nucifera
nelnu_XP_010264138.1	species_not_in_PLAZA		Other	Other	yes	chalcone synthase G-like [Nelumbo nucifera]	CHS	predicted	100	100	1e-178	239	NW_010729109.1				Plantae	Tracheobionta	Magnoliophyta	Magnoliopsida	Eudicots		Proteales	Nelumbonaceae	Nelumbo	Nelumbo nucifera
nelnu_XP_010264142.1	species_not_in_PLAZA		Other	Other	yes	chalcone synthase-like [Nelumbo nucifera]	CHS	predicted	100	100	0	497	NW_010729109.1				Plantae	Tracheobionta	Magnoliophyta	Magnoliopsida	Eudicots		Proteales	Nelumbonaceae	Nelumbo	Nelumbo nucifera
nelnu_XP_010268695.1	species_not_in_PLAZA		Other	Other	yes	type III polyketide synthase B [Nelumbo nucifera]	PKSB	predicted	100	100	0	398	NW_010729127.1				Plantae	Tracheobionta	Magnoliophyta	Magnoliopsida	Eudicots		Proteales	Nelumbonaceae	Nelumbo	Nelumbo nucifera
nicat_XP_019226300.1	species_not_in_PLAZA		R-4-C	R-4-C	yes	chalcone synthase 2 [Nicotiana attenuata]	CHS	predicted	100	100	0	389	NW_017671355.1				Plantae	Tracheobionta	Magnoliophyta	Magnoliopsida	Eudicots	Asterids	Solanales	Solanaceae	Nicotiana	Nicotiana attenuata
nicat_XP_019231574.1	species_not_in_PLAZA		R-4-C	R-4-C	yes	chalcone synthase A [Nicotiana attenuata]	CHS	predicted	100	100	0	389	NW_017672227.1				Plantae	Tracheobionta	Magnoliophyta	Magnoliopsida	Eudicots	Asterids	Solanales	Solanaceae	Nicotiana	Nicotiana attenuata
nicat_XP_019235507.1	species_not_in_PLAZA		R-4-C	R-4-C	yes	chalcone synthase 2-like [Nicotiana attenuata]	CHS	predicted	100	100	0	389	NW_017673255.1				Plantae	Tracheobionta	Magnoliophyta	Magnoliopsida	Eudicots	Asterids	Solanales	Solanaceae	Nicotiana	Nicotiana attenuata
nicat_XP_019236984.1	species_not_in_PLAZA		Other	Other	yes	type III polyketide synthase B [Nicotiana attenuata]	PKSB	predicted	100	100	0	390	NW_017673763.1				Plantae	Tracheobionta	Magnoliophyta	Magnoliopsida	Eudicots	Asterids	Solanales	Solanaceae	Nicotiana	Nicotiana attenuata
nicat_XP_019244374.1	species_not_in_PLAZA		Other	Other	yes	chalcone synthase G-like [Nicotiana attenuata]	CHS	predicted	100	100	0	304	NC_031991.1				Plantae	Tracheobionta	Magnoliophyta	Magnoliopsida	Eudicots	Asterids	Solanales	Solanaceae	Nicotiana	Nicotiana attenuata
nicat_XP_019248027.1	species_not_in_PLAZA		R-4-C	R-4-C	yes	chalcone synthase 2-like [Nicotiana attenuata]	CHS	predicted	100	100	0	384	NC_031989.1				Plantae	Tracheobionta	Magnoliophyta	Magnoliopsida	Eudicots	Asterids	Solanales	Solanaceae	Nicotiana	Nicotiana attenuata
nicat_XP_019264257.1	species_not_in_PLAZA		Other	Other	yes	type III polyketide synthase A [Nicotiana attenuata]	PKSA	predicted	100	100	0	395	NC_031989.1				Plantae	Tracheobionta	Magnoliophyta	Magnoliopsida	Eudicots	Asterids	Solanales	Solanaceae	Nicotiana	Nicotiana attenuata
nicbe_Niben101Scf00135g00011.1	species_not_in_PLAZA		Other	Other	yes	chalcone synthase [Nicotiana sylvestris]	CHS	predicted	100	96	0	390	Niben101Scf00135				Plantae	Tracheobionta	Magnoliophyta	Magnoliopsida	Eudicots	Asterids	Solanales	Solanaceae	Nicotiana	Nicotiana benthamiana
nicbe_Niben101Scf00315g03009.1	species_not_in_PLAZA		Other	Other	yes	type III polyketide synthase A [Nicotiana attenuata]	PKS	predicted	100	95	0	382	Niben101Scf00315				Plantae	Tracheobionta	Magnoliophyta	Magnoliopsida	Eudicots	Asterids	Solanales	Solanaceae	Nicotiana	Nicotiana benthamiana
nicbe_Niben101Scf00536g15010.1	species_not_in_PLAZA		Other	Other	yes	chalcone synthase	CHS	predicted	100	96	0	303	Niben101Scf00536				Plantae	Tracheobionta	Magnoliophyta	Magnoliopsida	Eudicots	Asterids	Solanales	Solanaceae	Nicotiana	Nicotiana benthamiana
nicbe_Niben101Scf00536g15017.1	species_not_in_PLAZA		R-4-C	R-4-C	yes	chalcone synthase	CHS	predicted	100	100	0	389	Niben101Scf00536				Plantae	Tracheobionta	Magnoliophyta	Magnoliopsida	Eudicots	Asterids	Solanales	Solanaceae	Nicotiana	Nicotiana benthamiana
nicbe_Niben101Scf00536g15020.1	species_not_in_PLAZA		nd	nd		chalcone synthase	CHS	predicted	100	100	3e-56	85	Niben101Scf00536				Plantae	Tracheobionta	Magnoliophyta	Magnoliopsida	Eudicots	Asterids	Solanales	Solanaceae	Nicotiana	Nicotiana benthamiana
nicbe_Niben101Scf00536g15021.1	species_not_in_PLAZA		nd	nd		chalcone synthase	CHS	predicted	100	100	3e-56	85	Niben101Scf00536				Plantae	Tracheobionta	Magnoliophyta	Magnoliopsida	Eudicots	Asterids	Solanales	Solanaceae	Nicotiana	Nicotiana benthamiana
nicbe_Niben101Scf00612g01005.1	species_not_in_PLAZA		Other	Other	yes	chalcone synthase G-like [Nicotiana sylvestris]	CHS	predicted	88	89	1e-176	311	Niben101Scf00612				Plantae	Tracheobionta	Magnoliophyta	Magnoliopsida	Eudicots	Asterids	Solanales	Solanaceae	Nicotiana	Nicotiana benthamiana
nicbe_Niben101Scf01146g13015.1	species_not_in_PLAZA		R-4-C	R-4-C	yes	chalcone synthase 2 [Nicotiana attenuata]	CHS	predicted	100	96	0	360	Niben101Scf01146				Plantae	Tracheobionta	Magnoliophyta	Magnoliopsida	Eudicots	Asterids	Solanales	Solanaceae	Nicotiana	Nicotiana benthamiana
nicbe_Niben101Scf01847g01002.1	species_not_in_PLAZA		Other	nd		type III polyketide synthase B [Nicotiana attenuata]	PKSB	predicted	93	95	1e-115	186	Niben101Scf01847				Plantae	Tracheobionta	Magnoliophyta	Magnoliopsida	Eudicots	Asterids	Solanales	Solanaceae	Nicotiana	Nicotiana benthamiana
nicbe_Niben101Scf02893g00001.1	species_not_in_PLAZA		R-4-C	R-4-C	yes	chalcone synthase 2 [Nicotiana attenuata]	CHS	predicted	100	98	0	389	Niben101Scf02893				Plantae	Tracheobionta	Magnoliophyta	Magnoliopsida	Eudicots	Asterids	Solanales	Solanaceae	Nicotiana	Nicotiana benthamiana
nicbe_Niben101Scf09575g01009.1	species_not_in_PLAZA		Other	Other	yes	chalcone synthase [Nicotiana sylvestris]	CHS	predicted	100	94	0	388	Niben101Scf09575				Plantae	Tracheobionta	Magnoliophyta	Magnoliopsida	Eudicots	Asterids	Solanales	Solanaceae	Nicotiana	Nicotiana benthamiana
nicbe_Niben101Scf09590g02001.1	species_not_in_PLAZA		Other	Other	yes	chalcone synthase G-like [Nicotiana sylvestris]	CHS	predicted	99	94	0	315	Niben101Scf09590				Plantae	Tracheobionta	Magnoliophyta	Magnoliopsida	Eudicots	Asterids	Solanales	Solanaceae	Nicotiana	Nicotiana benthamiana
nicbe_Niben101Scf10947g01003.1	species_not_in_PLAZA		R-4-A	nd		chalcone synthase 1B-like [Nicotiana tabacum]	CHS	predicted	90	89	1e-67	123	Niben101Scf10947				Plantae	Tracheobionta	Magnoliophyta	Magnoliopsida	Eudicots	Asterids	Solanales	Solanaceae	Nicotiana	Nicotiana benthamiana
nicbe_Niben101Scf22486g00001.1	species_not_in_PLAZA		Other	Other	yes	chalcone synthase G-like [Nicotiana sylvestris]	CHS	predicted	100	64	6e-125	243	Niben101Scf22486				Plantae	Tracheobionta	Magnoliophyta	Magnoliopsida	Eudicots	Asterids	Solanales	Solanaceae	Nicotiana	Nicotiana benthamiana
nicsy_XP_009758584.1	species_not_in_PLAZA		R-4-C	nd		uncharacterized protein LOC104211254 [Nicotiana sylvestris]	unknown	predicted	100	100	1e-97	142	NW_009526617.1				Plantae	Tracheobionta	Magnoliophyta	Magnoliopsida	Eudicots	Asterids	Solanales	Solanaceae	Nicotiana	Nicotiana sylvestris
nicsy_XP_009764938.1	species_not_in_PLAZA		R-4-C	R-4-C	yes	chalcone synthase A	CHS	predicted	100	100	0	389	NW_009539253.1	no	CHSA	Wang et al. (2017b)	Plantae	Tracheobionta	Magnoliophyta	Magnoliopsida	Eudicots	Asterids	Solanales	Solanaceae	Nicotiana	Nicotiana sylvestris
nicsy_XP_009767152.1	species_not_in_PLAZA		Other	Other	yes	chalcone synthase G-like	CHS	predicted	100	100	0	431	NW_009544204.1	no	CHSG	Wang et al. (2017b)	Plantae	Tracheobionta	Magnoliophyta	Magnoliopsida	Eudicots	Asterids	Solanales	Solanaceae	Nicotiana	Nicotiana sylvestris
nicsy_XP_009774927.1	species_not_in_PLAZA		R-4-C	R-4-C	yes	chalcone synthase 2	CHS	predicted	100	100	0	389	NW_009570241.1	no	CHS2	Wang et al. (2017b)	Plantae	Tracheobionta	Magnoliophyta	Magnoliopsida	Eudicots	Asterids	Solanales	Solanaceae	Nicotiana	Nicotiana sylvestris
nicsy_XP_009785374.1	species_not_in_PLAZA		Other	Other	yes	chalcone synthase	CHS	predicted	100	100	0	395	NW_009415791.1	no	LAP	Atanassov et al. (1998)	Plantae	Tracheobionta	Magnoliophyta	Magnoliopsida	Eudicots	Asterids	Solanales	Solanaceae	Nicotiana	Nicotiana sylvestris
nicsy_XP_009787517.1	species_not_in_PLAZA		Other	Other	yes	chalcone synthase G-like	CHS	predicted	100	100	0	390	NW_009433925.1	no	CHSJ	Wang et al. (2017b)	Plantae	Tracheobionta	Magnoliophyta	Magnoliopsida	Eudicots	Asterids	Solanales	Solanaceae	Nicotiana	Nicotiana sylvestris
nicsy_XP_009799363.1	species_not_in_PLAZA		Other	Other	yes	chalcone synthase	CHS	predicted	100	100	0	390	NW_009515276.1				Plantae	Tracheobionta	Magnoliophyta	Magnoliopsida	Eudicots	Asterids	Solanales	Solanaceae	Nicotiana	Nicotiana sylvestris
nicta_Nitab4.5_0000980g0330.1	species_not_in_PLAZA		Other	Other	yes	chalcone synthase [Nicotiana sylvestris]	CHS	predicted	100	88	0	345	Nt07				Plantae	Tracheobionta	Magnoliophyta	Magnoliopsida	Eudicots	Asterids	Solanales	Solanaceae	Nicotiana	Nicotiana tabacum
nicta_Nitab4.5_0001066g0070.1	species_not_in_PLAZA		R-4-C	R-4-C	yes	chalcone synthase 2 [Nicotiana tomentosiformis]	CHS	predicted	100	99	0	389	-	no	CHS4	Chen et al. (2017b)	Plantae	Tracheobionta	Magnoliophyta	Magnoliopsida	Eudicots	Asterids	Solanales	Solanaceae	Nicotiana	Nicotiana tabacum
nicta_Nitab4.5_0001998g0020.1	species_not_in_PLAZA		Other	Other	yes	chalcone synthase G-like [Nicotiana sylvestris]	CHS	predicted	94	73	2e-180	340	Nt20				Plantae	Tracheobionta	Magnoliophyta	Magnoliopsida	Eudicots	Asterids	Solanales	Solanaceae	Nicotiana	Nicotiana tabacum
nicta_Nitab4.5_0002920g0060.1	species_not_in_PLAZA		Other	Other	yes	chalcone synthase A [Nicotiana sylvestris]	CHS	predicted	100	100	0	253	Nt07	no	CHS1, CHS3	Chen et al. (2017b)	Plantae	Tracheobionta	Magnoliophyta	Magnoliopsida	Eudicots	Asterids	Solanales	Solanaceae	Nicotiana	Nicotiana tabacum
nicta_Nitab4.5_0003110g0100.1	species_not_in_PLAZA		Other	Other	yes	type III polyketide synthase A [Nicotiana tomentosiformis]	PKSA	predicted	100	100	0	395	Nt19	no	CHS6	Chen et al. (2017a)	Plantae	Tracheobionta	Magnoliophyta	Magnoliopsida	Eudicots	Asterids	Solanales	Solanaceae	Nicotiana	Nicotiana tabacum
nicta_Nitab4.5_0003185g0100.1	species_not_in_PLAZA		Other	Other		chalcone synthase-like [Juglans regia]	CHS	predicted	100	56	0	721	-	no	CHS5	Chen et al. (2017b)	Plantae	Tracheobionta	Magnoliophyta	Magnoliopsida	Eudicots	Asterids	Solanales	Solanaceae	Nicotiana	Nicotiana tabacum
nicta_Nitab4.5_0003904g0060.1	species_not_in_PLAZA		R-4-C	R-4-C	yes	chalcone synthase 1B-like	CHS	predicted	100	95	0	368	-				Plantae	Tracheobionta	Magnoliophyta	Magnoliopsida	Eudicots	Asterids	Solanales	Solanaceae	Nicotiana	Nicotiana tabacum
nicta_Nitab4.5_0004415g0020.1	species_not_in_PLAZA		Other	Other	yes	chalcone synthase [Nicotiana sylvestris]	CHS	predicted	100	97	0	382	Nt07				Plantae	Tracheobionta	Magnoliophyta	Magnoliopsida	Eudicots	Asterids	Solanales	Solanaceae	Nicotiana	Nicotiana tabacum
nicta_Nitab4.5_0006945g0020.1	species_not_in_PLAZA		Other	Other	yes	chalcone synthase G-like [Nicotiana sylvestris]	CHS	predicted	100	100	0	369	Nt20				Plantae	Tracheobionta	Magnoliophyta	Magnoliopsida	Eudicots	Asterids	Solanales	Solanaceae	Nicotiana	Nicotiana tabacum
nicta_Nitab4.5_0010357g0030.1	species_not_in_PLAZA		Other	Other	yes	chalcone synthase G-like [Nicotiana sylvestris]	CHS	predicted	100	98	0	410	-				Plantae	Tracheobionta	Magnoliophyta	Magnoliopsida	Eudicots	Asterids	Solanales	Solanaceae	Nicotiana	Nicotiana tabacum
nicta_Nitab4.5_0014110g0010.1	species_not_in_PLAZA		R-4-C	R-4-C	yes	chalcone synthase 2 [Nicotiana sylvestris]	CHS	predicted	91	100	0	425	-	no	CHS2	Chen et al. (2017b)	Plantae	Tracheobionta	Magnoliophyta	Magnoliopsida	Eudicots	Asterids	Solanales	Solanaceae	Nicotiana	Nicotiana tabacum
oleeu_Oeu006719.1	species_not_in_PLAZA		R-4-C	R-4-C	yes	chalcone synthase-like	CHS	predicted	99	100	0	390	scaffold1244				Plantae	Tracheobionta	Magnoliophyta	Magnoliopsida	Eudicots	Asterids	Lamiales	Oleaceae	Olea	Olea europaea
oleeu_Oeu006720.1	species_not_in_PLAZA		R-4-C	R-4-C	yes	chalcone synthase	CHS	predicted	99	100	0	390	scaffold1244				Plantae	Tracheobionta	Magnoliophyta	Magnoliopsida	Eudicots	Asterids	Lamiales	Oleaceae	Olea	Olea europaea
oleeu_Oeu016712.1	species_not_in_PLAZA		R-4-C	R-4-C	yes	chalcone synthase isoform X1	CHS	predicted	99	100	0	389	chr4				Plantae	Tracheobionta	Magnoliophyta	Magnoliopsida	Eudicots	Asterids	Lamiales	Oleaceae	Olea	Olea europaea
oleeu_Oeu022348.1	species_not_in_PLAZA		R-4-C	R-4-C	yes	chalcone synthase J-like	CHS	predicted	99	100	0	390	scaffold199				Plantae	Tracheobionta	Magnoliophyta	Magnoliopsida	Eudicots	Asterids	Lamiales	Oleaceae	Olea	Olea europaea
oleeu_Oeu055642.1	species_not_in_PLAZA		Other	Other	yes	type III polyketide synthase B	PKSB	predicted	99	100	0	384	chr15				Plantae	Tracheobionta	Magnoliophyta	Magnoliopsida	Eudicots	Asterids	Lamiales	Oleaceae	Olea	Olea europaea
oleeu_Oeu061503.1	species_not_in_PLAZA		Other	Other	yes	type III polyketide synthase A-like	PKS	predicted	99	100	0	389	chr15				Plantae	Tracheobionta	Magnoliophyta	Magnoliopsida	Eudicots	Asterids	Lamiales	Oleaceae	Olea	Olea europaea
oleeu_Oeu063218.1	species_not_in_PLAZA		Other	Other	yes	type III polyketide synthase A-like	PKSA	predicted	78	100	0	493	chr3				Plantae	Tracheobionta	Magnoliophyta	Magnoliopsida	Eudicots	Asterids	Lamiales	Oleaceae	Olea	Olea europaea
oroth_Oropetium_20150105_08952A	2	https://bioinformatics.psb.ugent.be/plaza/versions/plaza_v4_monocots/genes/view/Oropetium_20150105_08952	Other	Other	yes	bisdemethoxycurcumin synthase [Brachypodium distachyon]	BCS	predicted	95	78	0	411	Oropetium_genomic_20141112_006				Plantae	Tracheobionta	Magnoliophyta	Liliopsida	Monocots	Commelinids	Poales	Poaceae	Oropetium	Oropetium thomaeum
oroth_Oropetium_20150105_13405A	4	https://bioinformatics.psb.ugent.be/plaza/versions/plaza_v4_monocots/genes/view/Oropetium_20150105_13405	Other	Other	yes	bisdemethoxycurcumin synthase-like [Panicum hallii]	BCS	predicted	97	67	8e-175	664	Oropetium_genomic_20141112_015				Plantae	Tracheobionta	Magnoliophyta	Liliopsida	Monocots	Commelinids	Poales	Poaceae	Oropetium	Oropetium thomaeum
oroth_Oropetium_20150105_13406A	2	https://bioinformatics.psb.ugent.be/plaza/versions/plaza_v4_monocots/genes/view/Oropetium_20150105_13406	nd	nd		chalcone synthase-like [Juglans regia], fragment	CHS	predicted	66	73	1e-13	61	Oropetium_genomic_20141112_015				Plantae	Tracheobionta	Magnoliophyta	Liliopsida	Monocots	Commelinids	Poales	Poaceae	Oropetium	Oropetium thomaeum
oroth_Oropetium_20150105_19826A	2	https://bioinformatics.psb.ugent.be/plaza/versions/plaza_v4_monocots/genes/view/Oropetium_20150105_19826	Other	Other	yes	type III polyketide synthase A [Panicum hallii]	PKSA	predicted	97	93	0	389	Oropetium_genomic_20141112_069				Plantae	Tracheobionta	Magnoliophyta	Liliopsida	Monocots	Commelinids	Poales	Poaceae	Oropetium	Oropetium thomaeum
oroth_Oropetium_20150105_21453A	2	https://bioinformatics.psb.ugent.be/plaza/versions/plaza_v4_monocots/genes/view/Oropetium_20150105_21453	nd	nd		hypothetical protein OsI_18887 [Oryza sativa Indica Group], fragment	unknown	predicted	96	42	2e-17	110	Oropetium_genomic_20141112_022				Plantae	Tracheobionta	Magnoliophyta	Liliopsida	Monocots	Commelinids	Poales	Poaceae	Oropetium	Oropetium thomaeum
oroth_Oropetium_20150105_21582A	4	https://bioinformatics.psb.ugent.be/plaza/versions/plaza_v4_monocots/genes/view/Oropetium_20150105_21582	Other	Other		bisdemethoxycurcumin synthase-like [Panicum hallii]	BCS	predicted	90	64	7e-128	776	Oropetium_genomic_20141112_022				Plantae	Tracheobionta	Magnoliophyta	Liliopsida	Monocots	Commelinids	Poales	Poaceae	Oropetium	Oropetium thomaeum
oroth_Oropetium_20150105_21583A	1	https://bioinformatics.psb.ugent.be/plaza/versions/plaza_v4_monocots/genes/view/Oropetium_20150105_21583	nd	nd		bisdemethoxycurcumin synthase-like [Panicum hallii], fragment	BCS	predicted	94	79	4e-25	70	Oropetium_genomic_20141112_022				Plantae	Tracheobionta	Magnoliophyta	Liliopsida	Monocots	Commelinids	Poales	Poaceae	Oropetium	Oropetium thomaeum
oroth_Oropetium_20150105_21584A	2	https://bioinformatics.psb.ugent.be/plaza/versions/plaza_v4_monocots/genes/view/Oropetium_20150105_21584	nd	nd		bisdemethoxycurcumin synthase-like [Panicum hallii], fragment	BCS	predicted	89	70	1e-21	72	Oropetium_genomic_20141112_022				Plantae	Tracheobionta	Magnoliophyta	Liliopsida	Monocots	Commelinids	Poales	Poaceae	Oropetium	Oropetium thomaeum
oroth_Oropetium_20150105_21585A	1	https://bioinformatics.psb.ugent.be/plaza/versions/plaza_v4_monocots/genes/view/Oropetium_20150105_21585	nd	nd		white pollen 1 chalcone synthase [Zea mays], fragment	CHS	predicted	90	90	2e-35	69	Oropetium_genomic_20141112_022				Plantae	Tracheobionta	Magnoliophyta	Liliopsida	Monocots	Commelinids	Poales	Poaceae	Oropetium	Oropetium thomaeum
oroth_Oropetium_20150105_24353A	1	https://bioinformatics.psb.ugent.be/plaza/versions/plaza_v4_monocots/genes/view/Oropetium_20150105_24353	nd	nd		type III polyketide synthase B [Aegilops tauschii subsp. Tauschii], fragment	PKSB	predicted	100	92	1e-23	50	Oropetium_genomic_20141112_009				Plantae	Tracheobionta	Magnoliophyta	Liliopsida	Monocots	Commelinids	Poales	Poaceae	Oropetium	Oropetium thomaeum
oroth_Oropetium_20150105_24354A	1	https://bioinformatics.psb.ugent.be/plaza/versions/plaza_v4_monocots/genes/view/Oropetium_20150105_24354	nd	nd		type III polyketide synthase B [Oryza sativa Japonica Group], fragment	PKSB	predicted	100	97	3e-14	32	Oropetium_genomic_20141112_009				Plantae	Tracheobionta	Magnoliophyta	Liliopsida	Monocots	Commelinids	Poales	Poaceae	Oropetium	Oropetium thomaeum
oroth_Oropetium_20150105_27962A	3	https://bioinformatics.psb.ugent.be/plaza/versions/plaza_v4_monocots/genes/view/Oropetium_20150105_27962	Other	Other	yes	bisdemethoxycurcumin synthase [Brachypodium distachyon]	BCS	predicted	91	49	3e-63	252	Oropetium_genomic_20141112_177				Plantae	Tracheobionta	Magnoliophyta	Liliopsida	Monocots	Commelinids	Poales	Poaceae	Oropetium	Oropetium thomaeum
oryru_ORUFI03G30280.1	species_not_in_PLAZA		Other	nd		putative chalcone synthase [Oryza sativa Japonica Group]	CHS	predicted	100	89.86	1e-86	148	3				Plantae	Tracheobionta	Magnoliophyta	Liliopsida	Monocots	Commelinids	Poales	Poaceae	Oryza	Oryza rufipogon
oryru_ORUFI04G00200.1	species_not_in_PLAZA		Other	Other	yes	chalcone synthase isoform X1 [Oryza sativa Japonica Group]	CHS	predicted	100	98.98	0	390	4				Plantae	Tracheobionta	Magnoliophyta	Liliopsida	Monocots	Commelinids	Poales	Poaceae	Oryza	Oryza rufipogon
oryru_ORUFI04G08060.1	species_not_in_PLAZA		Other	Other	yes	chalcone synthase [Oryza sativa Japonica Group]	CHS	predicted	100	83.5	0	396	4				Plantae	Tracheobionta	Magnoliophyta	Liliopsida	Monocots	Commelinids	Poales	Poaceae	Oryza	Oryza rufipogon
oryru_ORUFI05G07690.1	species_not_in_PLAZA		Other	Other	yes	bisdemethoxycurcumin synthase-like [Oryza sativa Japonica Group]	BCS	predicted	98	98.95	0	1058	5				Plantae	Tracheobionta	Magnoliophyta	Liliopsida	Monocots	Commelinids	Poales	Poaceae	Oryza	Oryza rufipogon
oryru_ORUFI05G07710.1	species_not_in_PLAZA		Other	Other	yes	bisdemethoxycurcumin synthase-like [Oryza sativa Japonica Group]	BCS	predicted	100	95.12	0	410	5				Plantae	Tracheobionta	Magnoliophyta	Liliopsida	Monocots	Commelinids	Poales	Poaceae	Oryza	Oryza rufipogon
oryru_ORUFI07G09870.1	species_not_in_PLAZA		R-2-X	R-2-X	yes	bisdemethoxycurcumin synthase [Oryza sativa Japonica Group]	BCS	predicted	100	99.75	0	402	7				Plantae	Tracheobionta	Magnoliophyta	Liliopsida	Monocots	Commelinids	Poales	Poaceae	Oryza	Oryza rufipogon
oryru_ORUFI07G11610.1	species_not_in_PLAZA		Other	Other	yes	type III polyketide synthase B [Oryza sativa Japonica Group]	PKSB	predicted	97	93.94	0	439	7				Plantae	Tracheobionta	Magnoliophyta	Liliopsida	Monocots	Commelinids	Poales	Poaceae	Oryza	Oryza rufipogon
oryru_ORUFI07G15780.1	species_not_in_PLAZA		Other	Other	yes	chalcone synthase 1 [Oryza sativa Japonica Group]			100	87.44	0	454	7				Plantae	Tracheobionta	Magnoliophyta	Liliopsida	Monocots	Commelinids	Poales	Poaceae	Oryza	Oryza rufipogon
oryru_ORUFI07G15800.1	species_not_in_PLAZA		Other	Other	yes	bisdemethoxycurcumin synthase-like [Oryza brachyantha]	BCS	predicted	100	88.15	0	405	7				Plantae	Tracheobionta	Magnoliophyta	Liliopsida	Monocots	Commelinids	Poales	Poaceae	Oryza	Oryza rufipogon
oryru_ORUFI07G17260.1	species_not_in_PLAZA		Other	Other	yes	bisdemethoxycurcumin synthase-like [Oryza sativa Japonica Group]	BCS	predicted	100	99.25	0	401	7				Plantae	Tracheobionta	Magnoliophyta	Liliopsida	Monocots	Commelinids	Poales	Poaceae	Oryza	Oryza rufipogon
oryru_ORUFI07G17270.1	species_not_in_PLAZA		Other	Other	yes	bisdemethoxycurcumin synthase-like [Oryza sativa Japonica Group]	BCS	predicted	100	100	0	398	7				Plantae	Tracheobionta	Magnoliophyta	Liliopsida	Monocots	Commelinids	Poales	Poaceae	Oryza	Oryza rufipogon
oryru_ORUFI07G17310.1	species_not_in_PLAZA		Other	Other	yes	bisdemethoxycurcumin synthase-like [Oryza sativa Japonica Group]	BCS	predicted	100	100	0	399	7				Plantae	Tracheobionta	Magnoliophyta	Liliopsida	Monocots	Commelinids	Poales	Poaceae	Oryza	Oryza rufipogon
oryru_ORUFI10G02930.1	species_not_in_PLAZA		Other	Other	yes	chalcone synthase 8 [Oryza sativa Japonica Group]	CHS	predicted	100	98.02	0	398	10				Plantae	Tracheobionta	Magnoliophyta	Liliopsida	Monocots	Commelinids	Poales	Poaceae	Oryza	Oryza rufipogon
oryru_ORUFI10G03450.1	species_not_in_PLAZA		Other	Other	yes	bisdemethoxycurcumin synthase-like [Oryza sativa Japonica Group]	BCS	predicted	100	94.72	0	398	10				Plantae	Tracheobionta	Magnoliophyta	Liliopsida	Monocots	Commelinids	Poales	Poaceae	Oryza	Oryza rufipogon
oryru_ORUFI10G03460.1	species_not_in_PLAZA		Other	Other	yes	bisdemethoxycurcumin synthase-like [Oryza sativa Japonica Group]	BCS	predicted	100	100	0	398	10				Plantae	Tracheobionta	Magnoliophyta	Liliopsida	Monocots	Commelinids	Poales	Poaceae	Oryza	Oryza rufipogon
oryru_ORUFI10G03880.1	species_not_in_PLAZA		Other	Other	yes	chalcone synthase 2 [Oryza sativa Japonica Group]	CHS	predicted	100	99.75	0	399	10				Plantae	Tracheobionta	Magnoliophyta	Liliopsida	Monocots	Commelinids	Poales	Poaceae	Oryza	Oryza rufipogon
oryru_ORUFI10G03900.1	species_not_in_PLAZA		Other	Other	yes	bisdemethoxycurcumin synthase-like [Oryza sativa Japonica Group]	BCS	predicted	100	80.65	0	369	10				Plantae	Tracheobionta	Magnoliophyta	Liliopsida	Monocots	Commelinids	Poales	Poaceae	Oryza	Oryza rufipogon
oryru_ORUFI10G03910.1	species_not_in_PLAZA		nd	nd		Putative chalcone synthase [Oryza sativa Japonica Group]	CHS	predicted	97	98.48	4e-40	68	10				Plantae	Tracheobionta	Magnoliophyta	Liliopsida	Monocots	Commelinids	Poales	Poaceae	Oryza	Oryza rufipogon
oryru_ORUFI10G03920.1	species_not_in_PLAZA		Other	nd		Putative Chalcone synthase 1B [Oryza sativa Japonica Group]	CHS	predicted	100	91.1	1e-89	138	10				Plantae	Tracheobionta	Magnoliophyta	Liliopsida	Monocots	Commelinids	Poales	Poaceae	Oryza	Oryza rufipogon
oryru_ORUFI10G04260.1	species_not_in_PLAZA		Other	Other	yes	Putative chalcone synthase [Oryza sativa]	CHS	predicted	82	90.21	0	473	10				Plantae	Tracheobionta	Magnoliophyta	Liliopsida	Monocots	Commelinids	Poales	Poaceae	Oryza	Oryza rufipogon
oryru_ORUFI10G04280.1	species_not_in_PLAZA		R-4-C	nd		chalcone synthase 8 [Oryza sativa Japonica Group]	CHS	predicted	91	67.19	1e-43	129	10				Plantae	Tracheobionta	Magnoliophyta	Liliopsida	Monocots	Commelinids	Poales	Poaceae	Oryza	Oryza rufipogon
oryru_ORUFI10G14510.1	species_not_in_PLAZA		Other	Other	yes	type III polyketide synthase A [Oryza sativa Japonica Group]	PKSA	predicted	100	99.49	0	389	10				Plantae	Tracheobionta	Magnoliophyta	Liliopsida	Monocots	Commelinids	Poales	Poaceae	Oryza	Oryza rufipogon
oryru_ORUFI11G16620.1	species_not_in_PLAZA		Other	nd		Chalcone and stilbene synthases, N-terminal domain containing protein [Oryza sativa Japonica Group]	CHS	predicted	70	98.92	3e-60	132	11				Plantae	Tracheobionta	Magnoliophyta	Liliopsida	Monocots	Commelinids	Poales	Poaceae	Oryza	Oryza rufipogon
oryru_ORUFI11G16630.1	species_not_in_PLAZA		R-4-A	nd		Chalcone and stilbene synthases, N-terminal domain containing protein [Oryza sativa Japonica Group]	CHS	predicted	98	98.67	2e-43	76	11				Plantae	Tracheobionta	Magnoliophyta	Liliopsida	Monocots	Commelinids	Poales	Poaceae	Oryza	Oryza rufipogon
oryru_ORUFI11G16640.1	species_not_in_PLAZA		R-4-A	nd		bisdemethoxycurcumin synthase-like [Panicum miliaceum]	BCS	predicted	94	59.35	1e-38	130	11				Plantae	Tracheobionta	Magnoliophyta	Liliopsida	Monocots	Commelinids	Poales	Poaceae	Oryza	Oryza rufipogon
oryru_ORUFI11G16660.1	species_not_in_PLAZA		Other	Other	yes	bisdemethoxycurcumin synthase-like [Oryza sativa Japonica Group]	BCS	predicted	100	97.63	0	422	11				Plantae	Tracheobionta	Magnoliophyta	Liliopsida	Monocots	Commelinids	Poales	Poaceae	Oryza	Oryza rufipogon
oryru_ORUFI11G16680.1	species_not_in_PLAZA		Other	Other	yes	bisdemethoxycurcumin synthase-like [Oryza sativa Japonica Group]	BCS	predicted	100	98.75	0	397	11				Plantae	Tracheobionta	Magnoliophyta	Liliopsida	Monocots	Commelinids	Poales	Poaceae	Oryza	Oryza rufipogon
oryru_ORUFI11G16690.1	species_not_in_PLAZA		Other	Other	yes	bisdemethoxycurcumin synthase-like [Oryza sativa Japonica Group]	BCS	predicted	100	100	0	407	11				Plantae	Tracheobionta	Magnoliophyta	Liliopsida	Monocots	Commelinids	Poales	Poaceae	Oryza	Oryza rufipogon
oryru_ORUFI11G16720.1	species_not_in_PLAZA		R-4-C	R-4-C	yes	chalcone synthase 1 [Oryza sativa Japonica Group]	CHS	predicted	100	100	0	398	11				Plantae	Tracheobionta	Magnoliophyta	Liliopsida	Monocots	Commelinids	Poales	Poaceae	Oryza	Oryza rufipogon
oryru_ORUFI11G18330.1	species_not_in_PLAZA		Other	Other	yes	chalcone synthase [Oryza sativa Japonica Group]	CHS	predicted	100	100	0	387	11				Plantae	Tracheobionta	Magnoliophyta	Liliopsida	Monocots	Commelinids	Poales	Poaceae	Oryza	Oryza rufipogon
orysa_LOC_Os01g41834	3	https://bioinformatics.psb.ugent.be/plaza/versions/plaza_v4_monocots/genes/view/LOC_Os01g41834	Other	Other	yes	chalcone synthase-like	CHS	predicted	100	89	0	399	Chr1	no	PKS01	Hu et al. (2017)	Plantae	Tracheobionta	Magnoliophyta	Liliopsida	Monocots	Commelinids	Poales	Poaceae	Oryza	Oryza sativa
orysa_LOC_Os03g47000	2	https://bioinformatics.psb.ugent.be/plaza/versions/plaza_v4_monocots/genes/view/LOC_Os03g47000	nd	nd		putative chalcone synthase, fragment	CHS	predicted	100	100	9e-95	138	Chr3				Plantae	Tracheobionta	Magnoliophyta	Liliopsida	Monocots	Commelinids	Poales	Poaceae	Oryza	Oryza sativa
orysa_LOC_Os04g01354	2	https://bioinformatics.psb.ugent.be/plaza/versions/plaza_v4_monocots/genes/view/LOC_Os04g01354	Other	Other	yes	chalcone synthase isoform X1	CHS	validated	100	100	0	393	Chr4	no	PKS02	Hu et al. (2017)	Plantae	Tracheobionta	Magnoliophyta	Liliopsida	Monocots	Commelinids	Poales	Poaceae	Oryza	Oryza sativa
orysa_LOC_Os04g23940	2	https://bioinformatics.psb.ugent.be/plaza/versions/plaza_v4_monocots/genes/view/LOC_Os04g23940	Other	Other	yes	hypothetical protein OsJ_14209	unknown	predicted	100	100	0	373	Chr4	no	PKS03	Hu et al. (2017)	Plantae	Tracheobionta	Magnoliophyta	Liliopsida	Monocots	Commelinids	Poales	Poaceae	Oryza	Oryza sativa
orysa_LOC_Os05g12180	2	https://bioinformatics.psb.ugent.be/plaza/versions/plaza_v4_monocots/genes/view/LOC_Os05g12180	Other	Other	yes	bisdemethoxycurcumin synthase-like	BCS	predicted	100	100	0	392	Chr5	no	PKS04	Hu et al. (2017)	Plantae	Tracheobionta	Magnoliophyta	Liliopsida	Monocots	Commelinids	Poales	Poaceae	Oryza	Oryza sativa
orysa_LOC_Os05g12190	3	https://bioinformatics.psb.ugent.be/plaza/versions/plaza_v4_monocots/genes/view/LOC_Os05g12190	Other	Other	yes	hypothetical protein, fragment	unknown	predicted	100	100	0	312	Chr5	no	PKS05	Hu et al. (2017)	Plantae	Tracheobionta	Magnoliophyta	Liliopsida	Monocots	Commelinids	Poales	Poaceae	Oryza	Oryza sativa
orysa_LOC_Os05g12210	2	https://bioinformatics.psb.ugent.be/plaza/versions/plaza_v4_monocots/genes/view/LOC_Os05g12210	Other	Other	yes	bisdemethoxycurcumin synthase-like	BCS	predicted	100	100	0	392	Chr5	no	PKS06	Hu et al. (2017)	Plantae	Tracheobionta	Magnoliophyta	Liliopsida	Monocots	Commelinids	Poales	Poaceae	Oryza	Oryza sativa
orysa_LOC_Os05g12240	2	https://bioinformatics.psb.ugent.be/plaza/versions/plaza_v4_monocots/genes/view/LOC_Os05g12240	Other	Other	yes	bisdemethoxycurcumin synthase-like	BCS	predicted	100	100	0	392	Chr5	no	PKS07	Hu et al. (2017)	Plantae	Tracheobionta	Magnoliophyta	Liliopsida	Monocots	Commelinids	Poales	Poaceae	Oryza	Oryza sativa
orysa_LOC_Os05g41645	1	https://bioinformatics.psb.ugent.be/plaza/versions/plaza_v4_monocots/genes/view/LOC_Os05g41645	R-4-C	nd		hypothetical protein OsJ_19066, fragment	unknown	predicted	100	100	2e-99	145	Chr5				Plantae	Tracheobionta	Magnoliophyta	Liliopsida	Monocots	Commelinids	Poales	Poaceae	Oryza	Oryza sativa
orysa_LOC_Os07g11440	2	https://bioinformatics.psb.ugent.be/plaza/versions/plaza_v4_monocots/genes/view/LOC_Os07g11440	Other	Other	yes	chalcone synthase 2	CHS	predicted	100	100	0	403	Chr7	no	PKS08	Hu et al. (2017)	Plantae	Tracheobionta	Magnoliophyta	Liliopsida	Monocots	Commelinids	Poales	Poaceae	Oryza	Oryza sativa
orysa_LOC_Os07g17010	2	https://bioinformatics.psb.ugent.be/plaza/versions/plaza_v4_monocots/genes/view/LOC_Os07g17010	R-2-X	R-2-X	yes	bisdemethoxycurcumin synthase	BCS	predicted	100	100	0	402	Chr7	enzymatic_assay, no	curcuminoid synthase, PKS09	Katsuyama et al. (2007), Hu et al. (2017)	Plantae	Tracheobionta	Magnoliophyta	Liliopsida	Monocots	Commelinids	Poales	Poaceae	Oryza	Oryza sativa
orysa_LOC_Os07g22850	2	https://bioinformatics.psb.ugent.be/plaza/versions/plaza_v4_monocots/genes/view/LOC_Os07g22850	Other	Other	yes	type III polyketide synthase B	PKSB	predicted	100	94	0	429	Chr7	mutant, no	PKS2 (homolog to LAP5), PKS10	Zhu et al. (2017), Hu et al. (2017)	Plantae	Tracheobionta	Magnoliophyta	Liliopsida	Monocots	Commelinids	Poales	Poaceae	Oryza	Oryza sativa
orysa_LOC_Os07g31750	4	https://bioinformatics.psb.ugent.be/plaza/versions/plaza_v4_monocots/genes/view/LOC_Os07g31750	Other	Other	yes	Putative chalcone synthase	CHS	predicted	100	89	0	454	Chr7	no	PKS11	Hu et al. (2017)	Plantae	Tracheobionta	Magnoliophyta	Liliopsida	Monocots	Commelinids	Poales	Poaceae	Oryza	Oryza sativa
orysa_LOC_Os07g31770	2	https://bioinformatics.psb.ugent.be/plaza/versions/plaza_v4_monocots/genes/view/LOC_Os07g31770	Other	Other	yes	chalcone synthase 1	CHS	predicted	100	100	0	405	Chr7	no	PKS12	Hu et al. (2017)	Plantae	Tracheobionta	Magnoliophyta	Liliopsida	Monocots	Commelinids	Poales	Poaceae	Oryza	Oryza sativa
orysa_LOC_Os07g34140	2	https://bioinformatics.psb.ugent.be/plaza/versions/plaza_v4_monocots/genes/view/LOC_Os07g34140	Other	Other	yes	bisdemethoxycurcumin synthase-like	BCS	predicted	100	100	0	396	Chr7	no	PKS13	Hu et al. (2017)	Plantae	Tracheobionta	Magnoliophyta	Liliopsida	Monocots	Commelinids	Poales	Poaceae	Oryza	Oryza sativa
orysa_LOC_Os07g34190	2	https://bioinformatics.psb.ugent.be/plaza/versions/plaza_v4_monocots/genes/view/LOC_Os07g34190	Other	Other	yes	bisdemethoxycurcumin synthase-like	BCS	predicted	100	100	0	396	Chr7	no	PKS14	Hu et al. (2017)	Plantae	Tracheobionta	Magnoliophyta	Liliopsida	Monocots	Commelinids	Poales	Poaceae	Oryza	Oryza sativa
orysa_LOC_Os07g34260	2	https://bioinformatics.psb.ugent.be/plaza/versions/plaza_v4_monocots/genes/view/LOC_Os07g34260	Other	Other	yes	bisdemethoxycurcumin synthase-like	BCS	predicted	100	100	0	399	Chr7	no	PKS15	Hu et al. (2017)	Plantae	Tracheobionta	Magnoliophyta	Liliopsida	Monocots	Commelinids	Poales	Poaceae	Oryza	Oryza sativa
orysa_LOC_Os10g07040	2	https://bioinformatics.psb.ugent.be/plaza/versions/plaza_v4_monocots/genes/view/LOC_Os10g07040	Other	Other	yes	Putative chalcone synthase	CHS	validated	100	100	0	398	Chr10	enzymatic_assay, no	alkylresorcylic acid synthase (ARAS2), PKS16	Matsuzawa et al. (2010), Hu et al. (2017)	Plantae	Tracheobionta	Magnoliophyta	Liliopsida	Monocots	Commelinids	Poales	Poaceae	Oryza	Oryza sativa
orysa_LOC_Os10g07616	2	https://bioinformatics.psb.ugent.be/plaza/versions/plaza_v4_monocots/genes/view/LOC_Os10g07616	Other	Other	yes	bisdemethoxycurcumin synthase-like [Oryza sativa Japonica Group]	BCS	predicted	100	100	0	398	Chr10	no	PKS17	Hu et al. (2017)	Plantae	Tracheobionta	Magnoliophyta	Liliopsida	Monocots	Commelinids	Poales	Poaceae	Oryza	Oryza sativa
orysa_LOC_Os10g08620	2	https://bioinformatics.psb.ugent.be/plaza/versions/plaza_v4_monocots/genes/view/LOC_Os10g08620	Other	Other	yes	chalcone synthase 2	CHS	predicted	100	100	0	399	Chr10	enzymatic_assay, no	alkylresorcylic acid synthase (ARAS1), PKS18	Matsuzawa et al. (2010), Hu et al. (2017)	Plantae	Tracheobionta	Magnoliophyta	Liliopsida	Monocots	Commelinids	Poales	Poaceae	Oryza	Oryza sativa
orysa_LOC_Os10g08670	3	https://bioinformatics.psb.ugent.be/plaza/versions/plaza_v4_monocots/genes/view/LOC_Os10g08670	Other	Other	yes	putative chalcone synthase, fragment	unknown	predicted	100	100	0	343	Chr10				Plantae	Tracheobionta	Magnoliophyta	Liliopsida	Monocots	Commelinids	Poales	Poaceae	Oryza	Oryza sativa
orysa_LOC_Os10g08680	4	https://bioinformatics.psb.ugent.be/plaza/versions/plaza_v4_monocots/genes/view/LOC_Os10g08680	nd	nd		putative chalcone synthase, fragment	unknown	predicted	100	100	4e-97	136	Chr10				Plantae	Tracheobionta	Magnoliophyta	Liliopsida	Monocots	Commelinids	Poales	Poaceae	Oryza	Oryza sativa
orysa_LOC_Os10g08710	2	https://bioinformatics.psb.ugent.be/plaza/versions/plaza_v4_monocots/genes/view/LOC_Os10g08710	Other	Other	yes	Putative Chalcone synthase 1B	CHS	validated	100	100	0	294	Chr10	no	PKS19	Hu et al. (2017)	Plantae	Tracheobionta	Magnoliophyta	Liliopsida	Monocots	Commelinids	Poales	Poaceae	Oryza	Oryza sativa
orysa_LOC_Os10g09860	2	https://bioinformatics.psb.ugent.be/plaza/versions/plaza_v4_monocots/genes/view/LOC_Os10g09860	Other	Other	yes	Putative chalcone synthase	CHS	validated	100	100	0	363	Chr10	no	PKS20	Hu et al. (2017)	Plantae	Tracheobionta	Magnoliophyta	Liliopsida	Monocots	Commelinids	Poales	Poaceae	Oryza	Oryza sativa
orysa_LOC_Os10g34360	2	https://bioinformatics.psb.ugent.be/plaza/versions/plaza_v4_monocots/genes/view/LOC_Os10g34360	Other	Other	yes	type III polyketide synthase A	PKSA	predicted	100	100	0	389	Chr10	mutant, no	PKS1 (homolog to LAP6), PKS21	Shi et al. (2018), Hu et al. (2017)	Plantae	Tracheobionta	Magnoliophyta	Liliopsida	Monocots	Commelinids	Poales	Poaceae	Oryza	Oryza sativa
orysa_LOC_Os10g36972	1	https://bioinformatics.psb.ugent.be/plaza/versions/plaza_v4_monocots/genes/view/LOC_Os10g36972	R-4-C	nd		hypothetical protein LOC_Os10g36972, fragment	unknown	predicted	100	100	3e-94	142	Chr10				Plantae	Tracheobionta	Magnoliophyta	Liliopsida	Monocots	Commelinids	Poales	Poaceae	Oryza	Oryza sativa
orysa_LOC_Os11g32540	2	https://bioinformatics.psb.ugent.be/plaza/versions/plaza_v4_monocots/genes/view/LOC_Os11g32540	Other	Other		Chalcone and stilbene synthases, N-terminal domain containing protein, fragment	CHS	predicted	100	100	5e-148	211	Chr11	no	PKS22	Hu et al. (2017)	Plantae	Tracheobionta	Magnoliophyta	Liliopsida	Monocots	Commelinids	Poales	Poaceae	Oryza	Oryza sativa
orysa_LOC_Os11g32550	2	https://bioinformatics.psb.ugent.be/plaza/versions/plaza_v4_monocots/genes/view/LOC_Os11g32550	nd	nd		hypothetical protein LOC_Os11g32550, fragment	unknown	predicted	100	100	5e-49	76	Chr11				Plantae	Tracheobionta	Magnoliophyta	Liliopsida	Monocots	Commelinids	Poales	Poaceae	Oryza	Oryza sativa
orysa_LOC_Os11g32570	6	https://bioinformatics.psb.ugent.be/plaza/versions/plaza_v4_5_monocots/genes/view/LOC_Os11g32570	Other	Other	yes	hypothetical protein LOC_Os11g32570 [Oryza sativa Japonica Group]	unknown	predicted	100	100	1e-157	217	Chr11				Plantae	Tracheobionta	Magnoliophyta	Liliopsida	Monocots	Commelinids	Poales	Poaceae	Oryza	Oryza sativa
orysa_LOC_Os11g32580	2	https://bioinformatics.psb.ugent.be/plaza/versions/plaza_v4_monocots/genes/view/LOC_Os11g32580	Other	Other	yes	bisdemethoxycurcumin synthase-like	BCS	predicted	100	100	0	413	Chr11	no	PKS23	Hu et al. (2017)	Plantae	Tracheobionta	Magnoliophyta	Liliopsida	Monocots	Commelinids	Poales	Poaceae	Oryza	Oryza sativa
orysa_LOC_Os11g32610	2	https://bioinformatics.psb.ugent.be/plaza/versions/plaza_v4_monocots/genes/view/LOC_Os11g32610	Other	Other	yes	bisdemethoxycurcumin synthase-like	BCS	predicted	100	100	0	401	Chr11	no	PKS24	Hu et al. (2017)	Plantae	Tracheobionta	Magnoliophyta	Liliopsida	Monocots	Commelinids	Poales	Poaceae	Oryza	Oryza sativa
orysa_LOC_Os11g32620	2	https://bioinformatics.psb.ugent.be/plaza/versions/plaza_v4_monocots/genes/view/LOC_Os11g32620	Other	Other	yes	bisdemethoxycurcumin synthase-like	BCS	predicted	100	100	0	407	Chr11	no	PKS25	Hu et al. (2017)	Plantae	Tracheobionta	Magnoliophyta	Liliopsida	Monocots	Commelinids	Poales	Poaceae	Oryza	Oryza sativa
orysa_LOC_Os11g32650	2	https://bioinformatics.psb.ugent.be/plaza/versions/plaza_v4_monocots/genes/view/LOC_Os11g32650	R-4-C	R-4-C	yes	chalcone synthase 1	CHS	predicted	100	100	0	398	Chr11	no	PKS28	Hu et al. (2017)	Plantae	Tracheobionta	Magnoliophyta	Liliopsida	Monocots	Commelinids	Poales	Poaceae	Oryza	Oryza sativa
orysa_LOC_Os11g35930	2	https://bioinformatics.psb.ugent.be/plaza/versions/plaza_v4_monocots/genes/view/LOC_Os11g35930	Other	Other	yes	chalcone synthase	CHS	predicted	100	100	0	399	Chr11	no	PKS27	Hu et al. (2017)	Plantae	Tracheobionta	Magnoliophyta	Liliopsida	Monocots	Commelinids	Poales	Poaceae	Oryza	Oryza sativa
orysa_LOC_Os12g07690	1	https://bioinformatics.psb.ugent.be/plaza/versions/plaza_v4_monocots/genes/view/LOC_Os12g07690	R-4-C	nd		hypothetical protein OsJ_35403, fragment	unknown	predicted	100	100	4e-94	141	Chr12				Plantae	Tracheobionta	Magnoliophyta	Liliopsida	Monocots	Commelinids	Poales	Poaceae	Oryza	Oryza sativa
ostlu_Olu16702|PACid_27413836	1	https://bioinformatics.psb.ugent.be/plaza/versions/pico-plaza/genes/view/OL09G01100	R-2-X	nd		predicted protein [Ostreococcus lucimarinus CCE9901]	unknown	predicted	99	100	2e-75	113	Chr_9				Plantae		Chlorophyta	Mamiellophyceae			Mamiellales	Bathycoccaceae	Ostreococcus	Ostreococcus lucimarinus
ostlu_Olu89176|PACid_27419875	1	https://bioinformatics.psb.ugent.be/plaza/versions/pico-plaza/genes/view/OL14G02650	Other	Other	yes	thiolase-like protein [Ostreococcus tauri]	TP	predicted	100	100	0	372	Chr_14				Plantae		Chlorophyta	Mamiellophyceae			Mamiellales	Bathycoccaceae	Ostreococcus	Ostreococcus lucimarinus
panno_Ppse_ynau_001571	species_not_in_PLAZA			R-4-C	R-4-C	conium polyketide syntase 1 [Conium maculatum]	PKS	predicted	98	90	0	395	-				Plantae		Magnoliophyta	Magnoliopsida	Eudicots	Asterids	Apiales	Araliaceae	Panax	Panax notoginseng
panno_Ppse_ynau_002669	species_not_in_PLAZA			Other	Other	pentatricopeptide repeat-containing protein At1g02060, chloroplastic-like [Quercus suber]	unknown	predicted	98	86.28	0	384	-				Plantae		Magnoliophyta	Magnoliopsida	Eudicots	Asterids	Apiales	Araliaceae	Panax	Panax notoginseng
panno_Ppse_ynau_002670	species_not_in_PLAZA			Other	Other	type III polyketide synthase A isoform X1 [Ziziphus jujuba]	PKSA	predicted	85	90.26	2e-124	227	-				Plantae		Magnoliophyta	Magnoliopsida	Eudicots	Asterids	Apiales	Araliaceae	Panax	Panax notoginseng
panno_Ppse_ynau_016238	species_not_in_PLAZA			Other	Other	type III polyketide synthase A [Daucus carota subsp. sativus]	PKSA	predicted	99	80.26	0	352	-				Plantae		Magnoliophyta	Magnoliopsida	Eudicots	Asterids	Apiales	Araliaceae	Panax	Panax notoginseng
panno_Ppse_ynau_069153	species_not_in_PLAZA			Other	Other	type III polyketide synthase A [Daucus carota subsp. sativus]	PKSA	predicted	99	80.26	0	352	-				Plantae		Magnoliophyta	Magnoliopsida	Eudicots	Asterids	Apiales	Araliaceae	Panax	Panax notoginseng
panno_Ppse_ynau_069622	species_not_in_PLAZA			Other	Other	type III polyketide synthase B [Daucus carota subsp. sativus]	PKSB	predicted	100	89.23	0	387	-				Plantae		Magnoliophyta	Magnoliopsida	Eudicots	Asterids	Apiales	Araliaceae	Panax	Panax notoginseng
panno_Ppse_ynau_091591	species_not_in_PLAZA			R-4-C	R-4-C	conium polyketide syntase 1 [Conium maculatum]	PKS	predicted	97	93.57	0	398	-				Plantae		Magnoliophyta	Magnoliopsida	Eudicots	Asterids	Apiales	Araliaceae	Panax	Panax notoginseng
panno_Ppse_ynau_102510	species_not_in_PLAZA			R-4-A	R-4-A	chalcone synthase 1 [Jatropha curcas]	CHS	predicted	100	73.08	0	390	-				Plantae		Magnoliophyta	Magnoliopsida	Eudicots	Asterids	Apiales	Araliaceae	Panax	Panax notoginseng
panno_Ppse_ynau_103282	species_not_in_PLAZA			Other	Other	conium polyketide syntase 1 [Conium maculatum]	PKS	predicted	100	91.82	0	330	-				Plantae		Magnoliophyta	Magnoliopsida	Eudicots	Asterids	Apiales	Araliaceae	Panax	Panax notoginseng
papso_XP_026377178.1	species_not_in_PLAZA		R-4-C	R-4-C	yes	chalcone synthase-like	CHS	predicted	100	100	0	390	NC_039361.1				Plantae	Tracheobionta	Magnoliophyta	Magnoliopsida	Eudicots	Basal Eudicots	Ranunculales	Papaveraceae	Papaver	Papaver somniferum
papso_XP_026377179.1	species_not_in_PLAZA		R-4-C	R-4-C	yes	chalcone synthase-like	CHS	predicted	100	100	0	391	NC_039361.1				Plantae	Tracheobionta	Magnoliophyta	Magnoliopsida	Eudicots	Basal Eudicots	Ranunculales	Papaveraceae	Papaver	Papaver somniferum
papso_XP_026385682.1	species_not_in_PLAZA		R-4-C	R-4-C	yes	chalcone synthase-like	CHS	predicted	100	100	0	390	NC_039362.1				Plantae	Tracheobionta	Magnoliophyta	Magnoliopsida	Eudicots	Basal Eudicots	Ranunculales	Papaveraceae	Papaver	Papaver somniferum
papso_XP_026390554.1	species_not_in_PLAZA		Other	Other	yes	type III polyketide synthase B-like	PKSB	predicted	100	100	0	391	NC_039363.1				Plantae	Tracheobionta	Magnoliophyta	Magnoliopsida	Eudicots	Basal Eudicots	Ranunculales	Papaveraceae	Papaver	Papaver somniferum
papso_XP_026390772.1	species_not_in_PLAZA		Other	Other	yes	type III polyketide synthase A	PKSA	predicted	100	100	0	399	NC_039363.1				Plantae	Tracheobionta	Magnoliophyta	Magnoliopsida	Eudicots	Basal Eudicots	Ranunculales	Papaveraceae	Papaver	Papaver somniferum
papso_XP_026433537.1	species_not_in_PLAZA		Other	Other	yes	type III polyketide synthase B-like	PKSB	predicted	100	100	0	396	NC_039358.1				Plantae	Tracheobionta	Magnoliophyta	Magnoliopsida	Eudicots	Basal Eudicots	Ranunculales	Papaveraceae	Papaver	Papaver somniferum
papso_XP_026444818.1	species_not_in_PLAZA		Other	Other	yes	chalcone synthase-like	CHS	predicted	100	100	0	391	NW_020651082.1				Plantae	Tracheobionta	Magnoliophyta	Magnoliopsida	Eudicots	Basal Eudicots	Ranunculales	Papaveraceae	Papaver	Papaver somniferum
papso_XP_026447684.1	species_not_in_PLAZA		R-4-C	R-4-C	yes	chalcone synthase-like	CHS	predicted	100	100	0	390	NC_039359.1				Plantae	Tracheobionta	Magnoliophyta	Magnoliopsida	Eudicots	Basal Eudicots	Ranunculales	Papaveraceae	Papaver	Papaver somniferum
papso_XP_026448890.1	species_not_in_PLAZA		R-4-C	R-4-C	yes	chalcone synthase	CHS	predicted	100	100	0	390	NC_039359.1				Plantae	Tracheobionta	Magnoliophyta	Magnoliopsida	Eudicots	Basal Eudicots	Ranunculales	Papaveraceae	Papaver	Papaver somniferum
papso_XP_026460076.1	species_not_in_PLAZA		Other	Other	yes	chalcone synthase-like	CHS	predicted	100	100	0	358	NC_039360.1				Plantae	Tracheobionta	Magnoliophyta	Magnoliopsida	Eudicots	Basal Eudicots	Ranunculales	Papaveraceae	Papaver	Papaver somniferum
Penma_pm001652g0050	species_not_in_PLAZA		Other	Other	yes	chalcone synthase [Pohlia nutans]	CHS	predicted	78	50.28	8e-109	431	-				Plantae		Charophyta	Zygnemophyceae			Desmidiales	Peniaceae	Penium	Penium margaritaceum
Penma_pm001997g0040	species_not_in_PLAZA		Other	Other	yes	chalcone synthase [Pohlia nutans]	CHS	predicted	77	50	3e-108	435	-				Plantae		Charophyta	Zygnemophyceae			Desmidiales	Peniaceae	Penium	Penium margaritaceum
Penma_pm002381g0010	species_not_in_PLAZA		Other	Other	yes	chalcone synthase 088 [Pohlia nutans]	CHS	predicted	72	51.9	5e-91	388	-				Plantae		Charophyta	Zygnemophyceae			Desmidiales	Peniaceae	Penium	Penium margaritaceum
Penma_pm003016g0070	species_not_in_PLAZA		R-4-C	R-4-C	yes	chalcone synthase 088 [Pohlia nutans]	CHS	predicted	37	55.71	2e-42	367	-				Plantae		Charophyta	Zygnemophyceae			Desmidiales	Peniaceae	Penium	Penium margaritaceum
Penma_pm003016g0080	species_not_in_PLAZA		Other	Other	yes	chalcone synthase [Pohlia nutans]	CHS	predicted	77	50.28	2e-108	435	-				Plantae		Charophyta	Zygnemophyceae			Desmidiales	Peniaceae	Penium	Penium margaritaceum
Penma_pm004399g0010	species_not_in_PLAZA		R-4-C	R-4-C	yes	2'-oxoalkylresorcinol synthase [Physcomitrella patens]	ORS	predicted	97	24.91	2e-12	204	-				Plantae		Charophyta	Zygnemophyceae			Desmidiales	Peniaceae	Penium	Penium margaritaceum
Penma_pm004482.t1	species_not_in_PLAZA		Other	Other	yes	chalcone synthase 847 [Pohlia nutans]	CHS	predicted	64	33.33	2e-58	546	-				Plantae		Charophyta	Zygnemophyceae			Desmidiales	Peniaceae	Penium	Penium margaritaceum
Penma_pm010578g0020	species_not_in_PLAZA		R-4-A	R-4-A	yes	chalcone synthase 088 [Pohlia nutans]	CHS	predicted	70	53.51	5e-74	314	-				Plantae		Charophyta	Zygnemophyceae			Desmidiales	Peniaceae	Penium	Penium margaritaceum
Penma_pm018922g0010	species_not_in_PLAZA		Other	Other	yes	chalcone synthase [Pyrus ussuriensis x Pyrus communis]	CHS	predicted	96	28.31	1e-36	395	-				Plantae		Charophyta	Zygnemophyceae			Desmidiales	Peniaceae	Penium	Penium margaritaceum
Penma_pm022924g0020	species_not_in_PLAZA		Other	Other	yes	chalcone synthase [Pohlia nutans]	CHS	predicted	62	50.28	6e-107	544	-				Plantae		Charophyta	Zygnemophyceae			Desmidiales	Peniaceae	Penium	Penium margaritaceum
Penma_pm056741.t1	species_not_in_PLAZA		Other	Other	yes	2'-oxoalkylresorcinol synthase [Physcomitrella patens]	ORS	predicted	85	35.97	2e-67	420	-				Plantae		Charophyta	Zygnemophyceae			Desmidiales	Peniaceae	Penium	Penium margaritaceum
petax_Peaxi162Scf00047g01225.1	2	https://bioinformatics.psb.ugent.be/plaza/versions/plaza_v4_dicots/genes/view/Peaxi162Scf00047g01225	R-4-C	R-4-C	yes	chalcone synthase [Petunia x hybrida]	CHS	validated	100	99	0	389	Peaxi162Scf00047				Plantae	Tracheobionta	Magnoliophyta	Magnoliopsida	Eudicots	Asterids	Solanales	Solanaceae	Petunia	Petunia axillaris
petax_Peaxi162Scf00126g01326.1	2	https://bioinformatics.psb.ugent.be/plaza/versions/plaza_v4_dicots/genes/view/Peaxi162Scf00126g01326	Other	Other	yes	chalcone synthase D	CHS	validated	100	99	0	365	Peaxi162Scf00126				Plantae	Tracheobionta	Magnoliophyta	Magnoliopsida	Eudicots	Asterids	Solanales	Solanaceae	Petunia	Petunia axillaris
petax_Peaxi162Scf00164g00313.1	2	https://bioinformatics.psb.ugent.be/plaza/versions/plaza_v4_dicots/genes/view/Peaxi162Scf00164g00313	Other	Other	yes	chalcone synthase B	CHS	validated	100	99	0	390	Peaxi162Scf00164				Plantae	Tracheobionta	Magnoliophyta	Magnoliopsida	Eudicots	Asterids	Solanales	Solanaceae	Petunia	Petunia axillaris
petax_Peaxi162Scf00219g00003.1	2	https://bioinformatics.psb.ugent.be/plaza/versions/plaza_v4_dicots/genes/view/Peaxi162Scf00219g00003	Other	nd		type III polyketide synthase B [Nicotiana attenuata], fragment	PKSB	predicted	99	80	3e-41	156	Peaxi162Scf00219				Plantae	Tracheobionta	Magnoliophyta	Magnoliopsida	Eudicots	Asterids	Solanales	Solanaceae	Petunia	Petunia axillaris
petax_Peaxi162Scf00219g00005.1	2	https://bioinformatics.psb.ugent.be/plaza/versions/plaza_v4_dicots/genes/view/Peaxi162Scf00219g00005	R-4-C	nd		type III polyketide synthase B [Solanum lycopersicum], fragment	PKSB	predicted	47	91	1e-17	90	Peaxi162Scf00219				Plantae	Tracheobionta	Magnoliophyta	Magnoliopsida	Eudicots	Asterids	Solanales	Solanaceae	Petunia	Petunia axillaris
petax_Peaxi162Scf00362g01037.1	3	https://bioinformatics.psb.ugent.be/plaza/versions/plaza_v4_dicots/genes/view/Peaxi162Scf00362g01037	Other	Other	yes	type III polyketide synthase B [Nicotiana attenuata]	PKSB	predicted	99	93	0	391	Peaxi162Scf00362				Plantae	Tracheobionta	Magnoliophyta	Magnoliopsida	Eudicots	Asterids	Solanales	Solanaceae	Petunia	Petunia axillaris
petax_Peaxi162Scf00377g00827.1	2	https://bioinformatics.psb.ugent.be/plaza/versions/plaza_v4_dicots/genes/view/Peaxi162Scf00377g00827	Other	Other	yes	type III polyketide synthase A [Nicotiana attenuata]	PKSA	predicted	100	91	0	396	Peaxi162Scf00377				Plantae	Tracheobionta	Magnoliophyta	Magnoliopsida	Eudicots	Asterids	Solanales	Solanaceae	Petunia	Petunia axillaris
petax_Peaxi162Scf00536g00092.1	2	https://bioinformatics.psb.ugent.be/plaza/versions/plaza_v4_dicots/genes/view/Peaxi162Scf00536g00092	R-4-C	R-4-C	yes	chalcone synthase J	CHS	validated	100	99	0	389	Peaxi162Scf00536				Plantae	Tracheobionta	Magnoliophyta	Magnoliopsida	Eudicots	Asterids	Solanales	Solanaceae	Petunia	Petunia axillaris
petax_Peaxi162Scf00817g00216.1	2	https://bioinformatics.psb.ugent.be/plaza/versions/plaza_v4_dicots/genes/view/Peaxi162Scf00817g00216	Other	Other	yes	chalcone synthase F	CHS	validated	100	98	0	389	Peaxi162Scf00817				Plantae	Tracheobionta	Magnoliophyta	Magnoliopsida	Eudicots	Asterids	Solanales	Solanaceae	Petunia	Petunia axillaris
petax_Peaxi162Scf00830g00016.1	2	https://bioinformatics.psb.ugent.be/plaza/versions/plaza_v4_dicots/genes/view/Peaxi162Scf00830g00016	Other	Other	yes	chalcone synthase G [Petunia hybrida]	CHS	validated	99	87	0	337	Peaxi162Scf00830				Plantae	Tracheobionta	Magnoliophyta	Magnoliopsida	Eudicots	Asterids	Solanales	Solanaceae	Petunia	Petunia axillaris
petax_Peaxi162Scf00830g00048.1	2	https://bioinformatics.psb.ugent.be/plaza/versions/plaza_v4_dicots/genes/view/Peaxi162Scf00830g00048	Other	Other	yes	chalcone synthase G [Petunia hybrida]	CHS	validated	100	99	0	393	Peaxi162Scf00830				Plantae	Tracheobionta	Magnoliophyta	Magnoliopsida	Eudicots	Asterids	Solanales	Solanaceae	Petunia	Petunia axillaris
petax_Peaxi162Scf00830g00067.1	2	https://bioinformatics.psb.ugent.be/plaza/versions/plaza_v4_dicots/genes/view/Peaxi162Scf00830g00067	Other	Other		chalcone synthase G [Petunia x hybrida], fragment	CHS	predicted	97	98	6e-139	202	Peaxi162Scf00830				Plantae	Tracheobionta	Magnoliophyta	Magnoliopsida	Eudicots	Asterids	Solanales	Solanaceae	Petunia	Petunia axillaris
petax_Peaxi162Scf00938g00001.1	1	https://bioinformatics.psb.ugent.be/plaza/versions/plaza_v4_dicots/genes/view/Peaxi162Scf00938g00001	Other	Other	yes	chalcone synthase [Petunia x hybrida]	CHS	predicted	100	99	0	327	Peaxi162Scf00938				Plantae	Tracheobionta	Magnoliophyta	Magnoliopsida	Eudicots	Asterids	Solanales	Solanaceae	Petunia	Petunia axillaris
petax_Peaxi162Scf00938g00118.1	4	https://bioinformatics.psb.ugent.be/plaza/versions/plaza_v4_dicots/genes/view/Peaxi162Scf00938g00118	Other	Other	yes	chalcone synthase [Olea europaea var. sylvestris]	CHS	predicted	99	65	2e-172	334	Peaxi162Scf00938				Plantae	Tracheobionta	Magnoliophyta	Magnoliopsida	Eudicots	Asterids	Solanales	Solanaceae	Petunia	Petunia axillaris
petax_Peaxi162Scf01698g00005.1	2	https://bioinformatics.psb.ugent.be/plaza/versions/plaza_v4_dicots/genes/view/Peaxi162Scf01698g00005	nd	nd		chalcone synthase [Petunia x hybrida]	CHS	predicted	66	98	3e-34	86	Peaxi162Scf01698				Plantae	Tracheobionta	Magnoliophyta	Magnoliopsida	Eudicots	Asterids	Solanales	Solanaceae	Petunia	Petunia axillaris
petax_Peaxi162Scf08277g00001.1	1	https://bioinformatics.psb.ugent.be/plaza/versions/plaza_v4_dicots/genes/view/Peaxi162Scf08277g00001	Other	Other	yes	chalcone synthase G	CHS	validated	100	100	0	273	Peaxi162Scf08277				Plantae	Tracheobionta	Magnoliophyta	Magnoliopsida	Eudicots	Asterids	Solanales	Solanaceae	Petunia	Petunia axillaris
petin_Peinf101Scf00094g02009.1	species_not_in_PLAZA		Other	Other	yes	type III polyketide synthase A [Nicotiana attenuata]	PKSA	predicted	100	91	0	400	Peinf101Scf00094				Plantae	Tracheobionta	Magnoliophyta	Magnoliopsida	Eudicots	Asterids	Solanales	Solanaceae	Petunia	Petunia inflata
petin_Peinf101Scf00187g04018.1	species_not_in_PLAZA		R-4-C	R-4-C	yes	chalcone synthase D [Petunia x hybrida]	CHS	validated	100	98	0	389	Peinf101Scf00187				Plantae	Tracheobionta	Magnoliophyta	Magnoliopsida	Eudicots	Asterids	Solanales	Solanaceae	Petunia	Petunia inflata
petin_Peinf101Scf00437g05004.1	species_not_in_PLAZA		R-4-C	R-4-C	yes	chalcone synthase J [Petunia x hybrida]	CHS	validated	100	100	0	389	Peinf101Scf00437				Plantae	Tracheobionta	Magnoliophyta	Magnoliopsida	Eudicots	Asterids	Solanales	Solanaceae	Petunia	Petunia inflata
petin_Peinf101Scf00437g12010.1	species_not_in_PLAZA		Other	Other	yes	chalcone synthase B [Petunia x hybrida]	CHS	validated	100	97	0	390	Peinf101Scf00437				Plantae	Tracheobionta	Magnoliophyta	Magnoliopsida	Eudicots	Asterids	Solanales	Solanaceae	Petunia	Petunia inflata
petin_Peinf101Scf00559g12002.1	species_not_in_PLAZA		Other	Other	yes	chalcone synthase G [Petunia x hybrida]	CHS	validated	99	89	0	393	Peinf101Scf00559				Plantae	Tracheobionta	Magnoliophyta	Magnoliopsida	Eudicots	Asterids	Solanales	Solanaceae	Petunia	Petunia inflata
petin_Peinf101Scf00631g01013.1	species_not_in_PLAZA		Other	Other	yes	chalcone synthase F [Petunia x hybrida]	CHS	validated	100	95	0	389	Peinf101Scf00631				Plantae	Tracheobionta	Magnoliophyta	Magnoliopsida	Eudicots	Asterids	Solanales	Solanaceae	Petunia	Petunia inflata
petin_Peinf101Scf01775g10041.1	species_not_in_PLAZA		R-4-C	R-4-C	yes	chalcone synthase [Petunia x hybrida]	CHS	validated	100	100	0	389	Peinf101Scf01775				Plantae	Tracheobionta	Magnoliophyta	Magnoliopsida	Eudicots	Asterids	Solanales	Solanaceae	Petunia	Petunia inflata
petin_Peinf101Scf01775g10050.1	species_not_in_PLAZA		R-4-C	R-4-C	yes	chalcone synthase [Petunia x hybrida]	CHS	validated	100	97	0	380	Peinf101Scf01775				Plantae	Tracheobionta	Magnoliophyta	Magnoliopsida	Eudicots	Asterids	Solanales	Solanaceae	Petunia	Petunia inflata
petin_Peinf101Scf02318g01029.1	species_not_in_PLAZA		Other	Other	yes	chalcone synthase [Nicotiana sylvestris]	CHS	predicted	99	93	0	391	Peinf101Scf02318				Plantae	Tracheobionta	Magnoliophyta	Magnoliopsida	Eudicots	Asterids	Solanales	Solanaceae	Petunia	Petunia inflata
Petx_AAB36038	species_not_in_PLAZA		R-4-C	R-4-C	yes	chalcone synthase	CHS	validated	100	100	0	389	-	mutant	CHS	Berenschot & Quecini (2014)	Plantae	Tracheobionta	Magnoliophyta	Magnoliopsida	Eudicots	Asterids	Solanales	Solanaceae	Petunia	Petunia x hybrida
Petx_AAF60297	species_not_in_PLAZA		R-4-C	R-4-C	yes	chalcone synthase	CHS	validated	100	100	0	389	-	mutant	CHS	Berenschot & Quecini (2014)	Plantae	Tracheobionta	Magnoliophyta	Magnoliopsida	Eudicots	Asterids	Solanales	Solanaceae	Petunia	Petunia x hybrida
Petx_CAA32736	species_not_in_PLAZA		Other	Other	yes	chalcone synthase	CHS	predicted	100	100	0	330	-				Plantae	Tracheobionta	Magnoliophyta	Magnoliopsida	Eudicots	Asterids	Solanales	Solanaceae	Petunia	Petunia x hybrida
Petx_CAA32739	species_not_in_PLAZA		R-4-C	R-4-C	yes	chalcone synthase J	CHS	validated	100	99	0	319	-				Plantae	Tracheobionta	Magnoliophyta	Magnoliopsida	Eudicots	Asterids	Solanales	Solanaceae	Petunia	Petunia x hybrida
Petx_CHSA	species_not_in_PLAZA		R-4-C	R-4-C	yes	chalcone synthase A	CHS	validated	100	100	0	389	-	mutant, mutant, no	CHS (CHSA)	Napoli et al. (1999), Berenschot & Quecini (2014), Koes et al. (1989)	Plantae	Tracheobionta	Magnoliophyta	Magnoliopsida	Eudicots	Asterids	Solanales	Solanaceae	Petunia	Petunia x hybrida
Petx_CHSB_PETHY	species_not_in_PLAZA		Other	Other	yes	chalcone synthase B	CHS	validated	100	100	0	392	-	no	CHSB	Koes et al. (1989)	Plantae	Tracheobionta	Magnoliophyta	Magnoliopsida	Eudicots	Asterids	Solanales	Solanaceae	Petunia	Petunia x hybrida
Petx_CHSD	species_not_in_PLAZA		R-4-C	R-4-C	yes	chalcone synthase D	CHS	validated	100	100	0	419	-	no	CHSD, pseudogene	Koes et al. (1989)	Plantae	Tracheobionta	Magnoliophyta	Magnoliopsida	Eudicots	Asterids	Solanales	Solanaceae	Petunia	Petunia x hybrida
Petx_CHSF	species_not_in_PLAZA		Other	Other	yes	chalcone synthase F	CHS	validated	100	100	0	389	-	no	CHSF	Koes et al. (1989)	Plantae	Tracheobionta	Magnoliophyta	Magnoliopsida	Eudicots	Asterids	Solanales	Solanaceae	Petunia	Petunia x hybrida
Petx_CHSG	species_not_in_PLAZA		Other	Other	yes	chalcone synthase G	CHS	validated	100	100	0	393	-	no	CHSG	Koes et al. (1989)	Plantae	Tracheobionta	Magnoliophyta	Magnoliopsida	Eudicots	Asterids	Solanales	Solanaceae	Petunia	Petunia x hybrida
Petx_CHSJ	species_not_in_PLAZA		R-4-C	R-4-C	yes	chalcone synthase J	CHS	validated	100	100	0	389	-	no	CHSJ	Koes et al. (1989)	Plantae	Tracheobionta	Magnoliophyta	Magnoliopsida	Eudicots	Asterids	Solanales	Solanaceae	Petunia	Petunia x hybrida
phaeq_XP_020571230.1	nf		R-4-C	R-4-C	yes	chalcone synthase 8	CHS	predicted	100	100	0	395	NW_018164450.1	no, no	CHS5	Han et al. (2006), Han et al. (2014)	Plantae	Tracheobionta	Magnoliophyta	Liliopsida	Monocots		Asparagales	Orchidaceae	Phalaenopsis	Phalaenopsis equestris
phaeq_XP_020572025.1	2	https://bioinformatics.psb.ugent.be/plaza/versions/plaza_v4_monocots/genes/view/PEQU_06486	R-4-A	R-4-A	yes	bibenzyl synthase	BBS	predicted	100	100	0	393	NW_018164478.1				Plantae	Tracheobionta	Magnoliophyta	Liliopsida	Monocots		Asparagales	Orchidaceae	Phalaenopsis	Phalaenopsis equestris
phaeq_XP_020572026.1	2	https://bioinformatics.psb.ugent.be/plaza/versions/plaza_v4_monocots/genes/view/PEQU_06485	R-4-A	R-4-A	yes	bibenzyl synthase	BBS	predicted	100	100	0	390	NW_018164478.1	no, no	CHS1/CHS2/CHS4, BBS1	Han et al. (2006), Han et al. (2014)	Plantae	Tracheobionta	Magnoliophyta	Liliopsida	Monocots		Asparagales	Orchidaceae	Phalaenopsis	Phalaenopsis equestris
phaeq_XP_020572030.1	2	https://bioinformatics.psb.ugent.be/plaza/versions/plaza_v4_monocots/genes/view/PEQU_06483	R-4-A	R-4-A	yes	bibenzyl synthase-like	BBS	predicted	100	100	0	390	NW_018164478.1	no, no	CHS3, BBS3	Han et al. (2006), Han et al. (2014)	Plantae	Tracheobionta	Magnoliophyta	Liliopsida	Monocots		Asparagales	Orchidaceae	Phalaenopsis	Phalaenopsis equestris
phaeq_XP_020591420.1	nf		Other	Other	yes	bibenzyl synthase-like	BBS	predicted	100	100	0	387	NW_018165325.1				Plantae	Tracheobionta	Magnoliophyta	Liliopsida	Monocots		Asparagales	Orchidaceae	Phalaenopsis	Phalaenopsis equestris
phavu_ESW03584	species_not_in_PLAZA		Other	Other	yes	type III polyketide synthase B [Vigna angularis]	PKSB	predicted	100	90.05	0	376	11				Plantae	Tracheobionta	Magnoliophyta	Magnoliopsida	Eudicots	Eurosids I	Fabales	Fabaceae	Phaseolus	Phaseolus vulgaris
phavu_ESW03756	species_not_in_PLAZA		Other	Other	yes	type III polyketide synthase B [Vigna angularis]	PKSB	predicted	100	95.15	0	392	11				Plantae	Tracheobionta	Magnoliophyta	Magnoliopsida	Eudicots	Eurosids I	Fabales	Fabaceae	Phaseolus	Phaseolus vulgaris
phavu_ESW09481	species_not_in_PLAZA		Other	Other	yes	chalcone synthase-like [Vigna angularis]	CHS	predicted	100	94.4	0	393	9				Plantae	Tracheobionta	Magnoliophyta	Magnoliopsida	Eudicots	Eurosids I	Fabales	Fabaceae	Phaseolus	Phaseolus vulgaris
phavu_ESW12772	species_not_in_PLAZA		Other	Other	yes	type III polyketide synthase A-like [Vigna angularis]	PKSA	predicted	100	96.68	0	391	8				Plantae	Tracheobionta	Magnoliophyta	Magnoliopsida	Eudicots	Eurosids I	Fabales	Fabaceae	Phaseolus	Phaseolus vulgaris
phavu_ESW29036	species_not_in_PLAZA		R-4-C	R-4-C	yes	chalcone synthase 17 [Phaseolus vulgaris]	CHS	predicted	100	98.46	0	389	2				Plantae	Tracheobionta	Magnoliophyta	Magnoliopsida	Eudicots	Eurosids I	Fabales	Fabaceae	Phaseolus	Phaseolus vulgaris
phavu_ESW29037	species_not_in_PLAZA		R-4-C	R-4-C	yes	chalcone synthase 17 [Phaseolus vulgaris]	CHS	predicted	100	98.71	0	389	2				Plantae	Tracheobionta	Magnoliophyta	Magnoliopsida	Eudicots	Eurosids I	Fabales	Fabaceae	Phaseolus	Phaseolus vulgaris
phavu_ESW29038	species_not_in_PLAZA		Other	nd		chalcone synthase 17 [Phaseolus vulgaris]	CHS	predicted	100	99.37	0	158	2				Plantae	Tracheobionta	Magnoliophyta	Magnoliopsida	Eudicots	Eurosids I	Fabales	Fabaceae	Phaseolus	Phaseolus vulgaris
phavu_ESW29039	species_not_in_PLAZA		Other	nd		Naringenin-chalcone synthase 17 [Phaseolus vulgaris]	CHS	predicted	100	98.99	1e-66	99	2				Plantae	Tracheobionta	Magnoliophyta	Magnoliopsida	Eudicots	Eurosids I	Fabales	Fabaceae	Phaseolus	Phaseolus vulgaris
phavu_ESW29040	species_not_in_PLAZA		Other	Other	yes	chalcone synthase 17-like [Vigna angularis]	CHS	predicted	100	98.23	0	226	2				Plantae	Tracheobionta	Magnoliophyta	Magnoliopsida	Eudicots	Eurosids I	Fabales	Fabaceae	Phaseolus	Phaseolus vulgaris
phavu_ESW29041	species_not_in_PLAZA		Other	nd		Naringenin-chalcone synthase 17 [Phaseolus vulgaris]	CHS	predicted	100	100	5e-97	138	2				Plantae	Tracheobionta	Magnoliophyta	Magnoliopsida	Eudicots	Eurosids I	Fabales	Fabaceae	Phaseolus	Phaseolus vulgaris
phavu_ESW29042	species_not_in_PLAZA		Other	nd		chalcone synthase 17-like [Vigna angularis]	CHS	predicted	100	97.6	0	167	2				Plantae	Tracheobionta	Magnoliophyta	Magnoliopsida	Eudicots	Eurosids I	Fabales	Fabaceae	Phaseolus	Phaseolus vulgaris
phavu_ESW29043	species_not_in_PLAZA		Other	Other	yes	Chalcone synthase 17 [Phaseolus vulgaris]	CHS	predicted	100	99.52	3e-152	207	2				Plantae	Tracheobionta	Magnoliophyta	Magnoliopsida	Eudicots	Eurosids I	Fabales	Fabaceae	Phaseolus	Phaseolus vulgaris
phavu_ESW29044	species_not_in_PLAZA		R-4-C	R-4-C	yes	chalcone synthase 17 [Phaseolus vulgaris]	CHS	predicted	100	99.74	0	389	2	no	CHS17	Ryder et al. (1987)	Plantae	Tracheobionta	Magnoliophyta	Magnoliopsida	Eudicots	Eurosids I	Fabales	Fabaceae	Phaseolus	Phaseolus vulgaris
phavu_ESW29045	species_not_in_PLAZA		Other	nd		chalcone synthase [Glycyrrhiza uralensis]	CHS	predicted	100	77.51	8e-86	139	2				Plantae	Tracheobionta	Magnoliophyta	Magnoliopsida	Eudicots	Eurosids I	Fabales	Fabaceae	Phaseolus	Phaseolus vulgaris
phavu_ESW29046	species_not_in_PLAZA		Other	nd		chalcone synthase 17-like [Vigna angularis]	CHS	predicted	100	97.35	3e-103	151	2				Plantae	Tracheobionta	Magnoliophyta	Magnoliopsida	Eudicots	Eurosids I	Fabales	Fabaceae	Phaseolus	Phaseolus vulgaris
phavu_ESW29047	species_not_in_PLAZA		R-4-C	R-4-C	yes	chalcone synthase 17 [Phaseolus vulgaris]	CHS	predicted	100	99.23	0	389	2				Plantae	Tracheobionta	Magnoliophyta	Magnoliopsida	Eudicots	Eurosids I	Fabales	Fabaceae	Phaseolus	Phaseolus vulgaris
phavu_ESW30809	species_not_in_PLAZA		R-4-C	R-4-C	yes	chalcone synthase 17 [Phaseolus vulgaris]	CHS	predicted	100	98.71	0	389	2				Plantae	Tracheobionta	Magnoliophyta	Magnoliopsida	Eudicots	Eurosids I	Fabales	Fabaceae	Phaseolus	Phaseolus vulgaris
phavu_ESW33421	species_not_in_PLAZA		Other	Other	yes	Chalcone synthase 1A [Cajanus cajan]	CHS	predicted	100	77.89	0	389	1				Plantae	Tracheobionta	Magnoliophyta	Magnoliopsida	Eudicots	Eurosids I	Fabales	Fabaceae	Phaseolus	Phaseolus vulgaris
phavu_ESW33423	species_not_in_PLAZA		nd	nd		stilbene synthase [Phanera variegata]	STS	predicted	97	81.18	7e-43	87	1				Plantae	Tracheobionta	Magnoliophyta	Magnoliopsida	Eudicots	Eurosids I	Fabales	Fabaceae	Phaseolus	Phaseolus vulgaris
phavu_ESW33424	species_not_in_PLAZA		Other	nd		chalcone synthase 1-like isoform X2 [Prosopis alba]	CHS	predicted	100	76.92	1e-58	117	1				Plantae	Tracheobionta	Magnoliophyta	Magnoliopsida	Eudicots	Eurosids I	Fabales	Fabaceae	Phaseolus	Phaseolus vulgaris
phavu_ESW33593	species_not_in_PLAZA		R-4-C	R-4-C	yes	chalcone synthase [Vigna unguiculata]	CHS	predicted	100	97.7	0	391	1				Plantae	Tracheobionta	Magnoliophyta	Magnoliopsida	Eudicots	Eurosids I	Fabales	Fabaceae	Phaseolus	Phaseolus vulgaris
phoda_XP_008775196.1	species_not_in_PLAZA		Other	Other	yes	type III polyketide synthase A-like [Phoenix dactylifera]	PKSA	predicted	100	100	0	331	NW_008247304.1				Plantae	Tracheobionta	Magnoliophyta	Liliopsida	Monocots	Commelinids	Arecales	Arecaceae	Phoenix	Phoenix dactylifera
phoda_XP_008778753.1	species_not_in_PLAZA		R-4-C	R-4-C	yes	chalcone synthase 3-like [Phoenix dactylifera]	CHS	predicted	100	100	0	393	NW_008248810.1				Plantae	Tracheobionta	Magnoliophyta	Liliopsida	Monocots	Commelinids	Arecales	Arecaceae	Phoenix	Phoenix dactylifera
phoda_XP_008780813.1	species_not_in_PLAZA		Other	Other	yes	chalcone synthase 2-like [Phoenix dactylifera]	CHS	predicted	100	100	1e-130	180	NW_008305124.1				Plantae	Tracheobionta	Magnoliophyta	Liliopsida	Monocots	Commelinids	Arecales	Arecaceae	Phoenix	Phoenix dactylifera
phoda_XP_008797107.1	species_not_in_PLAZA		R-4-C	R-4-C	yes	chalcone synthase 1 [Phoenix dactylifera]	CHS	predicted	100	100	0	392	NW_008246638.1				Plantae	Tracheobionta	Magnoliophyta	Liliopsida	Monocots	Commelinids	Arecales	Arecaceae	Phoenix	Phoenix dactylifera
phoda_XP_008808192.1	species_not_in_PLAZA		R-4-C	R-4-C	yes	chalcone synthase 1 [Phoenix dactylifera]	CHS	predicted	100	100	0	392	NW_008246896.1				Plantae	Tracheobionta	Magnoliophyta	Liliopsida	Monocots	Commelinids	Arecales	Arecaceae	Phoenix	Phoenix dactylifera
phoda_XP_008808809.2	species_not_in_PLAZA		R-4-C	R-4-C	yes	chalcone synthase 3 [Phoenix dactylifera]	CHS	predicted	100	100	0	430	NW_008246921.1				Plantae	Tracheobionta	Magnoliophyta	Liliopsida	Monocots	Commelinids	Arecales	Arecaceae	Phoenix	Phoenix dactylifera
phoda_XP_008808811.2	species_not_in_PLAZA		R-4-C	R-4-C	yes	chalcone synthase 3 [Phoenix dactylifera]	CHS	predicted	100	100	0	413	NW_008246921.1				Plantae	Tracheobionta	Magnoliophyta	Liliopsida	Monocots	Commelinids	Arecales	Arecaceae	Phoenix	Phoenix dactylifera
phoda_XP_008812745.1	species_not_in_PLAZA		R-4-C	R-4-C	yes	chalcone synthase-like [Phoenix dactylifera]	CHS	predicted	100	100	0	389	NW_008247155.1				Plantae	Tracheobionta	Magnoliophyta	Liliopsida	Monocots	Commelinids	Arecales	Arecaceae	Phoenix	Phoenix dactylifera
phoda_XP_017696715.1	species_not_in_PLAZA		Other	Other	yes	bisdemethoxycurcumin synthase-like [Phoenix dactylifera]	BCS	predicted	100	100	0	256	NW_008285428.1				Plantae	Tracheobionta	Magnoliophyta	Liliopsida	Monocots	Commelinids	Arecales	Arecaceae	Phoenix	Phoenix dactylifera
phoda_XP_026657726.1	species_not_in_PLAZA		Other	Other	yes	type III polyketide synthase B [Phoenix dactylifera]	PKSB	predicted	100	100	0	321	NW_008260816.1				Plantae	Tracheobionta	Magnoliophyta	Liliopsida	Monocots	Commelinids	Arecales	Arecaceae	Phoenix	Phoenix dactylifera
phypa_Pp3c1_9910V3.1.p	3	https://bioinformatics.psb.ugent.be/plaza/versions/plaza_v4_dicots/genes/view/Pp3c1_9910	Other	Other	yes	chalcone synthase-like	CHS	predicted	99	100	0	353	Chr01				Plantae		Bryophyta	Bryopsida			Funariales	Funariaceae	Physcomitrella	Physcomitrella patens
phypa_Pp3c11_2990V3.1.p	1	https://bioinformatics.psb.ugent.be/plaza/versions/plaza_v4_dicots/genes/view/Pp3c11_2990	R-4-C	R-4-C	yes	chalcone synthase-like	CHS	predicted	99	100	0	402	Chr11	no	CHS4	Koduri et al. (2010)	Plantae		Bryophyta	Bryopsida			Funariales	Funariaceae	Physcomitrella	Physcomitrella patens
phypa_Pp3c11_4230V3.1.p	2	https://bioinformatics.psb.ugent.be/plaza/versions/plaza_v4_dicots/genes/view/Pp3c11_4230	R-4-A	nd		chalcone synthase-like [Physcomitrella patens]	CHS	predicted	82	60.38	9e-10	63	Chr11				Plantae		Bryophyta	Bryopsida			Funariales	Funariaceae	Physcomitrella	Physcomitrella patens
phypa_Pp3c11_4470V3.1.p	2	https://bioinformatics.psb.ugent.be/plaza/versions/plaza_v4_dicots/genes/view/Pp3c11_4470	nd	nd		chalcone synthase-like [Physcomitrella patens]	CHS	predicted	76	65.79	3e-05	49	Chr11				Plantae		Bryophyta	Bryopsida			Funariales	Funariaceae	Physcomitrella	Physcomitrella patens
phypa_Pp3c11_9040V3.1.p	4	https://bioinformatics.psb.ugent.be/plaza/versions/plaza_v4_dicots/genes/view/Pp3c11_9040	Other	Other	yes	putative stilbene synthase 2	STS	predicted	99	100	0	480	Chr11				Plantae		Bryophyta	Bryopsida			Funariales	Funariaceae	Physcomitrella	Physcomitrella patens
phypa_Pp3c13_8850V3.1.p	1	https://bioinformatics.psb.ugent.be/plaza/versions/plaza_v4_dicots/genes/view/Pp3c13_8850	R-2-X	nd		chalcone synthase-like [Physcomitrella patens]	CHS	predicted	96	92.31	1e-13	26	Chr13				Plantae		Bryophyta	Bryopsida			Funariales	Funariaceae	Physcomitrella	Physcomitrella patens
phypa_Pp3c13_9010V3.1.p	2	https://bioinformatics.psb.ugent.be/plaza/versions/plaza_v4_dicots/genes/view/Pp3c13_9010	R-4-C	nd		hypothetical protein PHYPA_017164	unknown	predicted	100	100	5e-34	57	Chr13				Plantae		Bryophyta	Bryopsida			Funariales	Funariaceae	Physcomitrella	Physcomitrella patens
phypa_Pp3c13_9020V3.1.p	1	https://bioinformatics.psb.ugent.be/plaza/versions/plaza_v4_dicots/genes/view/Pp3c13_9020	R-2-X	nd		hypothetical protein PHYPA_017165	unknown	predicted	97	100	3e-07	37	Chr13				Plantae		Bryophyta	Bryopsida			Funariales	Funariaceae	Physcomitrella	Physcomitrella patens
phypa_Pp3c14_20550V3.1.p	3	https://bioinformatics.psb.ugent.be/plaza/versions/plaza_v4_dicots/genes/view/Pp3c14_20550	Other	Other	yes	chalcone synthase 6-4-like	CHS	predicted	99	100	0	457	Chr14	mutant, enzymatic_assay	ORS	Li et al. (2018), Kim et al. (2013)	Plantae		Bryophyta	Bryopsida			Funariales	Funariaceae	Physcomitrella	Physcomitrella patens
phypa_Pp3c18_21820V3.1.p	2	https://bioinformatics.psb.ugent.be/plaza/versions/plaza_v4_dicots/genes/view/Pp3c18_21820	R-4-C	nd		hypothetical protein PHYPA_023444	unknown	predicted	99	100	1e-66	99	Chr18				Plantae		Bryophyta	Bryopsida			Funariales	Funariaceae	Physcomitrella	Physcomitrella patens
phypa_Pp3c18_5400V3.1.p	2	https://bioinformatics.psb.ugent.be/plaza/versions/plaza_v4_dicots/genes/view/Pp3c18_5400	R-4-C	R-4-C	yes	hypothetical protein PHYPA_022762	unknown	predicted	99	100	0	377	Chr18	no	CHS7	Koduri et al. (2010)	Plantae		Bryophyta	Bryopsida			Funariales	Funariaceae	Physcomitrella	Physcomitrella patens
phypa_Pp3c19_13670V3.1.p	3	https://bioinformatics.psb.ugent.be/plaza/versions/plaza_v4_dicots/genes/view/Pp3c19_13670	Other	nd		hypothetical protein PHYPA_024088	unknown	predicted	99	100	1e-136	193	Chr19				Plantae		Bryophyta	Bryopsida			Funariales	Funariaceae	Physcomitrella	Physcomitrella patens
phypa_Pp3c19_13700V3.1.p	3	https://bioinformatics.psb.ugent.be/plaza/versions/plaza_v4_dicots/genes/view/Pp3c19_13700	nd	nd		hypothetical protein PHYPA_024090	unknown	predicted	99	100	3e-94	136	Chr19				Plantae		Bryophyta	Bryopsida			Funariales	Funariaceae	Physcomitrella	Physcomitrella patens
phypa_Pp3c19_13790V3.1.p	1	https://bioinformatics.psb.ugent.be/plaza/versions/plaza_v4_dicots/genes/view/Pp3c19_13790	R-4-C	R-4-C	yes	hypothetical protein PHYPA_024092	unknown	predicted	99	100	0	357	Chr19				Plantae		Bryophyta	Bryopsida			Funariales	Funariaceae	Physcomitrella	Physcomitrella patens
phypa_Pp3c19_6240V3.1.p	1	https://bioinformatics.psb.ugent.be/plaza/versions/plaza_v4_dicots/genes/view/Pp3c19_6240	R-4-C	R-4-C	yes	chalcone synthase-like	CHS	predicted	99	100	0	413	Chr19	no	CHS3	Koduri et al. (2010)	Plantae		Bryophyta	Bryopsida			Funariales	Funariaceae	Physcomitrella	Physcomitrella patens
phypa_Pp3c19_6250V3.1.p	1	https://bioinformatics.psb.ugent.be/plaza/versions/plaza_v4_dicots/genes/view/Pp3c19_6250	R-4-C	R-4-C	yes	chalcone synthase-like	CHS	predicted	99	100	0	413	Chr19	no	CHS3	Koduri et al. (2010)	Plantae		Bryophyta	Bryopsida			Funariales	Funariaceae	Physcomitrella	Physcomitrella patens
phypa_Pp3c19_6320V3.1.p	1	https://bioinformatics.psb.ugent.be/plaza/versions/plaza_v4_dicots/genes/view/Pp3c19_6320	R-4-C	R-4-C	yes	chalcone synthase-like	CHS	predicted	99	100	0	413	Chr19	no	CHS3	Koduri et al. (2010)	Plantae		Bryophyta	Bryopsida			Funariales	Funariaceae	Physcomitrella	Physcomitrella patens
phypa_Pp3c19_6330V3.1.p	1	https://bioinformatics.psb.ugent.be/plaza/versions/plaza_v4_dicots/genes/view/Pp3c19_6330	R-4-C	R-4-C	yes	chalcone synthase-like	CHS	predicted	99	100	0	413	Chr19	no	CHS3	Koduri et al. (2010)	Plantae		Bryophyta	Bryopsida			Funariales	Funariaceae	Physcomitrella	Physcomitrella patens
phypa_Pp3c2_30620V3.1.p	1	https://bioinformatics.psb.ugent.be/plaza/versions/plaza_v4_dicots/genes/view/Pp3c2_30620	R-4-C	R-4-C	yes	chalcone synthase-like	CHS	predicted	99	100	0	397	Chr02	no	CHS01	Koduri et al. (2010)	Plantae		Bryophyta	Bryopsida			Funariales	Funariaceae	Physcomitrella	Physcomitrella patens
phypa_Pp3c2_32320V3.1.p	1	https://bioinformatics.psb.ugent.be/plaza/versions/plaza_v4_dicots/genes/view/Pp3c2_32320	R-4-C	R-4-C	yes	chalcone synthase-like	CHS	predicted	99	100	0	397	Chr02	no	CHS1a/1c	Koduri et al. (2010)	Plantae		Bryophyta	Bryopsida			Funariales	Funariaceae	Physcomitrella	Physcomitrella patens
phypa_Pp3c2_32400V3.1.p	1	https://bioinformatics.psb.ugent.be/plaza/versions/plaza_v4_dicots/genes/view/Pp3c2_32400	R-4-C	R-4-C	yes	chalcone synthase-like	CHS	predicted	99	100	0	397	Chr02				Plantae		Bryophyta	Bryopsida			Funariales	Funariaceae	Physcomitrella	Physcomitrella patens
phypa_Pp3c2_32960V3.1.p	3	https://bioinformatics.psb.ugent.be/plaza/versions/plaza_v4_dicots/genes/view/Pp3c2_32960	Other	Other	yes	type III polyketide synthase B-like	PKSB	predicted	99	100	0	418	Chr02	mutant, enzymatic_assay	LAP	Daku et al. (2016), Colpitts et al. (2011)	Plantae		Bryophyta	Bryopsida			Funariales	Funariaceae	Physcomitrella	Physcomitrella patens
phypa_Pp3c2_36170V3.1.p	2	https://bioinformatics.psb.ugent.be/plaza/versions/plaza_v4_dicots/genes/view/Pp3c2_36170	R-4-C	R-4-C	yes	chalcone synthase-like	CHS	predicted	99	100	0	402	Chr02	no	CHS2	Koduri et al. (2010)	Plantae		Bryophyta	Bryopsida			Funariales	Funariaceae	Physcomitrella	Physcomitrella patens
phypa_Pp3c2_36290V3.1.p	2	https://bioinformatics.psb.ugent.be/plaza/versions/plaza_v4_dicots/genes/view/Pp3c2_36290	R-4-C	R-4-C	yes	chalcone synthase-like	CHS	predicted	99	100	0	402	Chr02	no	CHS2	Koduri et al. (2010)	Plantae		Bryophyta	Bryopsida			Funariales	Funariaceae	Physcomitrella	Physcomitrella patens
phypa_Pp3c2_36350V3.1.p	2	https://bioinformatics.psb.ugent.be/plaza/versions/plaza_v4_dicots/genes/view/Pp3c2_36350	R-4-C	R-4-C	yes	chalcone synthase-like	CHS	predicted	99	100	0	402	Chr02	no	CHS2	Koduri et al. (2010)	Plantae		Bryophyta	Bryopsida			Funariales	Funariaceae	Physcomitrella	Physcomitrella patens
phypa_Pp3c2_36410V3.1.p	2	https://bioinformatics.psb.ugent.be/plaza/versions/plaza_v4_dicots/genes/view/Pp3c2_36410	R-4-C	R-4-C	yes	chalcone synthase-like	CHS	predicted	99	100	0	402	Chr02	no	CHS2	Koduri et al. (2010)	Plantae		Bryophyta	Bryopsida			Funariales	Funariaceae	Physcomitrella	Physcomitrella patens
phypa_Pp3c2_36440V3.1.p	1	https://bioinformatics.psb.ugent.be/plaza/versions/plaza_v4_dicots/genes/view/Pp3c2_36440	nd	nd		curcumin synthase 1-like	CCS	predicted	98	100	6e-50	78	Chr02				Plantae		Bryophyta	Bryopsida			Funariales	Funariaceae	Physcomitrella	Physcomitrella patens
phypa_Pp3c2_36460V3.1.p	2	https://bioinformatics.psb.ugent.be/plaza/versions/plaza_v4_dicots/genes/view/Pp3c2_36460	R-4-A	nd		hypothetical protein PHYPA_003710	unknown	predicted	99	100	1e-99	140	Chr02				Plantae		Bryophyta	Bryopsida			Funariales	Funariaceae	Physcomitrella	Physcomitrella patens
phypa_Pp3c2_36540V3.1.p	2	https://bioinformatics.psb.ugent.be/plaza/versions/plaza_v4_dicots/genes/view/Pp3c2_36540	R-4-C	R-4-C	yes	hypothetical protein PHYPA_003713	unknown	predicted	99	100	0	354	Chr02				Plantae		Bryophyta	Bryopsida			Funariales	Funariaceae	Physcomitrella	Physcomitrella patens
phypa_Pp3c21_20650V3.1.p	2	https://bioinformatics.psb.ugent.be/plaza/versions/plaza_v4_dicots/genes/view/Pp3c21_20650	R-4-C	R-4-C	yes	chalcone synthase-like	CHS	predicted	99	100	0	405	Chr21	no	CHS6	Koduri et al. (2010)	Plantae		Bryophyta	Bryopsida			Funariales	Funariaceae	Physcomitrella	Physcomitrella patens
phypa_Pp3c21_7660V3.1.p	1	https://bioinformatics.psb.ugent.be/plaza/versions/plaza_v4_dicots/genes/view/Pp3c21_7660	R-4-C	R-4-C	yes	chalcone synthase-like	CHS	predicted	99	100	0	397	Chr21				Plantae		Bryophyta	Bryopsida			Funariales	Funariaceae	Physcomitrella	Physcomitrella patens
phypa_Pp3c21_7690V3.1.p	1	https://bioinformatics.psb.ugent.be/plaza/versions/plaza_v4_dicots/genes/view/Pp3c21_7690	Other	Other	yes	uncharacterized protein LOC112276339	unknown	predicted	99	100	0	334	Chr21				Plantae		Bryophyta	Bryopsida			Funariales	Funariaceae	Physcomitrella	Physcomitrella patens
phypa_Pp3c24_13090V3.1.p	1	https://bioinformatics.psb.ugent.be/plaza/versions/plaza_v4_dicots/genes/view/Pp3c24_13090	R-4-C	R-4-C	yes	chalcone synthase-like	CHS	predicted	99	100	0	323	Chr24				Plantae		Bryophyta	Bryopsida			Funariales	Funariaceae	Physcomitrella	Physcomitrella patens
phypa_Pp3c24_13120V3.1.p	1	https://bioinformatics.psb.ugent.be/plaza/versions/plaza_v4_dicots/genes/view/Pp3c24_13120	R-4-C	R-4-C	yes	chalcone synthase-like	CHS	predicted	99	100	0	397	Chr24	enzymatic_assay, enzymatic_assay	CHS	Jiang et al. (2006), Rahman et al. (2012)	Plantae		Bryophyta	Bryopsida			Funariales	Funariaceae	Physcomitrella	Physcomitrella patens
phypa_Pp3c24_18000V3.1.p	1	https://bioinformatics.psb.ugent.be/plaza/versions/plaza_v4_dicots/genes/view/Pp3c24_18000	R-4-C	R-4-C	yes	chalcone synthase-like	CHS	predicted	99	100	0	413	Chr24	no	CHS5	Koduri et al. (2010)	Plantae		Bryophyta	Bryopsida			Funariales	Funariaceae	Physcomitrella	Physcomitrella patens
phypa_Pp3c24_18010V3.1.p	1	https://bioinformatics.psb.ugent.be/plaza/versions/plaza_v4_dicots/genes/view/Pp3c24_18010	R-2-X	R-2-X	yes	chalcone synthase-like	CHS	predicted	99	100	0	413	Chr24	no	CHS5	Koduri et al. (2010)	Plantae		Bryophyta	Bryopsida			Funariales	Funariaceae	Physcomitrella	Physcomitrella patens
phypa_Pp3c3_17000V3.1.p	1	https://bioinformatics.psb.ugent.be/plaza/versions/plaza_v4_dicots/genes/view/Pp3c3_17000	Other	Other	yes	chalcone synthase-like	CHS	predicted	99	100	0	359	Chr03				Plantae		Bryophyta	Bryopsida			Funariales	Funariaceae	Physcomitrella	Physcomitrella patens
phypa_Pp3c3_17010V3.1.p	2	https://bioinformatics.psb.ugent.be/plaza/versions/plaza_v4_dicots/genes/view/Pp3c3_17010	Other	Other	yes	chalcone synthase-like	CHS	predicted	99	100	0	411	Chr03	no	CHS9	Koduri et al. (2010)	Plantae		Bryophyta	Bryopsida			Funariales	Funariaceae	Physcomitrella	Physcomitrella patens
picab_MA_10108064g0010	1	https://bioinformatics.psb.ugent.be/plaza/versions/gymno-plaza/genes/view/PAB00000994	R-2-X	nd		chalcone synthase	CHS	predicted	98	90	1e-50	94	MA_10108064				Plantae	Tracheobionta	Pinophyta	Pinopsida			Pinales	Pinaceae	Picea	Picea abies
picab_MA_10359605g0010	3	https://bioinformatics.psb.ugent.be/plaza/versions/gymno-plaza/genes/view/PAB00004633	R-4-A	R-4-A	yes	stilbene synthase STS1a [Picea jezoensis]	STS	predicted	100	93	0	358	MA_10359605				Plantae	Tracheobionta	Pinophyta	Pinopsida			Pinales	Pinaceae	Picea	Picea abies
picab_MA_10426264g0010	2	https://bioinformatics.psb.ugent.be/plaza/versions/gymno-plaza/genes/view/PAB00005937	Other	Other		unknown [Picea sitchensis]	unknown	predicted	65	97	7e-109	237	MA_10426264				Plantae	Tracheobionta	Pinophyta	Pinopsida			Pinales	Pinaceae	Picea	Picea abies
picab_MA_10426264g0020	2	https://bioinformatics.psb.ugent.be/plaza/versions/gymno-plaza/genes/view/PAB00005938	R-4-C	R-4-C	yes	chalcone synthase [Picea glauca]	CHS	predicted	100	99	0	395	MA_10426264	no	CHS3/CHS5/CHS6	Hammerbacher et al. (2011)	Plantae	Tracheobionta	Pinophyta	Pinopsida			Pinales	Pinaceae	Picea	Picea abies
picab_MA_10428225g0010	2	https://bioinformatics.psb.ugent.be/plaza/versions/gymno-plaza/genes/view/PAB00007809	Other	nd		chalcone synthase [Picea glauca]	CHS	validated	97	100	2e-130	186	MA_10428225	no	CHS4	Hammerbacher et al. (2011)	Plantae	Tracheobionta	Pinophyta	Pinopsida			Pinales	Pinaceae	Picea	Picea abies
picab_MA_10432168g0010	1	https://bioinformatics.psb.ugent.be/plaza/versions/gymno-plaza/genes/view/PAB00011644	nd	nd		chalcone synthase [Pseudotsuga macrocarpa]	CHS	predicted	98	83	1e-20	53	MA_10432168				Plantae	Tracheobionta	Pinophyta	Pinopsida			Pinales	Pinaceae	Picea	Picea abies
picab_MA_10434819g0010	2	https://bioinformatics.psb.ugent.be/plaza/versions/gymno-plaza/genes/view/PAB00014212	R-4-A	R-4-A	yes	stilbene synthase	STS	predicted	100	99	0	396	MA_10434819	enzymatic_assay/mutant	STS (STS1/STS2)	Hammerbacher et al. (2011)	Plantae	Tracheobionta	Pinophyta	Pinopsida			Pinales	Pinaceae	Picea	Picea abies
picab_MA_1073860g0010	1	https://bioinformatics.psb.ugent.be/plaza/versions/gymno-plaza/genes/view/PAB00017898	R-2-X	nd		chalcone synthase [Pseudotsuga menziesii]	CHS	predicted	100	77	1e-31	71	MA_1073860				Plantae	Tracheobionta	Pinophyta	Pinopsida			Pinales	Pinaceae	Picea	Picea abies
picab_MA_126964g0010	2	https://bioinformatics.psb.ugent.be/plaza/versions/gymno-plaza/genes/view/PAB00021234	Other	nd		stilbene synthase	STS	validated	98	66	2e-53	125	MA_126964				Plantae	Tracheobionta	Pinophyta	Pinopsida			Pinales	Pinaceae	Picea	Picea abies
picab_MA_1748261g0010	1	https://bioinformatics.psb.ugent.be/plaza/versions/gymno-plaza/genes/view/PAB00027954	R-2-X	nd		chalcone synthase homolog PrChS1 [Pinus radiata]	CHS	predicted	100	98	3e-66	102	MA_1748261				Plantae	Tracheobionta	Pinophyta	Pinopsida			Pinales	Pinaceae	Picea	Picea abies
picab_MA_20544g0030	3	https://bioinformatics.psb.ugent.be/plaza/versions/gymno-plaza/genes/view/PAB00031961	Other	Other	yes	chalcone synthase-like protein [Picea sitchensis]	CHS	predicted	69	75	4e-82	242	MA_20544				Plantae	Tracheobionta	Pinophyta	Pinopsida			Pinales	Pinaceae	Picea	Picea abies
picab_MA_20764g0010	4	https://bioinformatics.psb.ugent.be/plaza/versions/gymno-plaza/genes/view/PAB00032184	R-4-C	R-4-C	yes	chalcone synthase [Picea sitchensis]	CHS	predicted	75	100	0	525	MA_20764	no	CHS1/CHS2	Hammerbacher et al. (2011)	Plantae	Tracheobionta	Pinophyta	Pinopsida			Pinales	Pinaceae	Picea	Picea abies
picab_MA_219828g0010	1	https://bioinformatics.psb.ugent.be/plaza/versions/gymno-plaza/genes/view/PAB00032967	nd	nd		chalcone synthase [Pseudotsuga macrocarpa]	CHS	predicted	100	98	4e-29	54	MA_219828				Plantae	Tracheobionta	Pinophyta	Pinopsida			Pinales	Pinaceae	Picea	Picea abies
picab_MA_26535g0010	3	https://bioinformatics.psb.ugent.be/plaza/versions/gymno-plaza/genes/view/PAB00034821	Other	Other		chalcone synthase	CHS	predicted	45	85	9e-50	209	MA_26535				Plantae	Tracheobionta	Pinophyta	Pinopsida			Pinales	Pinaceae	Picea	Picea abies
picab_MA_2713011g0010	1	https://bioinformatics.psb.ugent.be/plaza/versions/gymno-plaza/genes/view/PAB00035041	nd	nd		chalcone synthase	CHS	predicted	100	99	4e-41	71	MA_2713011				Plantae	Tracheobionta	Pinophyta	Pinopsida			Pinales	Pinaceae	Picea	Picea abies
picab_MA_401848g0010	3	https://bioinformatics.psb.ugent.be/plaza/versions/gymno-plaza/genes/view/PAB00040405	R-4-A	R-4-A	yes	pinocembrin chalcone synthase [Pinus densiflora]	CHS	predicted	91	71	0	403	MA_401848				Plantae	Tracheobionta	Pinophyta	Pinopsida			Pinales	Pinaceae	Picea	Picea abies
picab_MA_4931944g0010	1	https://bioinformatics.psb.ugent.be/plaza/versions/gymno-plaza/genes/view/PAB00044350	R-4-A	nd		chalcone synthase homolog PrChS1 [Pinus radiata]	CHS	predicted	100	99	6e-54	90	MA_4931944				Plantae	Tracheobionta	Pinophyta	Pinopsida			Pinales	Pinaceae	Picea	Picea abies
picab_MA_5735g0010	1	https://bioinformatics.psb.ugent.be/plaza/versions/gymno-plaza/genes/view/PAB00047245	R-4-C	R-4-C	yes	chalcone synthase	CHS	predicted	100	98	0	333	MA_5735				Plantae	Tracheobionta	Pinophyta	Pinopsida			Pinales	Pinaceae	Picea	Picea abies
picab_MA_5850427g0010	1	https://bioinformatics.psb.ugent.be/plaza/versions/gymno-plaza/genes/view/PAB00047644	R-2-X	nd		stilbene synthase	STS	validated	100	100	2e-43	72	MA_5850427				Plantae	Tracheobionta	Pinophyta	Pinopsida			Pinales	Pinaceae	Picea	Picea abies
picab_MA_6172876g0010	1	https://bioinformatics.psb.ugent.be/plaza/versions/gymno-plaza/genes/view/PAB00048739	Other	Other	yes	chalcone synthase [Picea abies]	CHS	predicted	100	99	0	283	MA_6172876	no	CHS7	Hammerbacher et al. (2011)	Plantae	Tracheobionta	Pinophyta	Pinopsida			Pinales	Pinaceae	Picea	Picea abies
picab_MA_619670g0010	2	https://bioinformatics.psb.ugent.be/plaza/versions/gymno-plaza/genes/view/PAB00048842	R-4-C	nd		chalcone synthase homolog PrChS1 [Pinus radiata]	CHS	predicted	100	93	7e-105	161	MA_619670				Plantae	Tracheobionta	Pinophyta	Pinopsida			Pinales	Pinaceae	Picea	Picea abies
picab_MA_80631g0010	2	https://bioinformatics.psb.ugent.be/plaza/versions/gymno-plaza/genes/view/PAB00056045	Other	Other	yes	stilbene synthase [Picea sitchensis]	STS	predicted	100	98	0	396	MA_80631	enzymatic_assay/mutant	STS (STS1/STS2)	Hammerbacher et al. (2011)	Plantae	Tracheobionta	Pinophyta	Pinopsida			Pinales	Pinaceae	Picea	Picea abies
picab_MA_827336g0010	1	https://bioinformatics.psb.ugent.be/plaza/versions/gymno-plaza/genes/view/PAB00056955	Other	nd		chalcone synthase	CHS	predicted	97	98	2e-38	67	MA_827336				Plantae	Tracheobionta	Pinophyta	Pinopsida			Pinales	Pinaceae	Picea	Picea abies
picab_MA_8444784g0010	1	https://bioinformatics.psb.ugent.be/plaza/versions/gymno-plaza/genes/view/PAB00057748	Other	Other		chalcone synthase	CHS	predicted	100	88	5e-146	231	MA_8444784				Plantae	Tracheobionta	Pinophyta	Pinopsida			Pinales	Pinaceae	Picea	Picea abies
picab_MA_84838g0010	6	https://bioinformatics.psb.ugent.be/plaza/versions/gymno-plaza/genes/view/PAB00057919	Other	Other	yes	CHS1 [Pinus tabuliformis]	CHS	predicted	80	85	0	459	MA_84838				Plantae	Tracheobionta	Pinophyta	Pinopsida			Pinales	Pinaceae	Picea	Picea abies
picab_MA_8673616g0010	2	https://bioinformatics.psb.ugent.be/plaza/versions/gymno-plaza/genes/view/PAB00058820	nd	nd		chalcone synthase	CHS	validated	45	99	2e-63	217	MA_8673616				Plantae	Tracheobionta	Pinophyta	Pinopsida			Pinales	Pinaceae	Picea	Picea abies
picab_MA_96583g0010	3	https://bioinformatics.psb.ugent.be/plaza/versions/gymno-plaza/genes/view/PAB00064848	Other	nd		chalcone synthase	CHS	validated	78	71	4e-68	182	MA_96583				Plantae	Tracheobionta	Pinophyta	Pinopsida			Pinales	Pinaceae	Picea	Picea abies
Picgl_AEN84257	nf		R-4-A	R-4-A	yes	stilbene synthase	STS	predicted	100	100	0	396	-	no	STS1	Hammerbacher et al. (2011)	Plantae	Tracheobionta	Pinophyta	Pinopsida			Pinales	Pinaceae	Picea	Picea glauca
Picgl_AEN84258	nf		Other	Other	yes	stilbene synthase	STS	predicted	100	100	0	396	-	no	STS2	Hammerbacher et al. (2011)	Plantae	Tracheobionta	Pinophyta	Pinopsida			Pinales	Pinaceae	Picea	Picea glauca
Picgl_AEN84259	1	https://bioinformatics.psb.ugent.be/plaza/versions/gymno-plaza/genes/view/PGL00024570	R-4-C	R-4-C	yes	chalcone synthase [Picea sitchensis]	CHS	predicted	100	100	0	391	-	no	CHS	Richard et al. (2000)	Plantae	Tracheobionta	Pinophyta	Pinopsida			Pinales	Pinaceae	Picea	Picea glauca
[truncated: 569 more rows]

## Sheet: S1_legend_colors
	in synteny + phylogenetic tree
[truncated: 2 more rows]

## Sheet: S1_references
abbreviation	author	year	title	journal	volume	issue	pages/article number	doi
[truncated: 135 more rows]

[truncated: 7 more sheets: S2_Data_sources, S3_tandem_genes, S3_single_genes, S3_not_connecting_genes, S3_synteny_genes_attributes, S3_synteny_CHS_attrib_2_4_5_14, S4_PKS_alignment]
