# Supplementary material for: Kingdom-wide analysis of the evolution of the plant type III polyketide synthase superfamily
Source: Plant Physiol. 2020 Dec 30;185(3):857–75. doi: 10.1093/plphys/kiaa086 (PMC8133574; doi:10.1093/plphys/kiaa086)
Supplement: kiaa086_Supplementary_Data [file kiaa086_supplementary_data.zip › pp.01200.2020-s02.xlsx]

## Sheet: S5
Supplemental Table S5: GO enrichment analysis of syntenic regions (genes of syntenic regions). Given are enriched terms for ‘Biological process’ that are potentially linked to flavonoid metabolism. Enrichment tests were done for the following cases: genes in PKS-containing syntenic regions against background (genes of syntenic regions, PKS-BG), genes in CHS-enriched syntenic regions against backg…
description	ID	PKS-BG	CHS-BG	CHS-PKS	clade specificity	reference
direct and indirect effects of polyketides on biological processes
actin cortical patch assembly	BP:0000147	**				(Bohl et al., 2005) (human), (Bohl et al., 2007) (in vitro), (McLusky et al., 1999) (correlation)
		(< 0.007)
actin cytoskeletal reorganization	BP:0031532					(Bohl et al., 2005) (human), (Bohl et al., 2007) (in vitro), (McLusky et al., 1999) (correlation)
		(0.157)
actin filament depolymerization	BP:0030042	****				(Bohl et al., 2005) (human), (Bohl et al., 2007) (in vitro), (McLusky et al., 1999) (correlation)
		(< 6e-14)
actin filament polymerization	BP:0030041	****	****			(Bohl et al., 2005) (human), (Bohl et al., 2007) (in vitro), (McLusky et al., 1999) (correlation)
		(< 1e-18)	(< 8e-8)
anther development	BP:0048653	****	**			(Dobritsa et al., 2010; Hsieh and Huang, 2007; Kim et al., 2010; Pearce et al., 2015; Quilichini et al., 2014; Thompson et al., 2010)
		(< 3e-6)	(<0.004)
auxin biosynthetic process	BP:0009851					(Peer and Murphy, 2007; Ringli et al., 2008; Santelia et al., 2008)
		(0.121)
auxin conjugate metabolic process	BP:0010249	****	****	****	Brassicales	(Peer and Murphy, 2007; Ringli et al., 2008; Santelia et al., 2008)
		(< 4e-12)	(< 3e-24)	(< 3e-9)
auxin mediated signaling pathway involved in phyllotactic patterning	BP:0060774			**	eudicots	(Peer and Murphy, 2007; Ringli et al., 2008; Santelia et al., 2008)
				(< 0.005)
auxin metabolic process	BP:0009850	*			eudicots	(Peer and Murphy, 2007; Ringli et al., 2008; Santelia et al., 2008)
		(0.0474)
basipetal auxin transport	BP:0010540		***	.		(Peer and Murphy, 2007; Ringli et al., 2008; Santelia et al., 2008)
			(< 8e-4)	(0.0869)
cell development	BP:0048468	.				(Ringli et al., 2008; Tan et al., 2013)
		(0.0634)
cell differentiation	BP:0030154	****	****			(Ringli et al., 2008; Tan et al., 2013)
		(< 2e-6)	(< 2e-6)
cell fate commitment	BP:0045165		***	**	eudicots	(Ringli et al., 2008; Tan et al., 2013)
			(< 5e-4)	(< 0.005)
cell fate speciation	BP:0001708		***	**		(Ringli et al., 2008; Tan et al., 2013)
			(< 4e-4)	(< 0.004)
cell growth	BP:0016049	.				(Ringli et al., 2008; Tan et al., 2013)
		(0.0943)
cell morphogenesis	BP:0000902	****				(Ringli et al., 2008; Tan et al., 2013)
		(<2e-6)
cell plate assembly	BP:0000919			**
				(< 0.002)
cell plate formation involved in plant-type cell wall biogenesis	BP:0009920	****	**
		(< 9e-17)	(0.005)
cell population proliferation	BP:0008283	.				(Peer and Murphy, 2007; Ringli et al., 2008; Santelia et al., 2008)
		(0.0933)
cell septum assembly	BP:0090529	****			eudicots
		(< 9e-12)
cell tip growth	BP:0009932		****	****		(Mo et al., 1992; Santelia et al., 2008)
			(< 2e-5)	(< 8e-7)
cell wall modification	BP:0042545	***				(Lepikson-Neto et al., 2014; Tan et al., 2013; Zuk et al., 2016)
		-0.0007
cellular response to auxin stimulus	BP:0071365			*		(Peer and Murphy, 2007; Ringli et al., 2008; Santelia et al., 2008)
				(0.0183)
cellular response to freezing	BP:0071497	**	****	****		(Schulz et al., 2015, 2016)
		(< 0.002)	(< 7e-15)	(< 3e-9)
cellular response to hydrogen peroxide	BP:0070301	****				(Yamasaki et al., 1997)
		(< 6e-7)
cellular response to hypoxia	BP:0071456	****				(Park et al., 2008) (human)
		(< 5e-21)
cellular response to jasmonic acid stimulus	BP:0071395	****				(Loreti et al., 2008; Lu et al., 2017; Lucho-Constantino et al., 2017)
		(< 3e-8)
cellular response to sulphur starvation	BP:0010438	****	****	****		(Jackson et al., 2015; Nikiforova et al., 2003)
		(< 8e-9)	(< 3e-17)	(< 5e-6)
cellular response to water deprivation	BP:0042631	****				(Nakabayashi et al., 2014a; Nakabayashi et al., 2014b)
		(< 6e-5)
cuticle hydrocarbon biosynthetic process	BP:0006723			***	Eurosids I + Eurosids II	(Adato et al., 2009; Espana et al., 2014; Heredia et al., 2015)
				(< 2e-4)
cuticle pattern formation	BP:0035017		**	***	eudicots	(Adato et al., 2009; Espana et al., 2014; Heredia et al., 2015)
			(0.0016)	(< 8e-4)
cytokinin metabolic process	BP:0009690			*	eudicots	(Ng et al., 2015)
				(0.0229)
defense response	BP:0006952	** (0.0033)				(Blount et al., 1992; Fernie, 2019; GrantPetersson and Renwick, 1996; Hain et al., 1993; Hipskind and Paiva, 2000; Leckband and Lorz, 1998; Misra et al., 2010; Onkokesung et al., 2014; Toffolatti et al., 2012)
defense response to fungus, incompatible interaction	BP:0009817	****				(Blount et al., 1992; Hain et al., 1993; Hipskind and Paiva, 2000; Leckband and Lorz, 1998)
		(< 5e-9)
defense response to insect	BP:0002213	****	****			(GrantPetersson and Renwick, 1996; Misra et al., 2010; Onkokesung et al., 2014)
		(< 7e-7)	(< 8e-6)
defense response to oomycetes	BP:0002229		**	****		(Fernie, 2019; Toffolatti et al., 2012)
			(0.0043)	-5e-06
developmental growth involved in morphogenesis	BP:0060560	***				(Besseau et al., 2007; Brown et al., 2001; Ringli et al., 2008; Tan et al., 2013)
		(< 2e-4)
embryo development	BP:0009790	**	*			(Gao et al., 2018; Gu et al., 2011)
		(0.0075)	(0.0283)
embryo development ending in seed dormancy	BP:0009793	****				(Gao et al., 2018; Gu et al., 2011)
		(< 4e-6)
embryo sac development	BP:0009553		****	****		(Sotelo-Silveira et al., 2013)
			(< 5e-9)	(< 4e-8)
ethylene-activated signaling pathway	BP:000987	****	****			(Gupta et al., 2018)
		(< 3e-16)	(< 9e-5)
flower development	BP:0009908	****				(Dobritsa et al., 2010; Hsieh and Huang, 2007; Kim et al., 2010; Pearce et al., 2015; Quilichini et al., 2014; Thompson et al., 2010)
		(< 8e-6)
guard cell fate commitment	BP:0010377		*		eudicots	(Ringli et al., 2008)
			(0.0315)
hormone metabolic process	BP:0042445	.				see related terms to auxin, ABA, JA, SA, ethylene, BR, GA
		(0.0615)
hormone-mediated signaling pathway	BP:0009755	****	****			see related terms to auxin, ABA, JA, SA, ethylene, BR, GA
		(< 5e28)	(< 5e-5)
hyperosmotic response	BP:0006972					(Fasano et al., 2014)
		**
		(0.0024)
jasmonic acid and ethylene-dependent systemic resistance	BP:0009861	***				see related terms to JA and ethylene
		(< 2e-4)
jasmonic acid biosynthetic process	BP:0009695	**	.			(Loreti et al., 2008; Lu et al., 2017; Lucho-Constantino et al., 2017)
		(0.0010)	(0.0679)
jasmonic acid metabolic process	BP:0009694	*				(Loreti et al., 2008; Lu et al., 2017; Lucho-Constantino et al., 2017)
		(0.0304)
lateral root development	BP:0048527	****				(Buer and Muday, 2004; Buer et al., 2006; Maloney et al., 2014; Yang et al., 2009)
		(< 5e-6)	(0.1756)
lateral root morphogenesis	BP:0010102		***		Eurosids I + Eurosids II	(Buer and Muday, 2004; Buer et al., 2006; Maloney et al., 2014; Yang et al., 2009)
			(< 9e-4)
leaf development	BP:0048366	.				(Ringli et al., 2008)
		(0.0557)
leaf senescence	BP:0010150	*				(Liang et al., 2018; Thomas et al., 2009)
		(0.0389)
lipid storage	BP:0019915	*				(Chen et al., 2009; Chen et al., 2012)
		(0.0418)
lipid transport	BP:0006869	*				(Chen et al., 2009; Chen et al., 2012)
		(0.0205)
maintenance of seed dormancy by abscisic acid	BP:0098755	***	****	***	eudicots	(Gao et al., 2018; Gu et al., 2011)
		(< 4e-4)	(< 2e-11)	(< 2e-4)
multicellular organism development	BP:0007275	****				see related terms to auxin, ABA, JA, SA, ethylene, BR, GA
		(< 7e-9)
negative gravitropism	BP:0009959	**				(Buer et al., 2006)
		(0.0045)
negative regulation of abscisic acid-activated signaling pathway	BP:0009788			*		(Gupta et al., 2018; Koyama et al., 2018; Loreti et al., 2008; Watkins et al., 2017)
				(0.0112)
negative regulation of brassinosteroid mediated signaling pathway	BP:1900458	****				(Li et al., 2017b; Petridis et al., 2016)
		(< 5e-7)
negative regulation of cell division	BP:1900458		****	****		(Ringli et al., 2008; Tan et al., 2013)
			(< 4e-6)	(< 5e-6)
negative regulation of flower development				*		(Dobritsa et al., 2010; Hsieh and Huang, 2007; Kim et al., 2010; Pearce et al., 2015; Quilichini et al., 2014; Thompson et al., 2010)
				(0.0425)
negative regulation of gibberellin biosynthetic process	BP:0010373		**		Eurosids I + Eurosids II	(Hinderer et al., 1984; Loreti et al., 2008; Ribeiro et al., 2012)
			(0.0017)	(0.1177)
negative regulation of lateral root development	BP:1901332		****	****		(Buer and Muday, 2004; Buer et al., 2006; Maloney et al., 2014; Yang et al., 2009)
			(< 7e-9)	(< 5e-7)
negative regulation of response to water deprivation	BP:0080148		***			(Nakabayashi et al., 2014a; Nakabayashi et al., 2014b)
		(0.2066)	(< 2e-4)
negative regulation of seed germination	BP:0010187		.			(Gao et al., 2018; Gu et al., 2011; Kubasek et al., 1992)
			(0.0523)
negative regulation of seed maturation	BP:2000692		****	***	Eurosids II	(Gao et al., 2018; Gu et al., 2011; Kubasek et al., 1992)
			(<3e-5)	(< 2e-4)
petal formation	BP:0048451			*		(Davies et al., 1993; Kazuma et al., 2003)
			(0.1765)	(0.0310)
pigment accumulation in response to UV light	BP:0043478	****				(Li et al., 1993; Vanhaelewyn et al., 2019)
		(< 4e-5)
pigment accumulation in tissues	BP:0043480	****				(Li et al., 1993; Vanhaelewyn et al., 2019)
		(< 4e-5)
plant epidermal cell differentiation	BP:0043480	.	****	**		(Ringli et al., 2008)
		(0.0592)	(< 2e-7)	(0.0048)
plant epidermis morphogenesis	BP:0090627		**	***		(Ringli et al., 2008)
			(0.0020)	(< 2e-4)
plant-type cell wall cellulose biosynthetic process	BP:0052324	***				(Lepikson-Neto et al., 2014; Zuk et al., 2016)
		(< 3e-4)
plant-type cell wall modification	BP:0009827	**				(Lepikson-Neto et al., 2014; Zuk et al., 2016)
		(0.0048)
plant-type cell wall organization or biogenesis	BP:0071669	****				(Lepikson-Neto et al., 2014; Tan et al., 2013; Zuk et al., 2016)
		(< 4e-6)
plant-type primary cell wall biogenesis	BP:0009833	**				(Lepikson-Neto et al., 2014; Tan et al., 2013; Zuk et al., 2016)
		(0.0012)
polarity specification of adaxial/abaxial axis	BP:0009944			***	eudicots	(Peer and Murphy, 2007; Ringli et al., 2008; Santelia et al., 2008)
				(< 3e-4)
pollen development	BP:0009555	.				(Coe et al., 1981; Dobritsa et al., 2010; Hsieh and Huang, 2007; Kim et al., 2010; Quilichini et al., 2014; Thompson et al., 2010; Ylstra et al., 1992)
		(0.0688)
pollen germination	BP:0009846	****	****	****		(Coe et al., 1981; Ylstra et al., 1992)
		(< 2e-8)	(< 7e-16)	(< 2e-5)
pollen maturation	BP:0010152	.				(Dobritsa et al., 2010; Hsieh and Huang, 2007; Kim et al., 2010; Quilichini et al., 2014; Thompson et al., 2010)
		(0.0607)
pollen tube growth	BP:0009860	****				(Muhlemann et al., 2018; Ylstra et al., 1992)
		(< 3e-8)
pollen wall assembly	BP:0010208		**	****		(Dobritsa et al., 2010; Hsieh and Huang, 2007; Kim et al., 2010; Quilichini et al., 2014)
			(0.0044)	(< 3e-9)
positive regulation of abscisic acid biosynthetic process	BP:0010116		***	**	eudicots	(Gupta et al., 2018; Koyama et al., 2018; Loreti et al., 2008; Watkins et al., 2017)
			(< 4e-4)	(0.0091)
positive regulation of cell differentiation	BP:0045597	.	**			(Ringli et al., 2008; Tan et al., 2013)
		(0.0522)	(0.0066)
positive regulation of cell division	BP:0051781	****	**			(Ringli et al., 2008; Tan et al., 2013)
		(< 3e-10)	(0.0038)
positive regulation of cell population proliferation	BP:0008284			*		(Peer and Murphy, 2007; Ringli et al., 2008; Santelia et al., 2008)
				(0.0405)
positive regulation of defense response to oomycetes	BP:1902290		**		eudicots	(Fernie, 2019; Toffolatti et al., 2012)
			(0.0036)
positive regulation of defense response to virus by host	BP:0002230		***	**	eudicots	(French and Towers, 1992)
			(< 2e-4)	(0.0046)
positive regulation of gibberellin biosynthetic process	BP:0010372		*		Eurosids I + Eurosids II	(Hinderer et al., 1984; Loreti et al., 2008; Ribeiro et al., 2012)
			(0.0243)
positive regulation of leaf senescence	BP:1900057	****	****			(Liang et al., 2018; Thomas et al., 2009)
		(< 4e-14)	(< 1e-6)
positive regulation of plant epidermal cell differentiation	BP:1903890	****				(Ringli et al., 2008)
		(< 3e-5)
positive regulation of seed maturation	BP:2000693	.				(Gao et al., 2018; Gu et al., 2011; Kubasek et al., 1992)
		(0.0635)
primary root development	BP:0080022	****				(Silva-Navas et al., 2016),(Wan et al., 2018)
		(< 2e-5)
regulation of abscisic acid12-activated signaling pathway	BP:0009787	****				(Gupta et al., 2018; Koyama et al., 2018; Loreti et al., 2008; Watkins et al., 2017)
		(< 6e-6)
regulation of auxin mediated signaling pathway	BP:0010928	****				(Peer and Murphy, 2007; Ringli et al., 2008; Santelia et al., 2008)
		(< 3e-5)
regulation of auxin polar transport	BP:2000012	****	****			(Peer and Murphy, 2007; Ringli et al., 2008)
		(< 2e-18)	(< 3e-9)
regulation of brassinosteroid biosynthetic process	BP:0010422	.			eudicots	(Li et al., 2017b; Petridis et al., 2016)
		(0.0851)
regulation of cellular response to heat	BP:1900034		*		eudicots	(Coberly and Rausher, 2003)
			(0.0239)
regulation of cellular response to stress	BP:0080135		*			see biotic stress-, heat-, cold-, drought-, salt-, light-, UV-related terms
		(0.1539)	(0.0383)
regulation of flower development	BP:0009909	****	****	*		(Dobritsa et al., 2010; Hsieh and Huang, 2007; Kim et al., 2010; Pearce et al., 2015; Quilichini et al., 2014; Thompson et al., 2010)
		(< 8e-6)	(< 2e-10)	(0.0418)
regulation of growth	BP:0040008	****	****			(Besseau et al., 2007; Brown et al., 2001)
		(< 9e-27)	(< 2e-4)
regulation of pollen tube growth	BP:0080092		***			(Muhlemann et al., 2018; Ylstra et al., 1992)
			(< 4e-4)
regulation of response to biotic stimulus	BP:0002831		**	****	eudicots	(GrantPetersson and Renwick, 1996; Misra et al., 2010; Onkokesung et al., 2014)
			(0.0024)	(< 3e-5)
regulation of response to external stimulus	BP:0032101		*	****	eudicots	see biotic stress-, heat-, cold-, drought-, salt-, light-, UV-related terms
			(0.0104)	(< 3e-5)
regulation of response to osmotic stress	BP:0047484			.		(Fasano et al., 2014)
				(0.0514)
regulation of response to salt stress	BP:1901000	*				(Hajrah et al., 2017; Pi et al., 2018; Sarker and Oba, 2019)
		(0.0423)
regulation of root development	BP:2000280	.				(Silva-Navas et al., 2016),(Wan et al., 2018)
		(0.0946)
regulation of stomatal closure	BP:0090333	**				(Ringli et al., 2008)
		(0.0070)
regulation of sulfur utilization	BP:0006792	**	****	*	eudicots	(Jackson et al., 2015; Nikiforova et al., 2003)
		(0.0010)	(< 2e-8)	(0.0342)
response to abiotic stimulus	BP:0009628	****				see heat-, cold-, drought-, salt-, light-, UV-related terms
		(< 7e-13)
response to abscisic acid	BP:0009737	****				(Gupta et al., 2018; Koyama et al., 2018; Loreti et al., 2008; Watkins et al., 2017)
		(< 8e-9)
response to auxin	BP:0009733	****	*			(Peer and Murphy, 2007; Ringli et al., 2008; Santelia et al., 2008)
		(<7e-102)	(0.0133)
response to cold	BP:0009409	****				(Schulz et al., 2015, 2016)
		(< 2e-8)
response to extracellular stimulus	BP:0009991	****				see biotic stress-, heat-, cold-, drought-, salt-, light-, UV-related terms
		(< 3e-5)
response to heat	BP:0009408	****	****	**		(Coberly and Rausher, 2003)
		(< 7e-5)	(< 7e-10)	(0.0047)
response to hydroperoxide	BP:0033194	****	.			(Yamasaki et al., 1997)
		(< 6e-7)	(0.0515)
response to jasmonic acid	BP:0009753	****				(Loreti et al., 2008; Lu et al., 2017; Lucho-Constantino et al., 2017)
		(< 3e-14)
response to karrikin	BP:0080167	****				(Li et al., 2017a; Nelson et al., 2010)
		(< 6e-17)
response to low fluence red light stimulus	BP:0010202	****			eudicots	(Bottomle.W et al., 1965)
		(< 4e-5)
response to low humidity	BP:0090547	***	****	****	eudicots	(Nakabayashi et al., 2014a; Nakabayashi et al., 2014b)
		(< 3e-4)	(< 6e-12)	(< 5e-5)
response to molecule of oomycetes origin	BP:0002240	*				(Fernie, 2019; Toffolatti et al., 2012)
		(0.0439)
response to oomycetes	BP:0002239	.				(Fernie, 2019; Toffolatti et al., 2012)
		(0.0768)
response to oxidative stress	BP:0006979	***				(Muhlemann et al., 2018; Nakabayashi et al., 2014b)
		(< 2e-4)
response to salicylic acid	BP:0009751	****				(Dehghan et al., 2014; Gondor et al., 2016; Jiao et al., 2016)
		(< 2e-13)	(0.1231)
response to salt	BP:1902074		*			(Hajrah et al., 2017; Pi et al., 2018; Sarker and Oba, 2019)
			(0.0306)
response to salt stress	BP:0009651	****	**			(Hajrah et al., 2017; Pi et al., 2018; Sarker and Oba, 2019)
		(< 2e-7)	(0.0016)
response to water deprivation	BP:0009414	****	***			(Nakabayashi et al., 2014a; Nakabayashi et al., 2014b)
		(< 7e-8)	(< 2e-4)
response to wounding	BP:0009611	****				(Dehghan et al., 2014)
		(< 1e-6)
root development	BP:0048364	*				(Silva-Navas et al., 2016),(Wan et al., 2018)
		(0.0101)
root hair elongation	BP:0048767	****				(Silva-Navas et al., 2016),(Wan et al., 2018)
		(< 8e-8)
salicylic acid metabolic process	BP:0009696	*				(Dehghan et al., 2014; Gondor et al., 2016; Jiao et al., 2016)
		(0.0345)
seed germination	BP:0009845	****	**			(Gao et al., 2018; Gu et al., 2011; Kubasek et al., 1992)
		(< 2e-7)	(0.0024)
shoot system morphogenesis	BP:0010016	*	**		eudicots	(Kuhn et al., 2016; Peer and Murphy, 2007; Ringli et al., 2008)
		(0.0345)	(0.0011)
stigma development	BP:0048480			.	eudicots	(Dobritsa et al., 2010; Hsieh and Huang, 2007; Kim et al., 2010; Pearce et al., 2015; Quilichini et al., 2014; Thompson et al., 2010)
				(0.0637)
stomatal complex development	BP:0010374	****				(Ringli et al., 2008)
		(< 2e-6)
stomatal movement	BP:0010118	**				(Ringli et al., 2008)
		(0.0057)
trichome morphogenesis	BP:0010090	**				(Ringli et al., 2008)
		(0.0061)
wax biosynthetic process	BP:0010025	*				(Adato et al., 2009; Espana et al., 2014; Heredia et al., 2015)
		(0.0133)
upstream or downstream processes of polyketide biosynthetic pathway
acetate metabolic process	BP:0006083	*	****	****
		(0.0380)	(< 6e-10)	(< 2e-5)
acetyl-CoA biosynthetic process from acetate	BP:0019427	****	****	****
		(< 1e-12)	(< 4e-27)	(< 5e-12)
cinnamic acid ester metabolic process	BP:0009801	*			Asterids + Eurosids II
		(0.0434)
cyanidin 3-O-glycoside metabolic process	BP:1901038		.		Eurosids II + Core Eudicots
			(0.0860)
fatty acid metabolic process	BP:0006631		**	**
			(0.0074)	(0.0044)
flavone metabolic process	BP:0051552		*	**
			(0.0159)	(0.0052)
flavonoid biosynthetic process	BP:0072388			.	Brassicales
				(0.0567)
flavonoid biosynthetic process	BP:0009813			****
				(< 4e-8)
glucose metabolic process	BP:0006006		***	****
			(< 4e-4)	(< 2e-7)
glycoside catabolic process	BP:0016139		*	.	eudicots
			(0.0251)	(0.0790)
negative regulation of secondary metabolite biosynthetic process	BP:1900377	****
		(< 7e-7)
positive regulation of secondary metabolite biosynthetic process	BP:1900378			*
				(0.0271)
regulation of anthocyanin catabolic process	BP:1900000		***	***	Brassicales
			(< 5e-4)	(< 8e-4)
regulation of flavonol biosynthetic process	BP:1900384	**	*		eudicots
		(0.0015)	(0.0217)
regulation of syringal lignin biosynthetic process	BP:1901428			**
				(0.0067)
shikimate biosynthetic process	BP:0033587		***	***
			(< 3e-4)	(< 2e-4)

## Sheet: S6
Supplemental Table S6: GO enrichment analysis of syntenic regions (all genes in data set). Given are enriched terms for ‘Biological process’ that are potentially linked to flavonoid metabolism. Enrichment tests were done for the following cases: genes in PKS-containing syntenic regions against background (all genes, PKS-BG), genes in CHS-enriched syntenic regions against background (CHS-BG) and g…
description	ID	PKS-BG	CHS-BG	CHS-PKS	clade specificity	reference
direct and indirect effects of polyketides on biological processes
actin cortical patch assembly	BP:0000147	.	****			(Bohl et al., 2005) (human), (Bohl et al., 2007) (in vitro), (McLusky et al., 1999) (correlation)
		(0.0513)	(< 4e-5)
actin cytoskeletal reorganization	BP:0031532	*				(Bohl et al., 2005) (human), (Bohl et al., 2007) (in vitro), (McLusky et al., 1999) (correlation)
		(0.0192)
actin filament depolymerization	BP:0030042	****	****			(Bohl et al., 2005) (human), (Bohl et al., 2007) (in vitro), (McLusky et al., 1999) (correlation)
		(< 5e-16)	(< 2e-6)
actin filament polymerization	BP:0030041	****	****	***		(Bohl et al., 2005) (human), (Bohl et al., 2007) (in vitro), (McLusky et al., 1999) (correlation)
		(< 1e-17)	(< 3e-21)	(< 4e-4)
anther development	BP:0048653	****	****			(Dobritsa et al., 2010; Hsieh and Huang, 2007; Kim et al., 2010; Pearce et al., 2015; Quilichini et al., 2014; Thompson et al., 2010)
		(< 8e-8)	(< 7e-6)
auxin biosynthetic process	BP:0009851	*				(Peer and Murphy, 2007; Ringli et al., 2008; Santelia et al., 2008)
		(0.0103)
auxin conjugate metabolic process	BP:0010249	****			Brassicales	(Peer and Murphy, 2007; Ringli et al., 2008; Santelia et al., 2008)
		(< 8e-13)
auxin metabolic process	BP:0009850	**			eudicots	(Peer and Murphy, 2007; Ringli et al., 2008; Santelia et al., 2008)
		(0.0026)
brassinosteroid mediated signaling pathway	BP:0009742	***				(Li et al., 2017b; Petridis et al., 2016)
		(< 3e-4)
cell development	BP:0048468	*				(Ringli et al., 2008; Tan et al., 2013)
		(0.0161)
cell differentiation	BP:0030154	****				(Ringli et al., 2008; Tan et al., 2013)
		(< 7e-13)
cell growth	BP:0016049	**				(Ringli et al., 2008; Tan et al., 2013)
		(0.0019)
cell morphogenesis	BP:0000902	****				(Ringli et al., 2008; Tan et al., 2013)
		(< 4e-7)
cell plate formation involved in plant-type cell wall biogenesis	BP:0009920	****	****
		(< 2e-18)	(< 7e-9)
cell population proliferation	BP:0008283	*				(Peer and Murphy, 2007; Ringli et al., 2008; Santelia et al., 2008)
		(0.0449)
cell septum assembly	BP:0090529	****			eudicots
		(< 4e-11)
cell wall biogenesis	BP:0042546	**				(Lepikson-Neto et al., 2014; Tan et al., 2013; Zuk et al., 2016)
		(0.0015)
cell wall modification	BP:0042545	****	****	****		(Lepikson-Neto et al., 2014; Tan et al., 2013; Zuk et al., 2016)
		(< 2e-6)	(< 6e-18)	(< 5e-9)
cell wall polysaccharide biosynthetic process	BP:0070592	.				(Lepikson-Neto et al., 2014; Tan et al., 2013; Zuk et al., 2016)
		(0.0721)
cellular response to abscisic acid stimulus	BP:0071215	**				(Gao et al., 2018; Gu et al., 2011; Gupta et al., 2018; Koyama et al., 2018; Loreti et al., 2008; Watkins et al., 2017)
		(0.0016)
cellular response to cold	BP:0070417		**	*		(Schulz et al., 2015, 2016)
			(0.0068)	(0.0473)
cellular response to freezing	BP:0071497	****				(Schulz et al., 2015, 2016)
		(< 5e-5)
cellular response to hormone stimulus	BP:0032870	*				see related terms to auxin, ABA, JA, SA, ethylene, BR, GA
		(0.0420)
cellular response to hydrogen peroxide	BP:0070301	****	****			(Yamasaki et al., 1997)
		(< 6e-7)	(< 2e-9)
cellular response to hypoxia	BP:0071456	****				(Park et al., 2008) (human)
		(< 3e-27)
cellular response to jasmonic acid stimulus	BP:0071395	****	**			(Loreti et al., 2008; Lu et al., 2017; Lucho-Constantino et al., 2017)
		(< 4e-10)	(0.0060)
cellular response to salt stress	BP:0071472	.				(Hajrah et al., 2017; Pi et al., 2018; Sarker and Oba, 2019)
		(0.0527)
cellular response to sulphur starvation	BP:0010438	****	****	*		(Jackson et al., 2015; Nikiforova et al., 2003)
		(< 2e-10)	(< 3e-13)	(0.0425)
cellular response to water deprivation	BP:0042631	****				(Nakabayashi et al., 2014a; Nakabayashi et al., 2014b)
		(< 6e-8)
cytokinin transport	BP:0010184		.	.	eudicots	(Ng et al., 2015)
			(0.0507)	(0.0678)
cytokinin-activated signalling pathway	BP:0009736	*	*			(Kurepa et al., 2018; Ng et al., 2015)
		(0.0436)	(0.0313)
defense response	BP:0006952	****	**			(Blount et al., 1992; Fernie, 2019; GrantPetersson and Renwick, 1996; Hain et al., 1993; Hipskind and Paiva, 2000; Leckband and Lorz, 1998; Misra et al., 2010; Onkokesung et al., 2014; Toffolatti et al., 2012)
		(< 3e-9)	(0.0023)
defense response to fungus	BP:0050832	****				(Blount et al., 1992; Hain et al., 1993; Hipskind and Paiva, 2000; Leckband and Lorz, 1998)
		(< 3e-5)
defense response to fungus, incompatible interaction	BP:0009817	****	****			(Blount et al., 1992; Hain et al., 1993; Hipskind and Paiva, 2000; Leckband and Lorz, 1998)
		(< 3e-11)	(< 2e-5)
defense response to insect	BP:0002213	****				(GrantPetersson and Renwick, 1996; Misra et al., 2010; Onkokesung et al., 2014)
		(< 5e-9)
detection of external biotic stimulus	BP:0098581	*				(Blount et al., 1992; GrantPetersson and Renwick, 1996; Hain et al., 1993; Hipskind and Paiva, 2000; Leckband and Lorz, 1998; Misra et al., 2010; Onkokesung et al., 2014)
		(0.0389)
detection of fungus	BP:0016046	****			Brassicales	(Blount et al., 1992; Hain et al., 1993; Hipskind and Paiva, 2000; Leckband and Lorz, 1998)
		(< 4e-9)
developmental growth involved in morphogenesis	BP:0060560	****				(Besseau et al., 2007; Brown et al., 2001; Ringli et al., 2008; Tan et al., 2013)
		(< 4e-7)
embryo development	BP:0009790	**				(Gao et al., 2018; Gu et al., 2011)
		(0.0014)
embryo development ending in seed dormancy	BP:0009793	****				(Gao et al., 2018; Gu et al., 2011)
		(< 9e-7)
embryo sac cellularization	BP:0009558			*	eudicots	(Sotelo-Silveira et al., 2013)
				(0.0139)
embryo sac development	BP:0009553		***	*		(Sotelo-Silveira et al., 2013)
			(< 2e-4)	(0.0140)
ethylene metabolic process	BP:0009692			****		(Gupta et al., 2018)
				(< 4e-7)
ethylene-activated signaling pathway	BP:000987	****	****	.		(Gupta et al., 2018)
		(< 2e-24)	(< 4e-20)	(0.0833)
floral organ morphogenesis	BP:0048444		*	.		(Dobritsa et al., 2010; Hsieh and Huang, 2007; Kim et al., 2010; Pearce et al., 2015; Quilichini et al., 2014; Thompson et al., 2010)
			(0.0214)	(0.0768)
flower development	BP:0009908	****				(Dobritsa et al., 2010; Hsieh and Huang, 2007; Kim et al., 2010; Pearce et al., 2015; Quilichini et al., 2014; Thompson et al., 2010)
		(< 7e-10)
gibberellin in metabolic process	BP:0009685			**		(Hinderer et al., 1984; Loreti et al., 2008; Ribeiro et al., 2012)
				(0.0041)
hormone biosynthetic process	BP:0042446		***	****		see related terms to auxin, ABA, JA, SA, ethylene, BR, GA
			(< 2e-4)	(< 4e-9)
hormone metabolic process	BP:0042445		****			see related terms to auxin, ABA, JA, SA, ethylene, BR, GA
			(< 3e-5)	(0.1652)
hormone-mediated signaling pathway	BP:0009755	****	****			see related terms to auxin, ABA, JA, SA, ethylene, BR, GA
		(< 2e-40)	(< 3e-7)
hyperosmotic response	BP:0006972	***				(Fasano et al., 2014)
		(< 3e-4)
jasmonic acid and ethylene-dependent systemic resistance	BP:0009861	****	**			see related terms to JA and ethylene
		(< 6e-6)	(0.0032)
jasmonic acid biosynthetic process	BP:0009695	***	****	****		(Loreti et al., 2008; Lu et al., 2017; Lucho-Constantino et al., 2017)
		(< 4e-4)	(< 4e-12)	(< 3e-5)
jasmonic acid metabolic process	BP:0009694	**				(Loreti et al., 2008; Lu et al., 2017; Lucho-Constantino et al., 2017)
		(0.0012)	(0.1181)
lateral root development	BP:0048527	****	.			(Buer and Muday, 2004; Buer et al., 2006; Maloney et al., 2014; Yang et al., 2009)
		(< 2e-8)	(0.0574)
lateral root formation	BP:0010311	*				(Buer and Muday, 2004; Buer et al., 2006; Maloney et al., 2014; Yang et al., 2009)
		(0.0138)
lateral root morphogenesis	BP:0010102	.			Eurosids I + Eurosids II	(Buer and Muday, 2004; Buer et al., 2006; Maloney et al., 2014; Yang et al., 2009)
		(0.0917)
leaf development	BP:0048366	***				(Ringli et al., 2008)
		(< 4e-4)
leaf senescence	BP:0010150	****				(Liang et al., 2018; Thomas et al., 2009)
		(< 2e-5)
lipid storage	BP:0019915	.				(Chen et al., 2009; Chen et al., 2012)
		(0.0625)
lipid transport	BP:0006869	**				(Chen et al., 2009; Chen et al., 2012)
		(0.0084)
maintenance of seed dormancy by abscisic acid	BP:0098755	***			eudicots	(Gao et al., 2018; Gu et al., 2011)
		(< 2e-4)
multicellular organism development	BP:0007275	****				see related terms to auxin, ABA, JA, SA, ethylene, BR, GA
		(< 5e-14)
negative gravitropism	BP:0009959	**	.			(Buer et al., 2006)
		(0.0015)	(0.0551)
negative regulation of brassinosteroid mediated signaling pathway	BP:1900458	****	**			(Li et al., 2017b; Petridis et al., 2016)
		(< 9e-8)	(0.0095)
negative regulation of cell fate commitment	BP:0010454		***			(Ringli et al., 2008; Tan et al., 2013)
			(< 3e-4)
negative regulation of defense response to insect	BP:1900366			.		(GrantPetersson and Renwick, 1996; Misra et al., 2010; Onkokesung et al., 2014)
				(0.0691)
negative regulation of lateral root development	BP:1901332		****	*		(Buer and Muday, 2004; Buer et al., 2006; Maloney et al., 2014; Yang et al., 2009)
			(< 3e-6)	(0.0164)
negative regulation of response to salt stress	BP:0071156		*		eudicots	(Hajrah et al., 2017; Pi et al., 2018; Sarker and Oba, 2019)
			(0.0304)
negative regulation of response to water deprivation	BP:0080148	*	*			(Nakabayashi et al., 2014a; Nakabayashi et al., 2014b)
		(0.0235)	(0.0146)
pigment accumulation in response to UV light	BP:0043478	****	***			(Li et al., 1993; Vanhaelewyn et al., 2019)
		(< 7e-6)	(< 2e-4)
pigment accumulation in tissues	BP:0043480	****	***			(Li et al., 1993; Vanhaelewyn et al., 2019)
		(< 7e-6)	(< 2e-4)
plant epidermal cell differentiation	BP:0043480	**	*			(Ringli et al., 2008)
		(0.0012)	(0.0366)
plant-type cell wall assembly	BP:0071668		**	****	eudicots	(Lepikson-Neto et al., 2014; Tan et al., 2013; Zuk et al., 2016)
			(0.0021)	(< 3e-5)
plant-type cell wall cellulose biosynthetic process	BP:0052324	***				(Lepikson-Neto et al., 2014; Zuk et al., 2016)
		(< 2e-5)
plant-type cell wall modification	BP:0009827	****				(Lepikson-Neto et al., 2014; Zuk et al., 2016)
		(< 8e-5)
plant-type cell wall organization or biogenesis	BP:0071669	****				(Lepikson-Neto et al., 2014; Tan et al., 2013; Zuk et al., 2016)
		(< 7e-9)
plant-type primary cell wall biogenesis	BP:0009833	****				(Lepikson-Neto et al., 2014; Tan et al., 2013; Zuk et al., 2016)
		(< 4e-5)
pollen development	BP:0009555	*				(Coe et al., 1981; Dobritsa et al., 2010; Hsieh and Huang, 2007; Kim et al., 2010; Quilichini et al., 2014; Thompson et al., 2010; Ylstra et al., 1992)
		(0.0212)
pollen germination	BP:0009846	****				(Coe et al., 1981; Ylstra et al., 1992)
		(< 8e-10)
pollen maturation	BP:0010152	**				(Dobritsa et al., 2010; Hsieh and Huang, 2007; Kim et al., 2010; Quilichini et al., 2014; Thompson et al., 2010)
		(0.0039)
pollen tube growth	BP:0009860	****				(Muhlemann et al., 2018; Ylstra et al., 1992)
		(< 2e-11)
positive regulation of abscisic acid-activated signaling pathway	BP:0010116	*			eudicots	(Gupta et al., 2018; Koyama et al., 2018; Loreti et al., 2008; Watkins et al., 2017)
		(0.0199)
positive regulation of cell differentiation	BP:0045597	*	**			(Ringli et al., 2008; Tan et al., 2013)
		(0.0129)	(0.0268)
positive regulation of cell division	BP:0051781	****	****	****		(Ringli et al., 2008; Tan et al., 2013)
		(< 6e-10)	(< 9e-19)	(< 1e-6)
positive regulation of gibberellin biosynthetic process	BP:0010372	.			Eurosids I + Eurosids II	(Hinderer et al., 1984; Loreti et al., 2008; Ribeiro et al., 2012)
		(0.0510)
positive regulation of leaf senescence	BP:1900057	****	****			(Liang et al., 2018; Thomas et al., 2009)
		(< 2e-17)	(< 5e-6)
positive regulation of plant epidermal cell differentiation	BP:1903890	***	*			(Ringli et al., 2008)
		(< 2e-5)	(0.0286)
positive regulation of seed germination	BP:0010030	**				(Gao et al., 2018; Gu et al., 2011; Kubasek et al., 1992)
		(0.0046)
positive regulation of seed maturation	BP:2000693	**				(Gao et al., 2018; Gu et al., 2011; Kubasek et al., 1992)
		(0.0059)
primary root development	BP:0080022	****				(Silva-Navas et al., 2016),(Wan et al., 2018)
		(< 5e-8)
red, far-red light phototransduction	BP:0009585		****	**		(Bottomle.W et al., 1965)
			(< 3e-5)	(0.0043)
regulation of abscisic acid-activated signaling pathway	BP:0009787	****				(Gupta et al., 2018; Koyama et al., 2018; Loreti et al., 2008; Watkins et al., 2017)
		(< 1e-7)
regulation of auxin mediated signaling pathway	BP:0010928	****				(Peer and Murphy, 2007; Ringli et al., 2008; Santelia et al., 2008)
		(< 2e-5)
regulation of auxin polar transport	BP:2000012	****				(Peer and Murphy, 2007; Ringli et al., 2008)
		(< 7e-21)
regulation of brassinosteroid biosynthetic process	BP:0010422	.	**		eudicots	(Li et al., 2017b; Petridis et al., 2016)
		(0.0710)	(0.0024)
regulation of cellular response to stress	BP:0080135	*				see biotic stress-, heat-, cold-, drought-, salt-, light-, UV-related terms
		(0.0234)
regulation of defense response to fungus	BP:1900150		****	***		(Blount et al., 1992; Hain et al., 1993; Hipskind and Paiva, 2000; Leckband and Lorz, 1998)
			(< 9e-6)	(< 7e-4)
regulation of flower development	BP:0009909	****				(Dobritsa et al., 2010; Hsieh and Huang, 2007; Kim et al., 2010; Pearce et al., 2015; Quilichini et al., 2014; Thompson et al., 2010)
		(< 1e-11)
regulation of growth	BP:0040008	****	****			(Besseau et al., 2007; Brown et al., 2001)
		(< 2e-34)	(< 7e-11)
regulation of leaf senescence	BP:1900055		**	*		(Liang et al., 2018; Thomas et al., 2009)
			(0.0095)	(0.0195)
regulation of pollen tube growth	BP:0080092	*				(Muhlemann et al., 2018; Ylstra et al., 1992)
		(0.0264)
regulation of response to salt stress	BP:1901000	**				(Hajrah et al., 2017; Pi et al., 2018; Sarker and Oba, 2019)
		(0.0022)
regulation of root development	BP:2000280	*				(Silva-Navas et al., 2016),(Wan et al., 2018)
		(0.0113)
regulation of salicylic acid metabolic process	BP:0010337			**		(Dehghan et al., 2014; Gondor et al., 2016; Jiao et al., 2016)
				(0.0019)
regulation of stomatal closure	BP:0090333	***				(Ringli et al., 2008)
		(< 2e-4)
regulation of stomatal opening	BP:1902456	*				(Ringli et al., 2008)
		(0.0252)
regulation of sulfur utilization	BP:0006792	***	****	****	eudicots	(Jackson et al., 2015; Nikiforova et al., 2003)
		(< 2e-4)	(< 4e-13)	(< 5e-6)
response to abiotic stimulus	BP:0009628	****	****			see heat-, cold-, drought-, salt-, light-, UV-related terms
		(< 2e-15)	(< 4e-5)
response to abscisic acid	BP:0009737	****	****			(Gupta et al., 2018; Koyama et al., 2018; Loreti et al., 2008; Watkins et al., 2017)
		(< 2e-18)	(< 4e-5)
response to auxin	BP:0009733	****	.			(Peer and Murphy, 2007; Ringli et al., 2008; Santelia et al., 2008)
		(<5e-127)	(0.0574)
response to brassinosteroid	BP:0009741		.		eudicots	(Li et al., 2017b; Petridis et al., 2016)
			(0.0969)
response to cold	BP:0009409	****				(Schulz et al., 2015, 2016)
		(< 6e-17)	(0.1162)
response to ethylene	BP:0009723	***				(Gupta et al., 2018)
		(< 5e-4)
response to extracellular stimulus	BP:0009991	****				see biotic stress-, heat-, cold-, drought-, salt-, light-, UV-related terms
		(< 2e-5)
response to fungus	BP:0009620		****	***		(Blount et al., 1992; Hain et al., 1993; Hipskind and Paiva, 2000; Leckband and Lorz, 1998)
			(< 3e-5)	(< 6e-4)
response to gibberellin	BP:0009739	**				(Hinderer et al., 1984; Loreti et al., 2008; Ribeiro et al., 2012)
		(0.0013)
response to heat	BP:0009408	****				(Coberly and Rausher, 2003)
		(< 2e-8)
response to high fluence blue light stimulus by blue high-fluence system	BP:0055121		*			(Duellpfaff and Wellmann, 1982; Taulavuori et al., 2016)
			(0.0444)
response to hydroperoxide	BP:0033194	****				(Yamasaki et al., 1997)
		(< 3e-7)
response to jasmonic acid	BP:0009753	****	***			(Loreti et al., 2008; Lu et al., 2017; Lucho-Constantino et al., 2017)
		(< 7e-23)	(< 3e-4)
response to karrikin	BP:0080167	****				(Li et al., 2017a; Nelson et al., 2010)
		(< 4e-25)
response to light stimulus	BP:0009416	****				(Bottomle.W et al., 1965; Duellpfaff and Wellmann, 1982; Li et al., 1993; Taulavuori et al., 2016; Vanhaelewyn et al., 2019)
		(< 3e-5)	(0.1531)
response to low fluence red light stimulus	BP:0010202	****			eudicots	(Bottomle.W et al., 1965)
		(< 9e-6)
response to low humidity	BP:0090547	****	****	*	eudicots	(Nakabayashi et al., 2014a; Nakabayashi et al., 2014b)
		(< 2e-5)	(< 5e-10)	(0.0334)
response to molecule of oomycetes origin	BP:0002240	**				(Fernie, 2019; Toffolatti et al., 2012)
		(0.0017)
response to oomycetes	BP:0002239	***				(Fernie, 2019; Toffolatti et al., 2012)
		(< 4e-4)
response to oxidative stress	BP:0006979	****				(Muhlemann et al., 2018; Nakabayashi et al., 2014b)
		(< 2-6)
response to red or far red light	BP:0009639		.			(Bottomle.W et al., 1965)
			(0.0643)
response to salicylic acid	BP:0009751	****	****			(Dehghan et al., 2014; Gondor et al., 2016; Jiao et al., 2016)
		(< 6e-23)	(< 7e-9)
response to salt	BP:1902074	*				(Hajrah et al., 2017; Pi et al., 2018; Sarker and Oba, 2019)
		(0.0283)
response to salt stress	BP:0009651	****				(Hajrah et al., 2017; Pi et al., 2018; Sarker and Oba, 2019)
		(< 3e-17)
response to water deprivation	BP:0009414	****	***			(Nakabayashi et al., 2014a; Nakabayashi et al., 2014b)
		(< 2e-16)	(< 2e-4)
response to wounding	BP:0009611	****	****			(Dehghan et al., 2014)
		(< 8e-13)	(< 8e-7)
root development	BP:0048364	****	*			(Silva-Navas et al., 2016),(Wan et al., 2018)
		(< 9e-6)	(0.0210)
root hair cell development	BP:0080147	**				(Silva-Navas et al., 2016),(Wan et al., 2018)
		(0.0073)
root hair elongation	BP:0048767	****	***			(Silva-Navas et al., 2016),(Wan et al., 2018)
		(< 6e-11)	(< 1e-3)
salicylic acid metabolic process	BP:0009696	***				(Dehghan et al., 2014; Gondor et al., 2016; Jiao et al., 2016)
		(< 8e-4)
seed coat development	BP:0010214	*				(Gao et al., 2018; Gu et al., 2011; Kubasek et al., 1992)
		(0.0240)
seed development	BP:0048316	*	*			(Gao et al., 2018; Gu et al., 2011; Kubasek et al., 1992)
		(0.0365)	(0.0215)
seed dormany process	BP:0010162	*				(Gao et al., 2018; Gu et al., 2011; Kubasek et al., 1992)
		(0.0426)
seed germination	BP:0009845	****				(Gao et al., 2018; Gu et al., 2011; Kubasek et al., 1992)
		(< 5e-12)
shoot system morphogenesis	BP:0010016	***	****	*	eudicots	(Kuhn et al., 2016; Peer and Murphy, 2007; Ringli et al., 2008)
		(< 6e-4)	(< 2e-8)	(0.0407)
stomatal closure	BP:0090332		**	**		(Ringli et al., 2008)
			(0.0078)	(0.0069)
stomatal complex development	BP:0010374	****				(Ringli et al., 2008)
		(< 2e-8)
stomatal movement	BP:0010118	****				(Ringli et al., 2008)
		(< 5e-5)
trichome branching	BP:0010091	*				(Ringli et al., 2008)
		(0.0499)
trichome morphogenesis	BP:0010090	***	****	***		(Ringli et al., 2008)
		(< 5e-4)	(< 7e-11)	(< 2e-4)
wax biosynthetic process	BP:0010025	**				(Adato et al., 2009; Espana et al., 2014; Heredia et al., 2015)
		(0.0028)
upstream or downstream processes of polyketide biosynthetic pathway
acetate metabolic process	BP:0006083	*
		(0.0413)
acetyl-CoA biosynthetic process from acetate	BP:0019427	****
		(< 3e-11)
aromatic amino acid family metabolic process	BP:0009072		****	****
			(< 8e-5)	(< 7e-10)
cinnamic acid ester metabolic process	BP:0009801	*			Asterids + Eurosids II
		(0.0167)
fatty acid beta-oxidation	BP:0006635		****	***
			(< 8e-7)	(< 2e-4)
isoflavonoid metabolic process	BP:0046287			*
				(0.0205)
lipid biosynthetic process	BP:0008610		****
			(< 5e-5)	(0.1641)
negative regulation of secondary metabolite biosynthetic process	BP:1900377	****
		(< 5e-8)
positive regulation of fatty acid biosynthetic process	BP:0045723			*
				(0.0311)
regulation of flavonol biosynthetic process	BP:1900384	***			eudicots
		(< 4e-4)

## Sheet: S7
Supplemental Table S7: Gene information for enriched GO terms of category ‘Biological process’ directly linking to flavonoid metabolism (genes of syntenic regions). PKS genes were removed prior to the enrichment analysis. The genes are listed according to their enriched processes ‘flavone metabolic process’, ‘flavonoid biosynthetic process’ , ‘regulation of anthocyanin catabolic process’ and ‘reg…
Biological process	gene	description	Query cover [%]	Identity [%]	E value
flavonone metabolic process	araly_AL6G28030.t1	UDP-glycosyltransferase 78D3 [Arabidopsis lyrata subsp. lyrata]	99	100	0
	araly_AL6G28040.t1	UDP-glycosyltransferase 78D4 isoform X3 [Arabidopsis lyrata subsp. lyrata]	99	100	0
	araly_AL6G28060.t1	UDP-glycosyltransferase 78D2 [Arabidopsis lyrata subsp. lyrata]	99	100	0
	araly_AL6G36120.t1	2-oxoglutarate (2OG) and Fe(II)-dependent oxygenase superfamily protein [Arabidopsis thaliana]	99	97.52	2e-114
	arath_AT5G17030	UDP-glucosyl transferase 78D3 [Arabidopsis thaliana]	99	100	0
	arath_AT5G17040	UDP-Glycosyltransferase superfamily protein [Arabidopsis thaliana]	99	100	0
	arath_AT5G17050	UDP-glucosyl transferase 78D2 [Arabidopsis thaliana]	99	100	0
	arath_AT5G24530	2-oxoglutarate (2OG) and Fe(II)-dependent oxygenase superfamily protein [Arabidopsis thaliana]	99	100	0
	brara_Brara.B00690.1.p	PREDICTED: UDP-glycosyltransferase 78D2-like isoform X3 [Brassica rapa]	99	98.03	0
	brara_Brara.B03677.1.p	flavanone 3-dioxygenase-like [Brassica oleracea var. oleracea]	99	97.07	0
	eutsa_Thhalv10013472m	UDP-glycosyltransferase 78D2 [Eutrema salsugineum]	99	100	0
	eutsa_Thhalv10015523m	flavanone 3-dioxygenase 3 [Eutrema salsugineum]	99	95.57	0
	glyma_Glyma.06G137000.1.p	DOWNY MILDEW RESISTANCE 6 [Glycine max]	99	100	0
	medtr_XP_003602395.1	DOWNY MILDEW RESISTANCE 6 [Medicago truncatula]	100	100	0
	medtr_XP_003625205.1	cytochrome P450 93A3 [Medicago truncatula]	100	100	0
	medtr_XP_003625207.1	cytochrome P450 93A3 [Medicago truncatula]	100	100	0
	orysa_LOC_OS04G01140	cytochrome P450 93G1-like [Oryza sativa Japonica Group]	100	100	0
	selmo_Smo12440|PACid_15405409	flavonoid 3'-monooxygenase [Selaginella moellendorffii]	100	100	0
	selmo_Smo85404|PACid_15419886	flavonoid 3'-monooxygenase [Selaginella moellendorffii]	99	98.80	0
	thepa_Tp6g27110	UDP-glycosyltransferase 78D2 [Eutrema salsugineum]	99	85.93	0
flavonoid biosynthetic process	araly_AL6G12780.t1	FAD synthase [Arabidopsis lyrata subsp. lyrata]	99	100	0
	araly_AL6G18780.t1	FAD synthetase 2, chloroplastic [Arabidopsis lyrata subsp. lyrata]	99	100	0
	araly_AL6G34590.t1	FAD synthetase 1, chloroplastic [Arabidopsis lyrata subsp. lyrata]	99	100	0
	arath_AT5G23330	Nucleotidylyl transferase superfamily protein [Arabidopsis thaliana]	99	100	0
	arath_AT5G03430	phosphoadenosine phosphosulfate (PAPS) reductase family protein [Arabidopsis thaliana]	99	100	0
	arath_AT5G08340	Nucleotidylyl transferase superfamily protein [Arabidopsis thaliana]	99	100	0
	braol_BO3G002340.1	FAD synthase-like [Brassica oleracea var. oleracea]	100	100	0
	braol_BO3G004870.1	FAD synthetase 2, chloroplastic [Brassica oleracea var. oleracea]	100	100	0
	brara_Brara.B00097.1.p	FAD synthase [Brassica napus]	99	98.21	0
	brara_Brara.C00110.1.p	FAD synthase [Brassica napus]	99	99.19	0
	camsa_XP_010452817.1	FAD synthetase 2, chloroplastic isoform X1 [Camelina sativa]	100	100	0
	camsa_XP_010456377.2	FAD synthase-like [Camelina sativa]	100	100	0
	camsa_XP_010491465.1	FAD synthetase 2, chloroplastic-like [Camelina sativa]	100	100	0
	camsa_XP_019097972.1	FAD synthase isoform X1 [Camelina sativa]	100	100	0
	eutsa_Thhalv10013303m	FAD synthase [Eutrema salsugineum]	99	98.42	0
	eutsa_Thhalv10013886m	FAD synthetase 2, chloroplastic isoform X1 [Eutrema salsugineum]	99	100	0
	lepme_evm.model.scaffold98.515	FAD synthetase 2, chloroplastic [Arabidopsis lyrata subsp. lyrata]	48	82.48	1e-130
	thepa_Tp6g34600	FAD synthetase 2, chloroplastic isoform X1 [Eutrema salsugineum]	100	89.07	0
	thepa_Tp6g39310	FAD synthase-like isoform X1 [Brassica napus]	99	95.58	0
	aradu_XP_015952592.2	zinc finger protein WIP5-like [Arachis duranensis]	100	100	0
	aradu_XP_015959151.1	heme oxygenase 1, chloroplastic [Arachis duranensis]	100	100	0
	aradu_XP_015964809.1	2-hydroxyisoflavanone dehydratase-like [Arachis duranensis]	100	100	0
	aradu_XP_015964810.1	2-hydroxyisoflavanone dehydratase [Arachis duranensis]	100	100	0
	aradu_XP_015964830.1	2-hydroxyisoflavanone dehydratase-like [Arachis duranensis]	100	100	0
	araly_AL6G15110.t1	probable chalcone--flavonone isomerase 3 isoform X2 [Arabidopsis lyrata subsp. lyrata]	100	100	2e-148
	araly_AL6G15490.t1	probable 2-oxoglutarate-dependent dioxygenase At5g05600 [Arabidopsis lyrata subsp. lyrata]	99	100	0
	araly_AL6G18330.t1	flavonoid 3'-monooxygenase [Arabidopsis lyrata subsp. lyrata]	99	100	0
	araly_AL6G19370.t1	flavonol synthase/flavanone 3-hydroxylase [Arabidopsis lyrata subsp. lyrata]	99	100	0
	araly_AL6G28030.t1	UDP-glycosyltransferase 78D3 [Arabidopsis lyrata subsp. lyrata]	99	100	0
flavonoid biosynthetic process	araly_AL6G28040.t1	UDP-glycosyltransferase 78D4 isoform X3 [Arabidopsis lyrata subsp. lyrata]	99	100	0
	araly_AL6G28060.t1	UDP-glycosyltransferase 78D2 [Arabidopsis lyrata subsp. lyrata]	99	100	0
	araly_AL6G29400.t1	ADP-glucose phosphorylase [Arabidopsis lyrata subsp. lyrata]	99	100	0
	araly_AL6G32080.t1	probable 2-oxoglutarate-dependent dioxygenase At5g05600 [Arabidopsis lyrata subsp. lyrata]	99	84.52	6e-96
	araly_AL6G36120.t1	2-oxoglutarate (2OG) and Fe(II)-dependent oxygenase superfamily protein [Arabidopsis thaliana]	99	97.52	2e-114
	araip_XP_016191494.1	zinc finger protein WIP2-like isoform X1 [Arachis ipaensis]	100	100	0
	araip_XP_016197624.1	heme oxygenase 1, chloroplastic [Arachis ipaensis]	100	100	0
	arath_AT5G05270	Chalcone-flavanone isomerase family protein [Arabidopsis thaliana]	99	100	4e-151
	arath _AT5G05600	2-oxoglutarate (2OG) and Fe(II)-dependent oxygenase superfamily protein [Arabidopsis thaliana]	99	100	0
	arath _AT5G17030	UDP-glucosyl transferase 78D3 [Arabidopsis thaliana]	99	100	0
	arath _AT5G17040	UDP-Glycosyltransferase superfamily protein [Arabidopsis thaliana]	99	100	0
	arath _AT5G17050	UDP-glucosyl transferase 78D2 [Arabidopsis thaliana]	99	100	0
	arath _AT5G07480	KAR-UP oxidoreductase 1 [Arabidopsis thaliana]	99	95.51	0
	arath _AT5G07990	Cytochrome P450 superfamily protein [Arabidopsis thaliana]	99	100	0
	arath _AT5G08640	flavonol synthase 1 [Arabidopsis thaliana]	99	100	0
	arath _AT5G18200	putative galactose-1-phosphate uridyltransferase [Arabidopsis thaliana]	99	100	0
	arath _AT5G24530	2-oxoglutarate (2OG) and Fe(II)-dependent oxygenase superfamily protein [Arabidopsis thaliana]	99	100	0
	braol_BO3G003410.1	flavonol synthase/flavanone 3-hydroxylase-like [Brassica oleracea var. oleracea]	88	100	0
	brara_Brara.B00184.1.p	flavonol synthase/flavanone 3-hydroxylase isoform X2 [Brassica rapa]	99	100	0
	brara_Brara.B00247.1.p	flavanone 3-dioxygenase 3-like isoform X1 [Brassica napus]	99	94.74	0
	brara_Brara.B00690.1.p	PREDICTED: UDP-glycosyltransferase 78D2-like isoform X3 [Brassica rapa]	99	98.03	0
	brara_Brara.B03677.1.p	flavanone 3-dioxygenase-like [Brassica oleracea var. oleracea]	99	97.07	0
	brara_Brara.B03857.1.p	flavonol synthase 3-like [Brassica rapa]	99	98.71	0
	brara _Brara.C00218.1.p	flavonol synthase/flavanone 3-hydroxylase-like [Brassica rapa]	99	100	0
	brara _Brara.J01576.1.p	codeine O-demethylase-like [Brassica rapa]	99	100	0
	brara _Brara.J01743.1.p	ADP-glucose phosphorylase [Brassica rapa]	99	100	0
	brara _Brara.J02408.1.p	flavonol synthase/flavanone 3-hydroxylase [Brassica napus]	94	100	0
	camsa_XP_010452429.1	probable chalcone--flavonone isomerase 3 [Camelina sativa]	100	100	3e-152
	camsa_XP_010452770.1	flavonoid 3'-monooxygenase [Camelina sativa]	100	100	0
	camsa_XP_010452467.1	flavonol synthase/flavanone 3-hydroxylase isoform X2 [Camelina sativa]	100	100	0
	camsa_XP_010455373.1	transcription factor TT8-like [Camelina sativa]	100	100	0
	camsa_XP_010491060.1	probable chalcone--flavonone isomerase 3 [Camelina sativa]	100	100	2e-151
	camsa_XP_010491092.1	flavonol synthase/flavanone 3-hydroxylase-like [Camelina sativa]	100	100	0
	camsa_XP_010491421.1	flavonoid 3'-monooxygenase-like [Camelina sativa]	100	100	0
	cicar_Ca_08111	cytochrome P450 98A2 [Cicer arietinum]	100	100	0
	cicar_Ca_09533	vestitone reductase isoform X2 [Cicer arietinum]	100	100	0
	cicar_Ca_11884	2-hydroxyisoflavanone dehydratase-like [Cicer arietinum]	100	100	0
	cicar_Ca_11885	2-hydroxyisoflavanone dehydratase-like [Cicer arietinum]	100	100	0
	cicar_Ca_19207	NAD(P)H-dependent 6'-deoxychalcone synthase-like [Cicer arietinum]	100	100	0
	cicar_Ca_19221	NAD(P)H-dependent 6'-deoxychalcone synthase [Cicer arietinum]	100	100	0
	cicar_Ca_19222	NAD(P)H-dependent 6'-deoxychalcone synthase-like [Cicer arietinum]	100	100	0
	citcl_XP_006423717.1	vestitone reductase [Citrus clementina]	100	100	0
	citcl_XP_006423723.1	vestitone reductase [Citrus clementina]	100	96.17	0
	citcl_XP_006433965.1	protein TRANSPARENT TESTA 1 [Citrus clementina]	100	100	0
	citcl_XP_006434471.1	sterol 3-beta-glucosyltransferase UGT80B1 [Citrus clementina]	100	100	0
	citcl_XP_006434819.1	probable inactive heme oxygenase 2, chloroplastic [Citrus clementina]	100	100	0
	citcl_XP_006446775.1	Protein TRANSPARENT TESTA 12 [Morella rubra]	96	55.68	2e-147
	citcl_XP_006446841.1	TT12-2 MATE transporter [Theobroma cacao]	99	87.45	0
	citsi_Cs2g15080.1	TT12-2 MATE transporter [Theobroma cacao]	98	80	0
	citsi_Cs2g15120.1	TT12-2 MATE transporter [Theobroma cacao]	99	86.85	0
	citsi_Cs2g15610.1	TT12-2 MATE transporter [Theobroma cacao]	87	62.23	6e-80
	citsi_Cs3g18120.1	protein TRANSPARENT TESTA 1 [Citrus sinensis]	99	100	0
	citsi_Cs3g19280.1	flavonol synthase/flavanone 3-hydroxylase-like [Citrus sinensis]	99	100	0
	citsi_Cs3g21440.1	sterol 3-beta-glucosyltransferase UGT80B1 isoform X1 [Citrus sinensis]	99	95.17	0
	citsi_Cs3g23830.1	probable inactive heme oxygenase 2, chloroplastic [Citrus sinensis]	99	100	0
	dauca_DCAR_018993	bergaptol O-methyltransferase-like [Daucus carota subsp. sativus]	78	99.43	0
	dauca_DCAR_018995	bergaptol O-methyltransferase-like [Daucus carota subsp. sativus]	86	100	0
	eucgr_Eucgr.H03555.1.p	2-hydroxyisoflavanone dehydratase isoform X1 [Eucalyptus grandis]	85	100	0
	eutsa_Thhalv10015523m	flavanone 3-dioxygenase 3 [Eutrema salsugineum]	99	95.57	0
	eutsa_Thhalv10013289m	flavonoid 3'-monooxygenase [Eutrema salsugineum]	99	100	0
flavonoid biosynthetic process	eutsa_Thhalv10013472m	UDP-glycosyltransferase 78D2 [Eutrema salsugineum]	99	100	0
	eutsa_Thhalv10013861m	probable 2-oxoglutarate-dependent dioxygenase At5g05600 [Eutrema salsugineum]	99	100	0
	eutsa_Thhalv10013989m	codeine O-demethylase-like [Brassica rapa]	99	87.93	0
	eutsa_Thhalv10013996m	ADP-glucose phosphorylase [Eutrema salsugineum]	99	100	0
	eutsa_Thhalv10014054m	flavonol synthase/flavanone 3-hydroxylase [Eutrema salsugineum]	99	100	0
	eutsa_Thhalv10014675m	probable chalcone--flavonone isomerase 3 isoform X1 [Eutrema salsugineum]	99	100	4e-151
	frave_mrna11126.1-v1.0-hybrid	flavonol synthase/flavanone 3-hydroxylase [Fragaria vesca subsp. vesca]	76	100	2e-124
	glyma_Glyma.06G110600.1.p	flavonol synthase/flavanone 3-hydroxylase [Glycine max]	99	100	0
	glyma_Glyma.06G137000.1.p	DOWNY MILDEW RESISTANCE 6 [Glycine max]	99	100	0
	glyma_Glyma.06G143000.1.p	chalcone isomerase 4A [Glycine max]	99	100	2e-147
	glyma_Glyma.11G004200.1.p	2-hydroxyisoflavanone dehydratase [Glycine soja]	97	97.20	0
	glyma_Glyma.19G126000.1.p	cytochrome P450 98A2 [Glycine max]	99	100	0
	gosra_Gorai.009G243600.1	flavonol synthase/flavanone 3-hydroxylase-like [Gossypium raimondii]	99	100	0
	gosra_Gorai.009G254800.1	sterol 3-beta-glucosyltransferase UGT80B1 isoform X1 [Gossypium raimondii]	99	100	0
	jatcu_JCDBP15895	flavonol synthase/flavanone 3-hydroxylase [Jatropha curcas]	100	100	0
	lepme_evm.model.scaffold98.478	flavone synthase [Arabidopsis thaliana]	100	95.24	0
	lepme_evm.model.scaffold98.544	flavonoid 3'-monooxygenase [Capsella rubella]	97	95.65	3e-101
	lepme_evm.model.scaffold98.739	flavonoid 3'-monooxygenase [Capsella rubella]	100	88.74	0
	lotja_Lj1g3v0775780.1	flavonol synthase/flavanone 3-hydroxylase [Medicago truncatula]	100	84.64	8e-172
	lotja_Lj1g3v4081860.1	p-coumaroyl-shikimate 3'-hydroxylase [Trifolium pratense]	100	91.94	0
	lupan_XP_019421751.1	2-hydroxyisoflavanone dehydratase-like [Lupinus angustifolius]	100	100	0
	lupan_XP_019422242.1	2-hydroxyisoflavanone dehydratase-like [Lupinus angustifolius]	100	100	0
	manes_Manes.18G074900.1.p	flavonol synthase/flavanone 3-hydroxylase-like [Manihot esculenta]	99	100	0
	manes_Manes.18G092800.1.p	sterol 3-beta-glucosyltransferase UGT80B1 isoform X1 [Manihot esculenta]	99	100	0
	medtr_XP_003602395.1	DOWNY MILDEW RESISTANCE 6 [Medicago truncatula]	100	100	0
	medtr_XP_003610679.1	putative carboxylesterase, 2-hydroxyisoflavanone dehydratase [Medicago truncatula]	100	100	0
	medtr_XP_003610683.1	2-hydroxyisoflavanone dehydratase [Medicago truncatula]	100	100	0
	medtr_XP_003610685.1	2-hydroxyisoflavanone dehydratase [Medicago truncatula]	100	100	0
	medtr_XP_003612166.1	naringenin 3-dioxygenase (flavanone-3-hydroxylase) [Medicago truncatula]	100	100	0
	medtr_XP_003623716.1	vestitone reductase isoform X2 [Medicago truncatula]	100	100	0
	medtr_XP_003623718.2	dihydroflavonol reductase [Medicago truncatula]	100	100	0
	medtr_XP_003623719.1	vestitone reductase [Medicago truncatula]	100	100	0
	medtr_XP_003625205.1	cytochrome P450 93A3 [Medicago truncatula]	100	100	0
	medtr_XP_003625207.1	cytochrome P450 93A3 [Medicago truncatula]	100	100	0
	medtr_XP_013461509.1	chalcone-flavanone isomerase family protein [Medicago truncatula]	100	100	6e-166
	momch_XP_022141387.1	flavonol synthase/flavanone 3-hydroxylase [Momordica charantia]	100	100	0
	orysa_LOC_OS04G01140	cytochrome P450 93G1-like [Oryza sativa Japonica Group]	100	100	0
	orysa_LOC_OS04G09680	probable inactive methyltransferase Os04g0175900 [Oryza sativa Japonica Group]	88	77.62	2e-107
	orysa_LOC_OS10G02490	deoxymugineic acid synthase 1-D [Oryza sativa Japonica Group]	100	100	0
	orysa_LOC_OS10G16974	flavonoid 3'-monooxygenase CYP75B4-like [Oryza sativa Japonica Group]	100	100	0
	orysa_LOC_OS10G17260	flavonoid 3'-monooxygenase CYP75B3-like [Oryza sativa Japonica Group]	100	100	0
	oryru_ORUFI10G05810.1	flavonoid 3'-monooxygenase CYP75B4-like [Oryza sativa Japonica Group]	100	99.81	0
	oryru_ORUFI10G05920.1	flavonoid 3'-monooxygenase CYP75B3-like [Oryza sativa Japonica Group]	100	99.81	0
	papso_XP_026451891.1	uncharacterized protein LOC113352262 [Papaver somniferum]	100	100	0
	phavu_ESW29153	2-hydroxyisoflavanone dehydratase-like [Vigna angularis]	88	92.24	0
	pyrbr_Pbr020886.1	cytochrome P450 98A2-like [Pyrus x bretschneideri]	99	100	0
	pyrbr_Pbr020888.1	cytochrome P450 98A2-like [Pyrus x bretschneideri]	99	100	0
	pyrbr_Pbr020890.1	cytochrome P450 98A2 isoform X1 [Pyrus x bretschneideri]	96	94.38	0
	ruboc_BRAS_G01409	flavonol synthase [Fragaria x ananassa]	100	93.73	0
	selmo_Smo12440|PACid_15405409	flavonoid 3'-monooxygenase [Selaginella moellendorffii]	100	100	0
	selmo_Smo85404|PACid_15419886	flavonoid 3'-monooxygenase [Selaginella moellendorffii]	99	98.80	0
	solpe_Sopen05G030780.1	probable chalcone--flavonone isomerase 3 [Solanum pennellii]	100	100	3e-147
	soltu_PGSC0003DMG400011655	probable chalcone--flavonone isomerase 3 [Solanum tuberosum]	99	100	4e-152
	solyc_Solyc05G052240.3.1	chalcone--flavonone isomerase 3 [Solanum lycopersicum]	99	100	2e-151
	thepa_Tp6g26120	ADP-glucose phosphorylase [Eutrema salsugineum]	100	89.68	0
	thepa_Tp6g27110	UDP-glycosyltransferase 78D2 [Eutrema salsugineum]	99	85.93	0
	thepa_Tp6g34220	flavonol synthase/flavanone 3-hydroxylase [Eutrema salsugineum]	100	94.64	0
	thepa_Tp6g34960	flavonoid 3'-monooxygenase [Eutrema salsugineum]	99	92.59	0
	thepa_Tp6g37260	probable 2-oxoglutarate-dependent dioxygenase At5g05600 [Eutrema salsugineum]	100	94.37	0
	thepa_Tp6g37560	probable chalcone--flavonone isomerase 3 [Raphanus sativus]	100	94.15	2e-127
	tripr_Tp57577_TGAC_v2_mRNA39268	putative carboxylesterase 2-like protein [Trifolium pratense]	99	99.70	0
	tripr_Tp57577_TGAC_v2_mRNA39273	putative carboxylesterase 2-like protein [Trifolium pratense]	99	100	0
regulation of anthocyanin catabolic process	araly_AL6G15770.t1	UDP-glycosyltransferase 76C2 [Arabidopsis lyrata subsp. lyrata]	100	100	0
	araly_AL6G15780.t1	UDP-glycosyltransferase 76C1 [Arabidopsis lyrata subsp. lyrata]	100	100	0
	araly_AL6G15810.t1	UDP-glycosyltransferase 76C5 [Arabidopsis lyrata subsp. lyrata]	100	100	0
	araly_AL6G15820.t1	UDP-glycosyltransferase 76C3 [Arabidopsis lyrata subsp. lyrata]	99	100	0
	arath_AT5G05860	UDP-glucosyl transferase 76C2 [Arabidopsis thaliana]	99	100	0
	arath_AT5G05870	UDP-glucosyl transferase 76C1 [Arabidopsis thaliana]	99	100	0
	arath_AT5G05880	UDP-Glycosyltransferase superfamily protein [Arabidopsis thaliana]	99	100	0
	arath_AT5G05890	UDP-Glycosyltransferase superfamily protein [Arabidopsis thaliana]	99	100	0
	arath_AT5G05900	UDP-Glycosyltransferase superfamily protein [Arabidopsis thaliana]	99	100	0
	braol_BO3G003530.1	UDP-glycosyltransferase 76C4-like [Brassica oleracea var. oleracea]	100	100	0
	camsa_XP_010452495.1	UDP-glycosyltransferase 76C2 [Camelina sativa]	100	100	0
	camsa_XP_010491132.1	UDP-glycosyltransferase 76C1-like [Camelina sativa]	100	100	0
	camsa_XP_010491133.1	UDP-glycosyltransferase 76C2-like [Camelina sativa]	100	100	0
	camsa_XP_010495081.2	UDP-glycosyltransferase 76C5-like [Camelina sativa]	100	100	0
	camsa_XP_010495082.1	UDP-glycosyltransferase 76C3 [Camelina sativa]	100	100	0
	eutsa_Thhalv10013500m	UDP-glycosyltransferase 76C1 [Eutrema salsugineum]	99	100	0
	eutsa_Thhalv10013508m	UDP-glycosyltransferase 76C3 isoform X2 [Eutrema salsugineum]	99	100	0
	eutsa_Thhalv10013513m	UDP-glycosyltransferase 76C1 [Eutrema salsugineum]	99	100	0
	eutsa_Thhalv10015913m	UDP-glycosyltransferase 76C4 [Eutrema salsugineum]	99	100	0
	lepme_evm.model.scaffold98.712	UDP-glycosyltransferase 76C3 isoform X2 [Eutrema salsugineum]	99	74.34	0
	lepme_evm.model.scaffold98.720	UDP-glycosyltransferase 76C2 [Capsella rubella]	100	86.18	0
	lepme_evm.model.scaffold98.719	UDP-glycosyltransferase 76C1 [Camelina sativa]	99	82.97	0
	thepa_Tp6g37010	UDP-glycosyltransferase 76C5-like [Brassica oleracea var. oleracea]	100	81.58	0
	thepa_Tp6g37020	UDP-glycosyltransferase 76C3 isoform X2 [Eutrema salsugineum]	100	85.24	0
	thepa_Tp6g37030	UDP-glycosyltransferase 76C1 [Camelina sativa]	100	83.15	0
	thepa_Tp6g37040	UDP-glycosyltransferase 76C2 [Eutrema salsugineum]	100	92.05	0
regulation of flavonol biosynthetic process	araly_AL1G36170.t1	transcription factor MYB3 [Arabidopsis lyrata subsp. lyrata]	100	100	0
	araly_AL6G28270.t1	glutathione S-transferase F12 [Arabidopsis lyrata subsp. lyrata]/TT19	100	100	9e-159
	araly_AL7G16230.t1	transcription factor MYB32 [Arabidopsis lyrata subsp. lyrata]	100	100	0
	arath_AT4G34990	myb domain protein 32 [Arabidopsis thaliana]	99	100	0
	arath_AT5G17220	glutathione S-transferase phi 12 [Arabidopsis thaliana]/TT19	99	100	1e-158
	brana_GSBRNA2T00114880001	glutathione S-transferase F12 [Brassica napus]	96	97.58	1e-150
	brara_Brara.A00330.1.p	transcription factor MYB32-like [Brassica rapa]	99	100	0
	brara_Brara.B00698.1.p	glutathione S-transferase F12 [Brassica napus]	99	100	5e-159
	brara_Brara.J01826.1.p	glutathione S-transferase F12-like [Brassica rapa]	99	99.53	3e-156
	camsa_XP_010420427.1	glutathione S-transferase F12 [Camelina sativa]	100	100	2e-158
	camsa_XP_010453905.1	glutathione S-transferase F12-like [Camelina sativa]	100	100	2e-158
	camsa_XP_010463766.1	glutathione S-transferase F11-like isoform X1 [Camelina sativa]	100	100	0
	camsa_XP_010492664.1	glutathione S-transferase F12 [Camelina sativa]	100	100	1e-158
	camsa_XP_010507366.1	glutathione S-transferase F11 isoform X2 [Camelina sativa]	100	100	1e-156
	capgr_Cagra.2350S0045.1.p	transcription factor MYB32 [Capsella rubella]	99	99.65	0
	capru_Carubv10005438m	transcription factor MYB32 [Capsella rubella]	99	100	0
	capru_Carubv10014371m	transcription factor MYB7 [Capsella rubella]	99	100	0
	capru_Carubv10014608m	glutathione S-transferase F11 [Capsella rubella]	99	100	0
	citcl_XP_006434293.1	glutathione S-transferase TCHQD [Citrus clementina]	100	100	0
	citla_Cla015834	myb-related protein 308 [Cucumis sativus]	100	93.23	2e-170
	citsi_Cs3g20220.1	glutathione S-transferase TCHQD [Citrus sinensis]	99	100	0
	cucme_MELO3C010516P1	glutathione S-transferase TCHQD [Cucumis melo]	99	100	0
	cucsa_XP_004142639.1	glutathione S-transferase TCHQD [Cucumis sativus]	100	100	0
	eutsa_Thhalv10008456m	transcription factor MYB3 [Eutrema salsugineum]	99	100	0
	eutsa_Thhalv10014654m	glutathione S-transferase F12 [Eutrema salsugineum]	99	100	2e-158
	eutsa_Thhalv10025926m	transcription factor MYB32 [Eutrema salsugineum]	99	100	0
	lepme_evm.model.scaffold70.605	transcription factor MYB32 [Eutrema salsugineum]	98	79.51	1e-150
	lepme_evm.model.scaffold236.1050	transcription factor MYB32 [Eutrema salsugineum]	99	80.57	7e-154
	glyma_Glyma.06G117800.2.p	glutathione S-transferase TCHQD-like [Glycine max]	99	100	0
	glyma_Glyma.06G160500.1.p	MYB transcription factor MYB56 [Glycine max]	99	100	0
	medtr_XP_013461627.1	myb-related protein 308 [Medicago truncatula]	100	100	0
	ruboc_BRAS_G01502	glutathione S-transferase TCHQD [Rosa chinensis]	100	94.38	0
	thepa_Tp1g20150	transcription factor MYB3 [Brassica napus]	100	86.57	9e-173
	thepa_Tp6g27010	glutathione S-transferase F12 [Brassica napus]	99	90.61	1e-143
	thepa_Tp7g32750	transcription factor MYB32-like [Raphanus sativus]	100	79.65	3e-151
	zosma_Zosma3G00870.1	Transcription factor MYB32 [Zostera marina]	99	100	5e-143

## Sheet: S8
Supplemental Table S8: Gene information for enriched GO terms of category ‘Biological process’ directly linking to flavonoid metabolism (all genes in data set). PKS genes were removed prior to the enrichment analysis. The genes are listed according to their enriched processes ‘isoflavonoid metabolic process’ and ‘regulation of flavonol biosynthetic process’.
Biological process	Gene	Description	Query cover [%]	Identity [%]	E value
isoflavonoid metabolic process	aradu_XP_015964809.1	2-hydroxyisoflavanone dehydratase-like [Arachis duranensis]	100	100	0
	aradu_XP_015964810.1	2-hydroxyisoflavanone dehydratase [Arachis duranensis]	100	100	0
	aradu_XP_015964830.1	2-hydroxyisoflavanone dehydratase-like [Arachis duranensis]	100	100	0
	cicar_Ca_11884	2-hydroxyisoflavanone dehydratase-like [Cicer arietinum]	100	100	0
	cicar_Ca_11885	2-hydroxyisoflavanone dehydratase-like [Cicer arietinum]	100	100	0
	eucgr_Eucgr.H03555.1.p	2-hydroxyisoflavanone dehydratase isoform X1 [Eucalyptus grandis]	85	100	0
	glyma_Glyma.11G004200.1.p	2-hydroxyisoflavanone dehydratase [Glycine soja]	97	97.20	0
	lupan_XP_019421751.1	2-hydroxyisoflavanone dehydratase-like [Lupinus angustifolius]	100	100	0
	lupan_XP_019422242.1	2-hydroxyisoflavanone dehydratase-like [Lupinus angustifolius]	100	100	0
	medtr_XP_003610679.1	putative carboxylesterase, 2-hydroxyisoflavanone dehydratase [Medicago truncatula]	100	100	0
	orysa_LOC_OS10G12050	Cytochrome P450 [Oryza sativa Japonica Group]	17	100	1e-13
	papso_XP_026449092.1	(RS)-norcoclaurine 6-O-methyltransferase-like [Papaver somniferum]	100	100	0
	phavu_ESW29153	2-hydroxyisoflavanone dehydratase-like [Vigna angularis]	88	92.24	0
	solpe_Sopen01G050800.1	2-hydroxyisoflavanone dehydratase-like [Solanum pennellii]	100	100	0
	soltu_PGSC0003DMG400040651	2-hydroxyisoflavanone dehydratase-like [Solanum tuberosum]	99	100	0
	tripr_Tp57577_TGAC_v2_mRNA39273	putative carboxylesterase 2-like protein [Trifolium pratense]	99	100	0
regulation of flavonol biosynthetic process	araly_AL1G36170.t1	transcription factor MYB3 [Arabidopsis lyrata subsp. lyrata]	100	100	0
	araly_AL6G28270.t1	glutathione S-transferase F12 [Arabidopsis lyrata subsp. lyrata]/TT19	100	100	9e-159
	araly_AL7G16230.t1	transcription factor MYB32 [Arabidopsis lyrata subsp. lyrata]	100	100	0
	arath_AT4G34990	myb domain protein 32 [Arabidopsis thaliana]	99	100	0
	arath_AT5G17220	glutathione S-transferase phi 12 [Arabidopsis thaliana]/TT19	99	100	1e-158
	brana_GSBRNA2T00114880001	glutathione S-transferase F12 [Brassica napus]	96	97.58	1e-150
	brara_Brara.A00330.1.p	transcription factor MYB32-like [Brassica rapa]	99	100	0
	brara_Brara.B00698.1.p	glutathione S-transferase F12 [Brassica napus]	99	100	5e-159
	brara_Brara.J01826.1.p	glutathione S-transferase F12-like [Brassica rapa]	99	99.53	3e-156
	camsa_XP_010420427.1	glutathione S-transferase F12 [Camelina sativa]	100	100	2e-158
	camsa_XP_010453905.1	glutathione S-transferase F12-like [Camelina sativa]	100	100	2e-158
	camsa_XP_010463766.1	glutathione S-transferase F11-like isoform X1 [Camelina sativa]	100	100	0
	camsa_XP_010492664.1	glutathione S-transferase F12 [Camelina sativa]	100	100	1e-158
	camsa_XP_010507366.1	glutathione S-transferase F11 isoform X2 [Camelina sativa]	100	100	1e-156
	capgr_Cagra.2350S0045.1.p	transcription factor MYB32 [Capsella rubella]	99	99.65	0
	capru_Carubv10005438m	transcription factor MYB32 [Capsella rubella]	99	100	0
	capru_Carubv10014371m	transcription factor MYB7 [Capsella rubella]	99	100	0
	capru_Carubv10014608m	glutathione S-transferase F11 [Capsella rubella]	99	100	0
	citcl_XP_006434293.1	glutathione S-transferase TCHQD [Citrus clementina]	100	100	0
	citla_Cla015834	myb-related protein 308 [Cucumis sativus]	100	93.23	2e-170
	citsi_Cs3g20220.1	glutathione S-transferase TCHQD [Citrus sinensis]	99	100	0
	cucme_MELO3C010516P1	glutathione S-transferase TCHQD [Cucumis melo]	99	100	0
	cucsa_XP_004142639.1	glutathione S-transferase TCHQD [Cucumis sativus]	100	100	0
	eutsa_Thhalv10008456m	transcription factor MYB3 [Eutrema salsugineum]	99	100	0
	eutsa_Thhalv10014654m	glutathione S-transferase F12 [Eutrema salsugineum]	99	100	2e-158
	eutsa_Thhalv10025926m	transcription factor MYB32 [Eutrema salsugineum]	99	100	0
	glyma_Glyma.06G117800.2.p	glutathione S-transferase TCHQD-like [Glycine max]	99	100	0
	glyma_Glyma.06G160500.1.p	MYB transcription factor MYB56 [Glycine max]	99	100	0
	lepme_evm.model.scaffold70.605	transcription factor MYB32 [Eutrema salsugineum]	98	79.51	1e-150
	lepme_evm.model.scaffold236.1050	transcription factor MYB32 [Eutrema salsugineum]	99	80.57	7e-154
	medtr_XP_013461627.1	myb-related protein 308 [Medicago truncatula]	100	100	0
	ruboc_BRAS_G01502	glutathione S-transferase TCHQD [Rosa chinensis]	100	94.38	0
	thepa_Tp1g20150	transcription factor MYB3 [Brassica napus]	100	86.57	9e-173
	thepa_Tp6g27010	glutathione S-transferase F12 [Brassica napus]	99	90.61	1e-143
	thepa_Tp7g32750	transcription factor MYB32-like [Raphanus sativus]	100	79.65	3e-151
	zosma_Zosma3G00870.1	Transcription factor MYB32 [Zostera marina]	99	100	5e-143
